# Supplementary material for: Life History Recorded in the Vagino-cervical Microbiome Along with Multi-omes
Source: Genomics Proteomics Bioinformatics. 2021 Jun 9;20(2):304–21. doi: 10.1016/j.gpb.2021.01.005 (PMC9684086; doi:10.1016/j.gpb.2021.01.005)
Supplement: Supplementary Table S1 [file mmc11.xlsx]

## Sheet: Sheet1
Table S1 Multi-omic data for both of the cohorts
Phenotype	Sources of data	Value in the initial study cohort (n=516)	Value in the second cohort (n=632)
Percentile of cheek brown spots	Facial skin test	0.512±0.223 (mean±s.d.)	0.489±0.222 (mean±s.d.)
Percentile of cheek pores	Facial skin test	0.375±0.344 (mean±s.d.)	0.374±0.35 (mean±s.d.)
Percentile of cheek porphyrins	Facial skin test	0.506±0.28 (mean±s.d.)	0.555±0.273 (mean±s.d.)
Percentile of cheek red area	Facial skin test	0.392±0.272 (mean±s.d.)	0.442±0.277 (mean±s.d.)
Percentile of cheek spots	Facial skin test	0.697±0.242 (mean±s.d.)	0.744±0.229 (mean±s.d.)
Percentile of cheek texture	Facial skin test	0.627±0.247 (mean±s.d.)	0.67±0.239 (mean±s.d.)
Percentile of cheek UV spots	Facial skin test	0.655±0.223 (mean±s.d.)	0.607±0.262 (mean±s.d.)
Percentile of cheek wrinkles	Facial skin test	0.496±0.24 (mean±s.d.)	0.497±0.244 (mean±s.d.)
Percentile of forehead brown spots	Facial skin test	0.635±0.247 (mean±s.d.)	0.587±0.277 (mean±s.d.)
Percentile of forehead pores	Facial skin test	0.322±0.325 (mean±s.d.)	0.291±0.324 (mean±s.d.)
Percentile of forehead porphyrins	Facial skin test	0.434±0.324 (mean±s.d.)	0.5±0.327 (mean±s.d.)
Percentile of forehead red area	Facial skin test	0.484±0.289 (mean±s.d.)	0.532±0.287 (mean±s.d.)
Percentile of forehead spots	Facial skin test	0.52±0.235 (mean±s.d.)	0.547±0.232 (mean±s.d.)
Percentile of forehead texture	Facial skin test	0.34±0.277 (mean±s.d.)	0.412±0.293 (mean±s.d.)
Percentile of forehead UV spots	Facial skin test	0.835±0.16 (mean±s.d.)	0.791±0.222 (mean±s.d.)
Percentile of forehead wrinkles	Facial skin test	0.481±0.304 (mean±s.d.)	0.499±0.291 (mean±s.d.)
Cheek brown spots	Facial skin test	73.926±26.848 (mean±s.d.)	NA
Cheek brown spots score	Facial skin test	23.481±9.795 (mean±s.d.)	NA
Cheek pores	Facial skin test	933.905±476.645 (mean±s.d.)	NA
Cheek pores score	Facial skin test	11.799±81.445 (mean±s.d.)	NA
Cheek porphyrins	Facial skin test	125.506±61.788 (mean±s.d.)	NA
Cheek porphyrins score	Facial skin test	53.441±10.882 (mean±s.d.)	NA
Cheek red area	Facial skin test	143.475±56.471 (mean±s.d.)	NA
Cheek red area score	Facial skin test	41.042±11.542 (mean±s.d.)	NA
Cheek spots	Facial skin test	95.064±31.455 (mean±s.d.)	NA
Cheek spots score	Facial skin test	26.885±11.137 (mean±s.d.)	NA
Cheek texture	Facial skin test	1066.816±707.792 (mean±s.d.)	NA
Cheek texture score	Facial skin test	11.916±17.847 (mean±s.d.)	NA
Cheek UV spots	Facial skin test	271.518±56.936 (mean±s.d.)	NA
Cheek UV spots score	Facial skin test	21.204±19.928 (mean±s.d.)	NA
Cheek wrinkles	Facial skin test	530.721±301.563 (mean±s.d.)	NA
Cheek wrinkles score	Facial skin test	17.213±23.204 (mean±s.d.)	NA
Forehead brown spots	Facial skin test	9.73±11.048 (mean±s.d.)	NA
Forehead brown spots score	Facial skin test	11.2±13.875 (mean±s.d.)	NA
Forehead pores	Facial skin test	1013.396±421.001 (mean±s.d.)	NA
Forehead pores score	Facial skin test	11.35±6.173 (mean±s.d.)	NA
Forehead porphyrins	Facial skin test	157.601±79.345 (mean±s.d.)	NA
Forehead porphyrins score	Facial skin test	45.546±7.335 (mean±s.d.)	NA
Forehead red area	Facial skin test	148.905±93.393 (mean±s.d.)	NA
Forehead red area score	Facial skin test	30.805±7.595 (mean±s.d.)	NA
Forehead spots	Facial skin test	135.942±43.472 (mean±s.d.)	NA
Forehead spots score	Facial skin test	31.415±5.64 (mean±s.d.)	NA
Forehead texture	Facial skin test	2261.043±1649.56 (mean±s.d.)	NA
Forehead texture score	Facial skin test	14.829±10.986 (mean±s.d.)	NA
Forehead UV spots	Facial skin test	407.273±87.713 (mean±s.d.)	NA
Forehead UV spots core	Facial skin test	13.983±5.617 (mean±s.d.)	NA
Forehead wrinkles	Facial skin test	493.779±273.901 (mean±s.d.)	NA
Forehead wrinkles score	Facial skin test	17.457±10.155 (mean±s.d.)	NA
Age at menarche	Female life history questionnaire	13.41±1.447 (mean±s.d.)	13.34±1.416 (mean±s.d.)
Current breast-feeding	Female life history questionnaire	No:453, Yes:63	No:448,Yes:74
Days since last menstrual bleeding	Female life history questionnaire	17.906±10.138 (mean±s.d.)	18.774±12.397 (mean±s.d.)
Marriage	Female life history questionnaire	No:143, Yes:349	No:95,Yes:440
Menstrual cycle	Female life history questionnaire	30.925±5.734 (mean±s.d.)	30.831±4.801 (mean±s.d.)
Menstrual period	Female life history questionnaire	5.743±1.319 (mean±s.d.)	5.794±1.173 (mean±s.d.)
Menstrual regularity	Female life history questionnaire	No:114, Yes:398	No:88,Yes:360
Number of pregnancy	Female life history questionnaire	No:224, 1 time:168, 2 times:82, 3 times:29, 4 times:10, 5 times:1, 6 times:1	0 time:1,1 time:211,2 times:99,3 times:41,4 times:12,5 times:4
Number of spontaneous abortion	Female life history questionnaire	No:481, 1 time:30, 2 times:5	0 time:323,1 time:39,2 times:5,4 times:1
Number of vaginal deliveries	Female life history questionnaire	No:345, 1 time:139, 2 times:26, 3 times:1	0 time:109,1 time:178,2 times:51,3 times:1
Pregnancy history	Female life history questionnaire	No:224, Yes:292	No:164,Yes:368
Age	Female life history questionnaire	29.605±4.151 (mean±s.d.)	32.479±7.388 (mean±s.d.)
Age at first pregnancy	Female life history questionnaire	27.541±2.706 (mean±s.d.)	NA
Age at last pregnancy	Female life history questionnaire	28.815±2.978 (mean±s.d.)	NA
Age at marriage	Female life history questionnaire	27.020±2.221 (mean±s.d.)	NA
Age at vaginal sexual debut	Female life history questionnaire	23.409±4.02 (mean±s.d.)	NA
Antibiotics within 1 month	Female life history questionnaire	No:473, Yes:43	NA
Condom	Female life history questionnaire	No:164, Yes:348	NA
Dysmenorrhea	Female life history questionnaire	No:84, Slight :360, Serious :68	NA
Frequency of oral contraceptive	Female life history questionnaire	No:301, Occasionally:203, Regular:8	NA
Frequency of sexual activity	Female life history questionnaire	< 8 times :28, 8-16 times:445, >16 times:43	NA
Herbal medicine within 1 month	Female life history questionnaire	No:473, Yes:43	NA
HPV vaccine	Female life history questionnaire	No:469, Yes:47	NA
Menstrual blood volume	Female life history questionnaire	Less :82, Medium:390, much:40	NA
Number of abortion	Female life history questionnaire	No:392, 1 time:95, 2 times:25, 3 times:2, 4 times:1, 5 times:1	NA
Number of caesarean section	Female life history questionnaire	No:411, 1 time:87, 2 times:13	NA
Oral contraceptives	Female life history questionnaire	No:480, Yes:32	NA
Probiotics within 1 month	Female life history questionnaire	No:408, Yes:108	NA
Self-reported bacterial vaginosis	Female life history questionnaire	No:479, Yes:33	NA
Self-reported cervicitis	Female life history questionnaire	No:420, Yes:92	NA
Sexual intercourse within 24 hours	Female life history questionnaire	No:486, Yes:30	NA
Vaginal douching within 1 month	Female life history questionnaire	No:488, Yes:28	NA
Menstrual phase (proliferative phase/secretory phase)	Female life history questionnaire	Proliferative phase:243,Secretory phase:166, Menopause:1, Early pregnancy:1,	NA
TRBV10-1_TRBJ1-2	Immune indices	0.101±0.562 (mean±s.d.)	NA
TRBV10-1_TRBJ1-3	Immune indices	0.01±0.031 (mean±s.d.)	NA
TRBV10-1_TRBJ1-4	Immune indices	0.016±0.048 (mean±s.d.)	NA
TRBV10-1_TRBJ1-5	Immune indices	0.027±0.026 (mean±s.d.)	NA
TRBV10-1_TRBJ1-6	Immune indices	0.048±0.061 (mean±s.d.)	NA
TRBV10-1_TRBJ2-1	Immune indices	0.139±0.2 (mean±s.d.)	NA
TRBV10-1_TRBJ2-2	Immune indices	0.106±0.255 (mean±s.d.)	NA
TRBV10-1_TRBJ2-3	Immune indices	0.082±0.089 (mean±s.d.)	NA
TRBV10-1_TRBJ2-4	Immune indices	0.001±0.004 (mean±s.d.)	NA
TRBV10-1_TRBJ2-5	Immune indices	0.071±0.65 (mean±s.d.)	NA
TRBV10-1_TRBJ2-6	Immune indices	0.017±0.018 (mean±s.d.)	NA
TRBV10-1_TRBJ2-7	Immune indices	0.121±0.212 (mean±s.d.)	NA
TRBV10-2_TRBJ1-1	Immune indices	0.028±0.067 (mean±s.d.)	NA
TRBV10-2_TRBJ1-2	Immune indices	0.04±0.127 (mean±s.d.)	NA
TRBV10-2_TRBJ1-3	Immune indices	0.003±0.008 (mean±s.d.)	NA
TRBV10-2_TRBJ1-4	Immune indices	0.008±0.04 (mean±s.d.)	NA
TRBV10-2_TRBJ1-5	Immune indices	0.013±0.024 (mean±s.d.)	NA
TRBV10-2_TRBJ1-6	Immune indices	0.023±0.032 (mean±s.d.)	NA
TRBV10-2_TRBJ2-1	Immune indices	0.067±0.478 (mean±s.d.)	NA
TRBV10-2_TRBJ2-2	Immune indices	0.022±0.023 (mean±s.d.)	NA
TRBV10-2_TRBJ2-3	Immune indices	0.022±0.016 (mean±s.d.)	NA
TRBV10-2_TRBJ2-4	Immune indices	0±0.001 (mean±s.d.)	NA
TRBV10-2_TRBJ2-5	Immune indices	0.01±0.014 (mean±s.d.)	NA
TRBV10-2_TRBJ2-6	Immune indices	0.006±0.014 (mean±s.d.)	NA
TRBV10-2_TRBJ2-7	Immune indices	0.047±0.125 (mean±s.d.)	NA
TRBV10-3_TRBJ1-1	Immune indices	0.117±0.085 (mean±s.d.)	NA
TRBV10-3_TRBJ1-2	Immune indices	0.241±0.693 (mean±s.d.)	NA
TRBV10-3_TRBJ1-3	Immune indices	0.02±0.03 (mean±s.d.)	NA
TRBV10-3_TRBJ1-4	Immune indices	0.022±0.041 (mean±s.d.)	NA
TRBV10-3_TRBJ1-5	Immune indices	0.052±0.1 (mean±s.d.)	NA
TRBV10-3_TRBJ1-6	Immune indices	0.099±0.071 (mean±s.d.)	NA
TRBV10-3_TRBJ2-1	Immune indices	0.184±0.246 (mean±s.d.)	NA
TRBV10-3_TRBJ2-2	Immune indices	0.137±0.428 (mean±s.d.)	NA
TRBV10-3_TRBJ2-3	Immune indices	0.107±0.075 (mean±s.d.)	NA
TRBV10-3_TRBJ2-4	Immune indices	0.003±0.028 (mean±s.d.)	NA
TRBV10-3_TRBJ2-5	Immune indices	0.057±0.121 (mean±s.d.)	NA
TRBV10-3_TRBJ2-6	Immune indices	0.039±0.045 (mean±s.d.)	NA
TRBV10-3_TRBJ2-7	Immune indices	0.152±0.1 (mean±s.d.)	NA
TRBV11-1_TRBJ1-1	Immune indices	0.021±0.036 (mean±s.d.)	NA
TRBV11-1_TRBJ1-2	Immune indices	0.031±0.04 (mean±s.d.)	NA
TRBV11-1_TRBJ1-3	Immune indices	0.004±0.026 (mean±s.d.)	NA
TRBV11-1_TRBJ1-4	Immune indices	0.003±0.004 (mean±s.d.)	NA
TRBV11-1_TRBJ1-5	Immune indices	0.004±0.005 (mean±s.d.)	NA
TRBV11-1_TRBJ1-6	Immune indices	0.032±0.107 (mean±s.d.)	NA
TRBV11-1_TRBJ2-1	Immune indices	0.041±0.18 (mean±s.d.)	NA
TRBV11-1_TRBJ2-2	Immune indices	0.014±0.011 (mean±s.d.)	NA
TRBV11-1_TRBJ2-3	Immune indices	0.018±0.012 (mean±s.d.)	NA
TRBV11-1_TRBJ2-4	Immune indices	0±0.001 (mean±s.d.)	NA
TRBV11-1_TRBJ2-5	Immune indices	0.011±0.009 (mean±s.d.)	NA
TRBV11-1_TRBJ2-6	Immune indices	0.006±0.008 (mean±s.d.)	NA
TRBV11-1_TRBJ2-7	Immune indices	0.026±0.017 (mean±s.d.)	NA
TRBV11-2_TRBJ1-1	Immune indices	0.134±0.384 (mean±s.d.)	NA
TRBV11-2_TRBJ1-2	Immune indices	0.076±0.072 (mean±s.d.)	NA
TRBV11-2_TRBJ1-3	Immune indices	0.018±0.024 (mean±s.d.)	NA
TRBV11-2_TRBJ1-4	Immune indices	0.037±0.056 (mean±s.d.)	NA
TRBV11-2_TRBJ1-5	Immune indices	0.032±0.043 (mean±s.d.)	NA
TRBV11-2_TRBJ1-6	Immune indices	0.04±0.033 (mean±s.d.)	NA
TRBV11-2_TRBJ2-1	Immune indices	0.133±0.214 (mean±s.d.)	NA
TRBV11-2_TRBJ2-2	Immune indices	0.086±0.102 (mean±s.d.)	NA
TRBV11-2_TRBJ2-3	Immune indices	0.071±0.049 (mean±s.d.)	NA
TRBV11-2_TRBJ2-4	Immune indices	0.003±0.007 (mean±s.d.)	NA
TRBV11-2_TRBJ2-5	Immune indices	0.113±0.654 (mean±s.d.)	NA
TRBV11-2_TRBJ2-6	Immune indices	0.018±0.013 (mean±s.d.)	NA
TRBV11-2_TRBJ2-7	Immune indices	0.226±0.554 (mean±s.d.)	NA
TRBV11-3_TRBJ1-1	Immune indices	0.13±0.475 (mean±s.d.)	NA
TRBV11-3_TRBJ1-2	Immune indices	0.085±0.099 (mean±s.d.)	NA
TRBV11-3_TRBJ1-3	Immune indices	0.015±0.036 (mean±s.d.)	NA
TRBV11-3_TRBJ1-4	Immune indices	0.081±1.367 (mean±s.d.)	NA
TRBV11-3_TRBJ1-5	Immune indices	0.022±0.065 (mean±s.d.)	NA
TRBV11-3_TRBJ1-6	Immune indices	0.039±0.143 (mean±s.d.)	NA
TRBV11-3_TRBJ2-1	Immune indices	0.149±0.148 (mean±s.d.)	NA
TRBV11-3_TRBJ2-2	Immune indices	0.106±0.208 (mean±s.d.)	NA
TRBV11-3_TRBJ2-3	Immune indices	0.095±0.189 (mean±s.d.)	NA
TRBV11-3_TRBJ2-4	Immune indices	0.002±0.003 (mean±s.d.)	NA
TRBV11-3_TRBJ2-5	Immune indices	0.057±0.064 (mean±s.d.)	NA
TRBV11-3_TRBJ2-6	Immune indices	0.02±0.02 (mean±s.d.)	NA
TRBV11-3_TRBJ2-7	Immune indices	0.14±0.119 (mean±s.d.)	NA
TRBV12-3_TRBJ1-1	Immune indices	0.036±0.053 (mean±s.d.)	NA
TRBV12-3_TRBJ1-2	Immune indices	0.069±0.093 (mean±s.d.)	NA
TRBV12-3_TRBJ1-3	Immune indices	0.007±0.018 (mean±s.d.)	NA
TRBV12-3_TRBJ1-4	Immune indices	0.011±0.018 (mean±s.d.)	NA
TRBV12-3_TRBJ1-5	Immune indices	0.019±0.034 (mean±s.d.)	NA
TRBV12-3_TRBJ1-6	Immune indices	0.145±0.895 (mean±s.d.)	NA
TRBV12-3_TRBJ2-1	Immune indices	0.066±0.124 (mean±s.d.)	NA
TRBV12-3_TRBJ2-2	Immune indices	0.049±0.185 (mean±s.d.)	NA
TRBV12-3_TRBJ2-3	Immune indices	0.051±0.19 (mean±s.d.)	NA
TRBV12-3_TRBJ2-4	Immune indices	0.001±0.003 (mean±s.d.)	NA
TRBV12-3_TRBJ2-5	Immune indices	0.018±0.03 (mean±s.d.)	NA
TRBV12-3_TRBJ2-6	Immune indices	0.1±1.743 (mean±s.d.)	NA
TRBV12-3_TRBJ2-7	Immune indices	0.046±0.068 (mean±s.d.)	NA
TRBV12-4_TRBJ1-1	Immune indices	0.443±0.333 (mean±s.d.)	NA
TRBV12-4_TRBJ1-2	Immune indices	0.691±0.708 (mean±s.d.)	NA
TRBV12-4_TRBJ1-3	Immune indices	0.078±0.048 (mean±s.d.)	NA
TRBV12-4_TRBJ1-4	Immune indices	0.164±0.434 (mean±s.d.)	NA
TRBV12-4_TRBJ1-5	Immune indices	0.209±0.156 (mean±s.d.)	NA
TRBV12-4_TRBJ1-6	Immune indices	0.3±0.553 (mean±s.d.)	NA
TRBV12-4_TRBJ2-1	Immune indices	0.668±0.675 (mean±s.d.)	NA
TRBV12-4_TRBJ2-2	Immune indices	0.499±0.558 (mean±s.d.)	NA
TRBV12-4_TRBJ2-3	Immune indices	0.405±0.368 (mean±s.d.)	NA
TRBV12-4_TRBJ2-4	Immune indices	0.007±0.007 (mean±s.d.)	NA
TRBV12-4_TRBJ2-5	Immune indices	0.233±0.25 (mean±s.d.)	NA
TRBV12-4_TRBJ2-6	Immune indices	0.19±0.72 (mean±s.d.)	NA
TRBV12-4_TRBJ2-7	Immune indices	0.502±0.344 (mean±s.d.)	NA
TRBV12-5_TRBJ1-1	Immune indices	0.065±0.084 (mean±s.d.)	NA
TRBV12-5_TRBJ1-2	Immune indices	0.107±0.403 (mean±s.d.)	NA
TRBV12-5_TRBJ1-3	Immune indices	0.011±0.016 (mean±s.d.)	NA
TRBV12-5_TRBJ1-4	Immune indices	0.02±0.098 (mean±s.d.)	NA
TRBV12-5_TRBJ1-5	Immune indices	0.031±0.063 (mean±s.d.)	NA
TRBV12-5_TRBJ1-6	Immune indices	0.03±0.041 (mean±s.d.)	NA
TRBV12-5_TRBJ2-1	Immune indices	0.098±0.117 (mean±s.d.)	NA
TRBV12-5_TRBJ2-2	Immune indices	0.068±0.047 (mean±s.d.)	NA
TRBV12-5_TRBJ2-3	Immune indices	0.055±0.097 (mean±s.d.)	NA
TRBV12-5_TRBJ2-4	Immune indices	0.001±0.006 (mean±s.d.)	NA
TRBV12-5_TRBJ2-5	Immune indices	0.043±0.121 (mean±s.d.)	NA
TRBV12-5_TRBJ2-6	Immune indices	0.033±0.206 (mean±s.d.)	NA
TRBV12-5_TRBJ2-7	Immune indices	0.081±0.19 (mean±s.d.)	NA
TRBV13_TRBJ1-1	Immune indices	0.083±0.236 (mean±s.d.)	NA
TRBV13_TRBJ1-2	Immune indices	0.214±1.474 (mean±s.d.)	NA
TRBV13_TRBJ1-3	Immune indices	0.038±0.342 (mean±s.d.)	NA
TRBV13_TRBJ1-4	Immune indices	0.018±0.078 (mean±s.d.)	NA
TRBV13_TRBJ1-5	Immune indices	0.029±0.179 (mean±s.d.)	NA
TRBV13_TRBJ1-6	Immune indices	0.173±0.365 (mean±s.d.)	NA
TRBV13_TRBJ2-1	Immune indices	0.18±0.934 (mean±s.d.)	NA
TRBV13_TRBJ2-2	Immune indices	0.108±0.799 (mean±s.d.)	NA
TRBV13_TRBJ2-3	Immune indices	0.117±0.792 (mean±s.d.)	NA
TRBV13_TRBJ2-4	Immune indices	0.003±0.013 (mean±s.d.)	NA
TRBV13_TRBJ2-5	Immune indices	0.044±0.106 (mean±s.d.)	NA
TRBV13_TRBJ2-6	Immune indices	0.024±0.064 (mean±s.d.)	NA
TRBV13_TRBJ2-7	Immune indices	0.13±0.241 (mean±s.d.)	NA
TRBV14_TRBJ1-1	Immune indices	0.035±0.096 (mean±s.d.)	NA
TRBV14_TRBJ1-2	Immune indices	0.051±0.136 (mean±s.d.)	NA
TRBV14_TRBJ1-3	Immune indices	0.006±0.017 (mean±s.d.)	NA
TRBV14_TRBJ1-4	Immune indices	0.009±0.037 (mean±s.d.)	NA
TRBV14_TRBJ1-5	Immune indices	0.007±0.014 (mean±s.d.)	NA
TRBV14_TRBJ1-6	Immune indices	0.048±0.107 (mean±s.d.)	NA
TRBV14_TRBJ2-1	Immune indices	0.039±0.083 (mean±s.d.)	NA
TRBV14_TRBJ2-2	Immune indices	0.098±1.463 (mean±s.d.)	NA
TRBV14_TRBJ2-3	Immune indices	0.017±0.023 (mean±s.d.)	NA
TRBV14_TRBJ2-4	Immune indices	0±0.001 (mean±s.d.)	NA
TRBV14_TRBJ2-5	Immune indices	0.013±0.025 (mean±s.d.)	NA
TRBV14_TRBJ2-6	Immune indices	0.008±0.023 (mean±s.d.)	NA
TRBV14_TRBJ2-7	Immune indices	0.042±0.117 (mean±s.d.)	NA
TRBV15_TRBJ1-1	Immune indices	0.193±0.825 (mean±s.d.)	NA
TRBV15_TRBJ1-2	Immune indices	0.213±0.492 (mean±s.d.)	NA
TRBV15_TRBJ1-3	Immune indices	0.026±0.029 (mean±s.d.)	NA
TRBV15_TRBJ1-4	Immune indices	0.076±0.361 (mean±s.d.)	NA
TRBV15_TRBJ1-5	Immune indices	0.096±0.232 (mean±s.d.)	NA
TRBV15_TRBJ1-6	Immune indices	0.109±0.113 (mean±s.d.)	NA
TRBV15_TRBJ2-1	Immune indices	0.292±0.839 (mean±s.d.)	NA
TRBV15_TRBJ2-2	Immune indices	0.192±0.875 (mean±s.d.)	NA
TRBV15_TRBJ2-3	Immune indices	0.223±0.555 (mean±s.d.)	NA
TRBV15_TRBJ2-4	Immune indices	0.007±0.056 (mean±s.d.)	NA
TRBV15_TRBJ2-5	Immune indices	0.175±0.46 (mean±s.d.)	NA
TRBV15_TRBJ2-6	Immune indices	0.097±0.203 (mean±s.d.)	NA
TRBV15_TRBJ2-7	Immune indices	0.211±0.145 (mean±s.d.)	NA
TRBV16_TRBJ1-1	Immune indices	0.002±0.007 (mean±s.d.)	NA
TRBV16_TRBJ1-2	Immune indices	0.007±0.041 (mean±s.d.)	NA
TRBV16_TRBJ1-3	Immune indices	0.001±0.015 (mean±s.d.)	NA
TRBV16_TRBJ1-4	Immune indices	0.001±0.002 (mean±s.d.)	NA
TRBV16_TRBJ1-5	Immune indices	0.001±0.002 (mean±s.d.)	NA
TRBV16_TRBJ1-6	Immune indices	0.002±0.004 (mean±s.d.)	NA
TRBV16_TRBJ2-1	Immune indices	0.002±0.004 (mean±s.d.)	NA
TRBV16_TRBJ2-2	Immune indices	0.001±0.002 (mean±s.d.)	NA
TRBV16_TRBJ2-3	Immune indices	0.001±0.003 (mean±s.d.)	NA
TRBV16_TRBJ2-5	Immune indices	0.001±0.002 (mean±s.d.)	NA
TRBV16_TRBJ2-6	Immune indices	0.001±0.001 (mean±s.d.)	NA
TRBV16_TRBJ2-7	Immune indices	0.003±0.012 (mean±s.d.)	NA
TRBV18_TRBJ1-1	Immune indices	0.337±0.597 (mean±s.d.)	NA
TRBV18_TRBJ1-2	Immune indices	0.19±0.412 (mean±s.d.)	NA
TRBV18_TRBJ1-3	Immune indices	0.051±0.112 (mean±s.d.)	NA
TRBV18_TRBJ1-4	Immune indices	0.229±2.041 (mean±s.d.)	NA
TRBV18_TRBJ1-5	Immune indices	0.108±0.41 (mean±s.d.)	NA
TRBV18_TRBJ1-6	Immune indices	0.077±0.319 (mean±s.d.)	NA
TRBV18_TRBJ2-1	Immune indices	0.175±0.253 (mean±s.d.)	NA
TRBV18_TRBJ2-2	Immune indices	0.173±0.31 (mean±s.d.)	NA
TRBV18_TRBJ2-3	Immune indices	0.122±0.347 (mean±s.d.)	NA
TRBV18_TRBJ2-4	Immune indices	0.004±0.006 (mean±s.d.)	NA
TRBV18_TRBJ2-5	Immune indices	0.123±0.089 (mean±s.d.)	NA
TRBV18_TRBJ2-6	Immune indices	0.05±0.06 (mean±s.d.)	NA
TRBV18_TRBJ2-7	Immune indices	0.267±0.31 (mean±s.d.)	NA
TRBV19_TRBJ1-1	Immune indices	0.191±0.29 (mean±s.d.)	NA
TRBV19_TRBJ1-2	Immune indices	0.258±0.406 (mean±s.d.)	NA
TRBV19_TRBJ1-3	Immune indices	0.022±0.049 (mean±s.d.)	NA
TRBV19_TRBJ1-4	Immune indices	0.046±0.118 (mean±s.d.)	NA
TRBV19_TRBJ1-5	Immune indices	0.126±0.293 (mean±s.d.)	NA
TRBV19_TRBJ1-6	Immune indices	0.158±0.978 (mean±s.d.)	NA
TRBV19_TRBJ2-1	Immune indices	0.27±0.325 (mean±s.d.)	NA
TRBV19_TRBJ2-2	Immune indices	0.225±0.856 (mean±s.d.)	NA
TRBV19_TRBJ2-3	Immune indices	0.122±0.142 (mean±s.d.)	NA
TRBV19_TRBJ2-4	Immune indices	0.002±0.005 (mean±s.d.)	NA
TRBV19_TRBJ2-5	Immune indices	0.045±0.057 (mean±s.d.)	NA
TRBV19_TRBJ2-6	Immune indices	0.19±1.71 (mean±s.d.)	NA
TRBV19_TRBJ2-7	Immune indices	0.162±0.204 (mean±s.d.)	NA
TRBV2_TRBJ1-1	Immune indices	0.547±2.101 (mean±s.d.)	NA
TRBV2_TRBJ1-2	Immune indices	0.683±0.852 (mean±s.d.)	NA
TRBV2_TRBJ1-3	Immune indices	0.07±0.103 (mean±s.d.)	NA
TRBV2_TRBJ1-4	Immune indices	0.19±0.763 (mean±s.d.)	NA
TRBV2_TRBJ1-5	Immune indices	0.236±0.208 (mean±s.d.)	NA
TRBV2_TRBJ1-6	Immune indices	0.596±0.423 (mean±s.d.)	NA
TRBV2_TRBJ2-1	Immune indices	0.639±0.937 (mean±s.d.)	NA
TRBV2_TRBJ2-2	Immune indices	0.407±0.37 (mean±s.d.)	NA
TRBV2_TRBJ2-3	Immune indices	0.375±0.262 (mean±s.d.)	NA
TRBV2_TRBJ2-4	Immune indices	0.007±0.014 (mean±s.d.)	NA
TRBV2_TRBJ2-5	Immune indices	0.271±0.302 (mean±s.d.)	NA
TRBV2_TRBJ2-6	Immune indices	0.119±0.135 (mean±s.d.)	NA
TRBV2_TRBJ2-7	Immune indices	0.565±0.498 (mean±s.d.)	NA
TRBV20-1_TRBJ1-1	Immune indices	0.881±0.648 (mean±s.d.)	NA
TRBV20-1_TRBJ1-2	Immune indices	1.041±1.158 (mean±s.d.)	NA
TRBV20-1_TRBJ1-3	Immune indices	0.133±0.592 (mean±s.d.)	NA
TRBV20-1_TRBJ1-4	Immune indices	0.215±0.375 (mean±s.d.)	NA
TRBV20-1_TRBJ1-5	Immune indices	0.598±1.838 (mean±s.d.)	NA
TRBV20-1_TRBJ1-6	Immune indices	0.484±1.283 (mean±s.d.)	NA
TRBV20-1_TRBJ2-1	Immune indices	1.732±1.888 (mean±s.d.)	NA
TRBV20-1_TRBJ2-2	Immune indices	0.975±3.175 (mean±s.d.)	NA
TRBV20-1_TRBJ2-3	Immune indices	1.089±1.604 (mean±s.d.)	NA
TRBV20-1_TRBJ2-4	Immune indices	0.022±0.053 (mean±s.d.)	NA
TRBV20-1_TRBJ2-5	Immune indices	0.74±0.799 (mean±s.d.)	NA
TRBV20-1_TRBJ2-6	Immune indices	0.212±0.407 (mean±s.d.)	NA
TRBV20-1_TRBJ2-7	Immune indices	2.02±1.684 (mean±s.d.)	NA
TRBV24-1_TRBJ1-1	Immune indices	0.052±0.083 (mean±s.d.)	NA
TRBV24-1_TRBJ1-2	Immune indices	0.141±0.379 (mean±s.d.)	NA
TRBV24-1_TRBJ1-3	Immune indices	0.008±0.014 (mean±s.d.)	NA
TRBV24-1_TRBJ1-4	Immune indices	0.023±0.156 (mean±s.d.)	NA
TRBV24-1_TRBJ1-5	Immune indices	0.05±0.204 (mean±s.d.)	NA
TRBV24-1_TRBJ1-6	Immune indices	0.043±0.284 (mean±s.d.)	NA
TRBV24-1_TRBJ2-1	Immune indices	0.165±0.218 (mean±s.d.)	NA
TRBV24-1_TRBJ2-2	Immune indices	0.181±0.753 (mean±s.d.)	NA
TRBV24-1_TRBJ2-3	Immune indices	0.092±0.262 (mean±s.d.)	NA
TRBV24-1_TRBJ2-4	Immune indices	0.002±0.009 (mean±s.d.)	NA
TRBV24-1_TRBJ2-5	Immune indices	0.046±0.075 (mean±s.d.)	NA
TRBV24-1_TRBJ2-6	Immune indices	0.02±0.018 (mean±s.d.)	NA
TRBV24-1_TRBJ2-7	Immune indices	0.085±0.257 (mean±s.d.)	NA
TRBV25-1_TRBJ1-1	Immune indices	0.02±0.056 (mean±s.d.)	NA
TRBV25-1_TRBJ1-2	Immune indices	0.039±0.081 (mean±s.d.)	NA
TRBV25-1_TRBJ1-3	Immune indices	0.003±0.004 (mean±s.d.)	NA
TRBV25-1_TRBJ1-4	Immune indices	0.005±0.006 (mean±s.d.)	NA
TRBV25-1_TRBJ1-5	Immune indices	0.006±0.01 (mean±s.d.)	NA
TRBV25-1_TRBJ1-6	Immune indices	0.132±0.705 (mean±s.d.)	NA
TRBV25-1_TRBJ2-1	Immune indices	0.043±0.172 (mean±s.d.)	NA
TRBV25-1_TRBJ2-2	Immune indices	0.021±0.051 (mean±s.d.)	NA
TRBV25-1_TRBJ2-3	Immune indices	0.017±0.019 (mean±s.d.)	NA
TRBV25-1_TRBJ2-4	Immune indices	0±0 (mean±s.d.)	NA
TRBV25-1_TRBJ2-5	Immune indices	0.007±0.006 (mean±s.d.)	NA
TRBV25-1_TRBJ2-6	Immune indices	0.006±0.005 (mean±s.d.)	NA
TRBV25-1_TRBJ2-7	Immune indices	0.016±0.023 (mean±s.d.)	NA
TRBV27_TRBJ1-1	Immune indices	0.383±0.947 (mean±s.d.)	NA
TRBV27_TRBJ1-2	Immune indices	0.513±0.734 (mean±s.d.)	NA
TRBV27_TRBJ1-3	Immune indices	0.056±0.403 (mean±s.d.)	NA
TRBV27_TRBJ1-4	Immune indices	0.072±0.071 (mean±s.d.)	NA
TRBV27_TRBJ1-5	Immune indices	0.173±0.235 (mean±s.d.)	NA
TRBV27_TRBJ1-6	Immune indices	0.304±0.685 (mean±s.d.)	NA
TRBV27_TRBJ2-1	Immune indices	0.616±1.467 (mean±s.d.)	NA
TRBV27_TRBJ2-2	Immune indices	0.291±0.348 (mean±s.d.)	NA
TRBV27_TRBJ2-3	Immune indices	0.305±0.32 (mean±s.d.)	NA
TRBV27_TRBJ2-4	Immune indices	0.007±0.033 (mean±s.d.)	NA
TRBV27_TRBJ2-5	Immune indices	0.146±0.233 (mean±s.d.)	NA
TRBV27_TRBJ2-6	Immune indices	0.102±0.135 (mean±s.d.)	NA
TRBV27_TRBJ2-7	Immune indices	0.49±0.484 (mean±s.d.)	NA
TRBV28_TRBJ1-1	Immune indices	0.324±1.76 (mean±s.d.)	NA
TRBV28_TRBJ1-2	Immune indices	0.465±0.635 (mean±s.d.)	NA
TRBV28_TRBJ1-3	Immune indices	0.036±0.094 (mean±s.d.)	NA
TRBV28_TRBJ1-4	Immune indices	0.084±0.217 (mean±s.d.)	NA
TRBV28_TRBJ1-5	Immune indices	0.114±0.103 (mean±s.d.)	NA
TRBV28_TRBJ1-6	Immune indices	0.188±0.551 (mean±s.d.)	NA
TRBV28_TRBJ2-1	Immune indices	0.319±0.663 (mean±s.d.)	NA
TRBV28_TRBJ2-2	Immune indices	0.178±0.319 (mean±s.d.)	NA
TRBV28_TRBJ2-3	Immune indices	0.227±0.826 (mean±s.d.)	NA
TRBV28_TRBJ2-4	Immune indices	0.003±0.008 (mean±s.d.)	NA
TRBV28_TRBJ2-5	Immune indices	0.105±0.321 (mean±s.d.)	NA
TRBV28_TRBJ2-6	Immune indices	0.127±1.317 (mean±s.d.)	NA
TRBV28_TRBJ2-7	Immune indices	0.39±0.906 (mean±s.d.)	NA
TRBV29-1_TRBJ1-1	Immune indices	0.051±0.076 (mean±s.d.)	NA
TRBV29-1_TRBJ1-2	Immune indices	0.102±0.149 (mean±s.d.)	NA
TRBV29-1_TRBJ1-3	Immune indices	0.008±0.028 (mean±s.d.)	NA
TRBV29-1_TRBJ1-4	Immune indices	0.013±0.039 (mean±s.d.)	NA
TRBV29-1_TRBJ1-5	Immune indices	0.01±0.014 (mean±s.d.)	NA
TRBV29-1_TRBJ1-6	Immune indices	0.015±0.081 (mean±s.d.)	NA
TRBV29-1_TRBJ2-1	Immune indices	0.076±0.141 (mean±s.d.)	NA
TRBV29-1_TRBJ2-2	Immune indices	0.041±0.099 (mean±s.d.)	NA
TRBV29-1_TRBJ2-3	Immune indices	0.032±0.036 (mean±s.d.)	NA
TRBV29-1_TRBJ2-4	Immune indices	0.001±0.002 (mean±s.d.)	NA
TRBV29-1_TRBJ2-5	Immune indices	0.03±0.165 (mean±s.d.)	NA
TRBV29-1_TRBJ2-6	Immune indices	0.016±0.096 (mean±s.d.)	NA
TRBV29-1_TRBJ2-7	Immune indices	0.072±0.254 (mean±s.d.)	NA
TRBV30_TRBJ1-1	Immune indices	2.735±2.698 (mean±s.d.)	NA
TRBV30_TRBJ1-2	Immune indices	1.944±3.256 (mean±s.d.)	NA
TRBV30_TRBJ1-3	Immune indices	0.563±3.366 (mean±s.d.)	NA
TRBV30_TRBJ1-4	Immune indices	0.857±1.691 (mean±s.d.)	NA
TRBV30_TRBJ1-5	Immune indices	0.998±1.019 (mean±s.d.)	NA
TRBV30_TRBJ1-6	Immune indices	1.061±0.883 (mean±s.d.)	NA
TRBV30_TRBJ2-1	Immune indices	1.631±1.609 (mean±s.d.)	NA
TRBV30_TRBJ2-2	Immune indices	1.92±4.22 (mean±s.d.)	NA
TRBV30_TRBJ2-3	Immune indices	1.082±1.748 (mean±s.d.)	NA
TRBV30_TRBJ2-4	Immune indices	0.066±0.142 (mean±s.d.)	NA
TRBV30_TRBJ2-5	Immune indices	0.927±0.752 (mean±s.d.)	NA
TRBV30_TRBJ2-6	Immune indices	0.731±2.46 (mean±s.d.)	NA
TRBV30_TRBJ2-7	Immune indices	2.428±1.891 (mean±s.d.)	NA
TRBV3-1_TRBJ1-1	Immune indices	0.03±0.096 (mean±s.d.)	NA
TRBV3-1_TRBJ1-2	Immune indices	0.048±0.147 (mean±s.d.)	NA
TRBV3-1_TRBJ1-3	Immune indices	0.006±0.022 (mean±s.d.)	NA
TRBV3-1_TRBJ1-4	Immune indices	0.011±0.062 (mean±s.d.)	NA
TRBV3-1_TRBJ1-5	Immune indices	0.014±0.045 (mean±s.d.)	NA
TRBV3-1_TRBJ1-6	Immune indices	0.047±0.091 (mean±s.d.)	NA
TRBV3-1_TRBJ2-1	Immune indices	0.043±0.104 (mean±s.d.)	NA
TRBV3-1_TRBJ2-2	Immune indices	0.041±0.175 (mean±s.d.)	NA
TRBV3-1_TRBJ2-3	Immune indices	0.023±0.053 (mean±s.d.)	NA
TRBV3-1_TRBJ2-4	Immune indices	0.001±0.003 (mean±s.d.)	NA
TRBV3-1_TRBJ2-5	Immune indices	0.017±0.026 (mean±s.d.)	NA
TRBV3-1_TRBJ2-6	Immune indices	0.008±0.008 (mean±s.d.)	NA
TRBV3-1_TRBJ2-7	Immune indices	0.046±0.096 (mean±s.d.)	NA
TRBV4-1_TRBJ1-1	Immune indices	0.069±0.147 (mean±s.d.)	NA
TRBV4-1_TRBJ1-2	Immune indices	0.071±0.155 (mean±s.d.)	NA
TRBV4-1_TRBJ1-3	Immune indices	0.009±0.01 (mean±s.d.)	NA
TRBV4-1_TRBJ1-4	Immune indices	0.023±0.04 (mean±s.d.)	NA
TRBV4-1_TRBJ1-5	Immune indices	0.03±0.035 (mean±s.d.)	NA
TRBV4-1_TRBJ1-6	Immune indices	0.023±0.039 (mean±s.d.)	NA
TRBV4-1_TRBJ2-1	Immune indices	0.101±0.283 (mean±s.d.)	NA
TRBV4-1_TRBJ2-2	Immune indices	0.048±0.04 (mean±s.d.)	NA
TRBV4-1_TRBJ2-3	Immune indices	0.048±0.124 (mean±s.d.)	NA
TRBV4-1_TRBJ2-4	Immune indices	0.001±0.004 (mean±s.d.)	NA
TRBV4-1_TRBJ2-5	Immune indices	0.042±0.198 (mean±s.d.)	NA
TRBV4-1_TRBJ2-6	Immune indices	0.02±0.026 (mean±s.d.)	NA
TRBV4-1_TRBJ2-7	Immune indices	0.159±0.626 (mean±s.d.)	NA
TRBV4-2_TRBJ1-1	Immune indices	0.034±0.051 (mean±s.d.)	NA
TRBV4-2_TRBJ1-2	Immune indices	0.068±0.364 (mean±s.d.)	NA
TRBV4-2_TRBJ1-3	Immune indices	0.008±0.012 (mean±s.d.)	NA
TRBV4-2_TRBJ1-4	Immune indices	0.015±0.029 (mean±s.d.)	NA
TRBV4-2_TRBJ1-5	Immune indices	0.046±0.548 (mean±s.d.)	NA
TRBV4-2_TRBJ1-6	Immune indices	0.028±0.025 (mean±s.d.)	NA
TRBV4-2_TRBJ2-1	Immune indices	0.071±0.069 (mean±s.d.)	NA
TRBV4-2_TRBJ2-2	Immune indices	0.055±0.139 (mean±s.d.)	NA
TRBV4-2_TRBJ2-3	Immune indices	0.048±0.068 (mean±s.d.)	NA
TRBV4-2_TRBJ2-4	Immune indices	0.001±0.002 (mean±s.d.)	NA
TRBV4-2_TRBJ2-5	Immune indices	0.022±0.026 (mean±s.d.)	NA
TRBV4-2_TRBJ2-6	Immune indices	0.049±0.225 (mean±s.d.)	NA
TRBV4-2_TRBJ2-7	Immune indices	0.083±0.113 (mean±s.d.)	NA
TRBV4-3_TRBJ1-1	Immune indices	0.057±0.459 (mean±s.d.)	NA
TRBV4-3_TRBJ1-2	Immune indices	0.062±0.683 (mean±s.d.)	NA
TRBV4-3_TRBJ1-3	Immune indices	0.005±0.011 (mean±s.d.)	NA
TRBV4-3_TRBJ1-4	Immune indices	0.011±0.032 (mean±s.d.)	NA
TRBV4-3_TRBJ1-5	Immune indices	0.01±0.033 (mean±s.d.)	NA
TRBV4-3_TRBJ1-6	Immune indices	0.013±0.054 (mean±s.d.)	NA
TRBV4-3_TRBJ2-1	Immune indices	0.069±0.314 (mean±s.d.)	NA
TRBV4-3_TRBJ2-2	Immune indices	0.03±0.081 (mean±s.d.)	NA
TRBV4-3_TRBJ2-3	Immune indices	0.03±0.109 (mean±s.d.)	NA
TRBV4-3_TRBJ2-4	Immune indices	0.001±0.004 (mean±s.d.)	NA
TRBV4-3_TRBJ2-5	Immune indices	0.026±0.234 (mean±s.d.)	NA
TRBV4-3_TRBJ2-6	Immune indices	0.03±0.076 (mean±s.d.)	NA
TRBV4-3_TRBJ2-7	Immune indices	0.059±0.121 (mean±s.d.)	NA
TRBV5-1_TRBJ1-1	Immune indices	0.434±0.437 (mean±s.d.)	NA
TRBV5-1_TRBJ1-2	Immune indices	0.381±0.69 (mean±s.d.)	NA
TRBV5-1_TRBJ1-3	Immune indices	0.066±0.075 (mean±s.d.)	NA
TRBV5-1_TRBJ1-4	Immune indices	0.122±0.224 (mean±s.d.)	NA
TRBV5-1_TRBJ1-5	Immune indices	0.082±0.062 (mean±s.d.)	NA
TRBV5-1_TRBJ1-6	Immune indices	0.206±0.765 (mean±s.d.)	NA
TRBV5-1_TRBJ2-1	Immune indices	0.565±0.997 (mean±s.d.)	NA
TRBV5-1_TRBJ2-2	Immune indices	0.322±0.202 (mean±s.d.)	NA
TRBV5-1_TRBJ2-3	Immune indices	0.361±0.411 (mean±s.d.)	NA
TRBV5-1_TRBJ2-4	Immune indices	0.006±0.01 (mean±s.d.)	NA
TRBV5-1_TRBJ2-5	Immune indices	0.157±0.186 (mean±s.d.)	NA
TRBV5-1_TRBJ2-6	Immune indices	0.104±0.15 (mean±s.d.)	NA
TRBV5-1_TRBJ2-7	Immune indices	0.525±0.375 (mean±s.d.)	NA
TRBV5-4_TRBJ1-1	Immune indices	0.037±0.071 (mean±s.d.)	NA
TRBV5-4_TRBJ1-2	Immune indices	0.033±0.03 (mean±s.d.)	NA
TRBV5-4_TRBJ1-3	Immune indices	0.004±0.005 (mean±s.d.)	NA
TRBV5-4_TRBJ1-4	Immune indices	0.009±0.015 (mean±s.d.)	NA
TRBV5-4_TRBJ1-5	Immune indices	0.007±0.033 (mean±s.d.)	NA
TRBV5-4_TRBJ1-6	Immune indices	0.031±0.025 (mean±s.d.)	NA
TRBV5-4_TRBJ2-1	Immune indices	0.03±0.035 (mean±s.d.)	NA
TRBV5-4_TRBJ2-2	Immune indices	0.031±0.08 (mean±s.d.)	NA
TRBV5-4_TRBJ2-3	Immune indices	0.039±0.303 (mean±s.d.)	NA
TRBV5-4_TRBJ2-4	Immune indices	0.001±0.004 (mean±s.d.)	NA
TRBV5-4_TRBJ2-5	Immune indices	0.019±0.018 (mean±s.d.)	NA
TRBV5-4_TRBJ2-6	Immune indices	0.008±0.007 (mean±s.d.)	NA
TRBV5-4_TRBJ2-7	Immune indices	0.052±0.105 (mean±s.d.)	NA
TRBV5-5_TRBJ1-1	Immune indices	0.023±0.026 (mean±s.d.)	NA
TRBV5-5_TRBJ1-2	Immune indices	0.063±0.315 (mean±s.d.)	NA
TRBV5-5_TRBJ1-3	Immune indices	0.004±0.005 (mean±s.d.)	NA
TRBV5-5_TRBJ1-4	Immune indices	0.008±0.04 (mean±s.d.)	NA
TRBV5-5_TRBJ1-5	Immune indices	0.011±0.031 (mean±s.d.)	NA
TRBV5-5_TRBJ1-6	Immune indices	0.054±0.191 (mean±s.d.)	NA
TRBV5-5_TRBJ2-1	Immune indices	0.029±0.028 (mean±s.d.)	NA
TRBV5-5_TRBJ2-2	Immune indices	0.019±0.019 (mean±s.d.)	NA
TRBV5-5_TRBJ2-3	Immune indices	0.026±0.066 (mean±s.d.)	NA
TRBV5-5_TRBJ2-4	Immune indices	0±0.001 (mean±s.d.)	NA
TRBV5-5_TRBJ2-5	Immune indices	0.009±0.015 (mean±s.d.)	NA
TRBV5-5_TRBJ2-6	Immune indices	0.008±0.007 (mean±s.d.)	NA
TRBV5-5_TRBJ2-7	Immune indices	0.039±0.08 (mean±s.d.)	NA
TRBV5-6_TRBJ1-1	Immune indices	0.009±0.015 (mean±s.d.)	NA
TRBV5-6_TRBJ1-2	Immune indices	0.014±0.111 (mean±s.d.)	NA
TRBV5-6_TRBJ1-3	Immune indices	0.005±0.074 (mean±s.d.)	NA
TRBV5-6_TRBJ1-4	Immune indices	0.003±0.006 (mean±s.d.)	NA
TRBV5-6_TRBJ1-5	Immune indices	0.003±0.004 (mean±s.d.)	NA
TRBV5-6_TRBJ1-6	Immune indices	0.004±0.018 (mean±s.d.)	NA
TRBV5-6_TRBJ2-1	Immune indices	0.008±0.036 (mean±s.d.)	NA
TRBV5-6_TRBJ2-2	Immune indices	0.005±0.006 (mean±s.d.)	NA
TRBV5-6_TRBJ2-3	Immune indices	0.006±0.015 (mean±s.d.)	NA
TRBV5-6_TRBJ2-4	Immune indices	0±0.002 (mean±s.d.)	NA
TRBV5-6_TRBJ2-5	Immune indices	0.007±0.032 (mean±s.d.)	NA
TRBV5-6_TRBJ2-6	Immune indices	0.002±0.002 (mean±s.d.)	NA
TRBV5-6_TRBJ2-7	Immune indices	0.015±0.022 (mean±s.d.)	NA
TRBV5-8_TRBJ1-1	Immune indices	0.026±0.027 (mean±s.d.)	NA
TRBV5-8_TRBJ1-2	Immune indices	0.026±0.063 (mean±s.d.)	NA
TRBV5-8_TRBJ1-3	Immune indices	0.004±0.007 (mean±s.d.)	NA
TRBV5-8_TRBJ1-4	Immune indices	0.01±0.023 (mean±s.d.)	NA
TRBV5-8_TRBJ1-5	Immune indices	0.013±0.01 (mean±s.d.)	NA
TRBV5-8_TRBJ1-6	Immune indices	0.006±0.007 (mean±s.d.)	NA
TRBV5-8_TRBJ2-1	Immune indices	0.023±0.026 (mean±s.d.)	NA
TRBV5-8_TRBJ2-2	Immune indices	0.031±0.217 (mean±s.d.)	NA
TRBV5-8_TRBJ2-3	Immune indices	0.02±0.06 (mean±s.d.)	NA
TRBV5-8_TRBJ2-4	Immune indices	0.001±0.002 (mean±s.d.)	NA
TRBV5-8_TRBJ2-5	Immune indices	0.015±0.06 (mean±s.d.)	NA
TRBV5-8_TRBJ2-6	Immune indices	0.007±0.018 (mean±s.d.)	NA
TRBV5-8_TRBJ2-7	Immune indices	0.037±0.048 (mean±s.d.)	NA
TRBV6-1_TRBJ1-1	Immune indices	0.531±0.719 (mean±s.d.)	NA
TRBV6-1_TRBJ1-2	Immune indices	0.788±1.15 (mean±s.d.)	NA
TRBV6-1_TRBJ1-3	Immune indices	0.125±0.711 (mean±s.d.)	NA
TRBV6-1_TRBJ1-4	Immune indices	0.185±0.18 (mean±s.d.)	NA
TRBV6-1_TRBJ1-5	Immune indices	0.303±0.302 (mean±s.d.)	NA
TRBV6-1_TRBJ1-6	Immune indices	0.297±0.401 (mean±s.d.)	NA
TRBV6-1_TRBJ2-1	Immune indices	0.705±1.094 (mean±s.d.)	NA
TRBV6-1_TRBJ2-2	Immune indices	0.49±0.729 (mean±s.d.)	NA
TRBV6-1_TRBJ2-3	Immune indices	0.595±0.566 (mean±s.d.)	NA
TRBV6-1_TRBJ2-4	Immune indices	0.012±0.015 (mean±s.d.)	NA
TRBV6-1_TRBJ2-5	Immune indices	0.306±0.333 (mean±s.d.)	NA
TRBV6-1_TRBJ2-6	Immune indices	0.306±0.478 (mean±s.d.)	NA
TRBV6-1_TRBJ2-7	Immune indices	0.814±0.842 (mean±s.d.)	NA
TRBV6-2_TRBJ1-1	Immune indices	0.211±0.375 (mean±s.d.)	NA
TRBV6-2_TRBJ1-2	Immune indices	0.299±0.692 (mean±s.d.)	NA
TRBV6-2_TRBJ1-3	Immune indices	0.03±0.181 (mean±s.d.)	NA
TRBV6-2_TRBJ1-4	Immune indices	0.03±0.026 (mean±s.d.)	NA
TRBV6-2_TRBJ1-5	Immune indices	0.121±0.257 (mean±s.d.)	NA
TRBV6-2_TRBJ1-6	Immune indices	0.236±1.571 (mean±s.d.)	NA
TRBV6-2_TRBJ2-1	Immune indices	0.369±0.423 (mean±s.d.)	NA
TRBV6-2_TRBJ2-2	Immune indices	0.253±0.476 (mean±s.d.)	NA
TRBV6-2_TRBJ2-3	Immune indices	0.297±0.717 (mean±s.d.)	NA
TRBV6-2_TRBJ2-4	Immune indices	0.005±0.011 (mean±s.d.)	NA
TRBV6-2_TRBJ2-5	Immune indices	0.114±0.104 (mean±s.d.)	NA
TRBV6-2_TRBJ2-6	Immune indices	0.112±0.208 (mean±s.d.)	NA
TRBV6-2_TRBJ2-7	Immune indices	0.342±0.394 (mean±s.d.)	NA
TRBV6-3_TRBJ1-1	Immune indices	0.211±0.373 (mean±s.d.)	NA
TRBV6-3_TRBJ1-2	Immune indices	0.299±0.694 (mean±s.d.)	NA
TRBV6-3_TRBJ1-3	Immune indices	0.03±0.183 (mean±s.d.)	NA
TRBV6-3_TRBJ1-4	Immune indices	0.03±0.025 (mean±s.d.)	NA
TRBV6-3_TRBJ1-5	Immune indices	0.12±0.257 (mean±s.d.)	NA
TRBV6-3_TRBJ1-6	Immune indices	0.236±1.574 (mean±s.d.)	NA
TRBV6-3_TRBJ2-1	Immune indices	0.369±0.422 (mean±s.d.)	NA
TRBV6-3_TRBJ2-2	Immune indices	0.253±0.477 (mean±s.d.)	NA
TRBV6-3_TRBJ2-3	Immune indices	0.296±0.715 (mean±s.d.)	NA
TRBV6-3_TRBJ2-4	Immune indices	0.005±0.011 (mean±s.d.)	NA
TRBV6-3_TRBJ2-5	Immune indices	0.114±0.104 (mean±s.d.)	NA
TRBV6-3_TRBJ2-6	Immune indices	0.112±0.208 (mean±s.d.)	NA
TRBV6-3_TRBJ2-7	Immune indices	0.343±0.394 (mean±s.d.)	NA
TRBV6-4_TRBJ1-1	Immune indices	0.162±0.16 (mean±s.d.)	NA
TRBV6-4_TRBJ1-2	Immune indices	0.369±0.61 (mean±s.d.)	NA
TRBV6-4_TRBJ1-3	Immune indices	0.025±0.027 (mean±s.d.)	NA
TRBV6-4_TRBJ1-4	Immune indices	0.034±0.049 (mean±s.d.)	NA
TRBV6-4_TRBJ1-5	Immune indices	0.088±0.116 (mean±s.d.)	NA
TRBV6-4_TRBJ1-6	Immune indices	0.395±0.311 (mean±s.d.)	NA
TRBV6-4_TRBJ2-1	Immune indices	0.578±0.56 (mean±s.d.)	NA
TRBV6-4_TRBJ2-2	Immune indices	0.391±0.561 (mean±s.d.)	NA
TRBV6-4_TRBJ2-3	Immune indices	0.521±0.532 (mean±s.d.)	NA
TRBV6-4_TRBJ2-4	Immune indices	0.003±0.004 (mean±s.d.)	NA
TRBV6-4_TRBJ2-5	Immune indices	0.08±0.083 (mean±s.d.)	NA
TRBV6-4_TRBJ2-6	Immune indices	0.173±0.295 (mean±s.d.)	NA
TRBV6-4_TRBJ2-7	Immune indices	0.197±0.231 (mean±s.d.)	NA
TRBV6-5_TRBJ1-1	Immune indices	0.358±0.424 (mean±s.d.)	NA
TRBV6-5_TRBJ1-2	Immune indices	0.424±0.602 (mean±s.d.)	NA
TRBV6-5_TRBJ1-3	Immune indices	0.045±0.027 (mean±s.d.)	NA
TRBV6-5_TRBJ1-4	Immune indices	0.11±0.138 (mean±s.d.)	NA
TRBV6-5_TRBJ1-5	Immune indices	0.135±0.158 (mean±s.d.)	NA
TRBV6-5_TRBJ1-6	Immune indices	0.319±1.427 (mean±s.d.)	NA
TRBV6-5_TRBJ2-1	Immune indices	0.398±0.348 (mean±s.d.)	NA
TRBV6-5_TRBJ2-2	Immune indices	0.27±0.251 (mean±s.d.)	NA
TRBV6-5_TRBJ2-3	Immune indices	0.261±0.394 (mean±s.d.)	NA
TRBV6-5_TRBJ2-4	Immune indices	0.007±0.009 (mean±s.d.)	NA
TRBV6-5_TRBJ2-5	Immune indices	0.162±0.121 (mean±s.d.)	NA
TRBV6-5_TRBJ2-6	Immune indices	0.099±0.082 (mean±s.d.)	NA
TRBV6-5_TRBJ2-7	Immune indices	0.413±0.533 (mean±s.d.)	NA
TRBV6-6_TRBJ1-1	Immune indices	1.111±1.323 (mean±s.d.)	NA
TRBV6-6_TRBJ1-2	Immune indices	1.598±1.818 (mean±s.d.)	NA
TRBV6-6_TRBJ1-3	Immune indices	0.167±0.112 (mean±s.d.)	NA
TRBV6-6_TRBJ1-4	Immune indices	0.154±0.368 (mean±s.d.)	NA
TRBV6-6_TRBJ1-5	Immune indices	0.5±0.544 (mean±s.d.)	NA
TRBV6-6_TRBJ1-6	Immune indices	0.777±0.725 (mean±s.d.)	NA
TRBV6-6_TRBJ2-1	Immune indices	1.362±1.093 (mean±s.d.)	NA
TRBV6-6_TRBJ2-2	Immune indices	1.16±2.156 (mean±s.d.)	NA
TRBV6-6_TRBJ2-3	Immune indices	0.94±0.834 (mean±s.d.)	NA
TRBV6-6_TRBJ2-4	Immune indices	0.014±0.07 (mean±s.d.)	NA
TRBV6-6_TRBJ2-5	Immune indices	0.366±0.325 (mean±s.d.)	NA
TRBV6-6_TRBJ2-6	Immune indices	0.379±0.452 (mean±s.d.)	NA
TRBV6-6_TRBJ2-7	Immune indices	1.352±1.294 (mean±s.d.)	NA
TRBV6-8_TRBJ1-1	Immune indices	0.03±0.063 (mean±s.d.)	NA
TRBV6-8_TRBJ1-2	Immune indices	0.048±0.117 (mean±s.d.)	NA
TRBV6-8_TRBJ1-3	Immune indices	0.006±0.013 (mean±s.d.)	NA
TRBV6-8_TRBJ1-4	Immune indices	0.011±0.025 (mean±s.d.)	NA
TRBV6-8_TRBJ1-5	Immune indices	0.017±0.033 (mean±s.d.)	NA
TRBV6-8_TRBJ1-6	Immune indices	0.05±0.328 (mean±s.d.)	NA
TRBV6-8_TRBJ2-1	Immune indices	0.052±0.131 (mean±s.d.)	NA
TRBV6-8_TRBJ2-2	Immune indices	0.03±0.06 (mean±s.d.)	NA
TRBV6-8_TRBJ2-3	Immune indices	0.035±0.078 (mean±s.d.)	NA
TRBV6-8_TRBJ2-4	Immune indices	0.002±0.009 (mean±s.d.)	NA
TRBV6-8_TRBJ2-5	Immune indices	0.026±0.071 (mean±s.d.)	NA
TRBV6-8_TRBJ2-6	Immune indices	0.012±0.032 (mean±s.d.)	NA
TRBV6-8_TRBJ2-7	Immune indices	0.064±0.352 (mean±s.d.)	NA
TRBV6-9_TRBJ1-1	Immune indices	0.042±0.086 (mean±s.d.)	NA
TRBV6-9_TRBJ1-2	Immune indices	0.056±0.205 (mean±s.d.)	NA
TRBV6-9_TRBJ1-3	Immune indices	0.006±0.011 (mean±s.d.)	NA
TRBV6-9_TRBJ1-4	Immune indices	0.021±0.035 (mean±s.d.)	NA
TRBV6-9_TRBJ1-5	Immune indices	0.025±0.093 (mean±s.d.)	NA
TRBV6-9_TRBJ1-6	Immune indices	0.076±0.227 (mean±s.d.)	NA
TRBV6-9_TRBJ2-1	Immune indices	0.061±0.152 (mean±s.d.)	NA
TRBV6-9_TRBJ2-2	Immune indices	0.034±0.069 (mean±s.d.)	NA
TRBV6-9_TRBJ2-3	Immune indices	0.053±0.281 (mean±s.d.)	NA
TRBV6-9_TRBJ2-4	Immune indices	0.001±0.002 (mean±s.d.)	NA
TRBV6-9_TRBJ2-5	Immune indices	0.035±0.069 (mean±s.d.)	NA
TRBV6-9_TRBJ2-6	Immune indices	0.012±0.035 (mean±s.d.)	NA
TRBV6-9_TRBJ2-7	Immune indices	0.055±0.106 (mean±s.d.)	NA
TRBV7-2_TRBJ1-1	Immune indices	0.186±0.271 (mean±s.d.)	NA
TRBV7-2_TRBJ1-2	Immune indices	0.295±0.711 (mean±s.d.)	NA
TRBV7-2_TRBJ1-3	Immune indices	0.035±0.026 (mean±s.d.)	NA
TRBV7-2_TRBJ1-4	Immune indices	0.053±0.234 (mean±s.d.)	NA
TRBV7-2_TRBJ1-5	Immune indices	0.084±0.091 (mean±s.d.)	NA
TRBV7-2_TRBJ1-6	Immune indices	0.14±0.928 (mean±s.d.)	NA
TRBV7-2_TRBJ2-1	Immune indices	0.39±0.471 (mean±s.d.)	NA
TRBV7-2_TRBJ2-2	Immune indices	0.203±0.171 (mean±s.d.)	NA
TRBV7-2_TRBJ2-3	Immune indices	0.256±0.275 (mean±s.d.)	NA
TRBV7-2_TRBJ2-4	Immune indices	0.004±0.006 (mean±s.d.)	NA
TRBV7-2_TRBJ2-5	Immune indices	0.144±0.208 (mean±s.d.)	NA
TRBV7-2_TRBJ2-6	Immune indices	0.058±0.042 (mean±s.d.)	NA
TRBV7-2_TRBJ2-7	Immune indices	0.35±0.263 (mean±s.d.)	NA
TRBV7-3_TRBJ1-1	Immune indices	0.155±0.121 (mean±s.d.)	NA
TRBV7-3_TRBJ1-2	Immune indices	0.168±0.458 (mean±s.d.)	NA
TRBV7-3_TRBJ1-3	Immune indices	0.018±0.022 (mean±s.d.)	NA
TRBV7-3_TRBJ1-4	Immune indices	0.047±0.446 (mean±s.d.)	NA
TRBV7-3_TRBJ1-5	Immune indices	0.048±0.05 (mean±s.d.)	NA
TRBV7-3_TRBJ1-6	Immune indices	0.12±1.12 (mean±s.d.)	NA
TRBV7-3_TRBJ2-1	Immune indices	0.367±0.297 (mean±s.d.)	NA
TRBV7-3_TRBJ2-2	Immune indices	0.239±0.172 (mean±s.d.)	NA
TRBV7-3_TRBJ2-3	Immune indices	0.265±0.412 (mean±s.d.)	NA
TRBV7-3_TRBJ2-4	Immune indices	0.004±0.005 (mean±s.d.)	NA
TRBV7-3_TRBJ2-5	Immune indices	0.117±0.116 (mean±s.d.)	NA
TRBV7-3_TRBJ2-6	Immune indices	0.095±0.478 (mean±s.d.)	NA
TRBV7-3_TRBJ2-7	Immune indices	0.272±0.873 (mean±s.d.)	NA
TRBV7-4_TRBJ1-1	Immune indices	0.012±0.059 (mean±s.d.)	NA
TRBV7-4_TRBJ1-2	Immune indices	0.01±0.021 (mean±s.d.)	NA
TRBV7-4_TRBJ1-3	Immune indices	0.002±0.003 (mean±s.d.)	NA
TRBV7-4_TRBJ1-4	Immune indices	0.03±0.537 (mean±s.d.)	NA
TRBV7-4_TRBJ1-5	Immune indices	0.005±0.006 (mean±s.d.)	NA
TRBV7-4_TRBJ1-6	Immune indices	0.002±0.007 (mean±s.d.)	NA
TRBV7-4_TRBJ2-1	Immune indices	0.014±0.025 (mean±s.d.)	NA
TRBV7-4_TRBJ2-2	Immune indices	0.008±0.012 (mean±s.d.)	NA
TRBV7-4_TRBJ2-3	Immune indices	0.01±0.013 (mean±s.d.)	NA
TRBV7-4_TRBJ2-4	Immune indices	0±0.001 (mean±s.d.)	NA
TRBV7-4_TRBJ2-5	Immune indices	0.006±0.013 (mean±s.d.)	NA
TRBV7-4_TRBJ2-6	Immune indices	0.002±0.007 (mean±s.d.)	NA
TRBV7-4_TRBJ2-7	Immune indices	0.018±0.041 (mean±s.d.)	NA
TRBV7-6_TRBJ1-1	Immune indices	0.036±0.089 (mean±s.d.)	NA
TRBV7-6_TRBJ1-2	Immune indices	0.022±0.025 (mean±s.d.)	NA
TRBV7-6_TRBJ1-3	Immune indices	0.007±0.014 (mean±s.d.)	NA
TRBV7-6_TRBJ1-4	Immune indices	0.01±0.018 (mean±s.d.)	NA
TRBV7-6_TRBJ1-5	Immune indices	0.01±0.011 (mean±s.d.)	NA
TRBV7-6_TRBJ1-6	Immune indices	0.016±0.066 (mean±s.d.)	NA
TRBV7-6_TRBJ2-1	Immune indices	0.061±0.09 (mean±s.d.)	NA
TRBV7-6_TRBJ2-2	Immune indices	0.041±0.067 (mean±s.d.)	NA
TRBV7-6_TRBJ2-3	Immune indices	0.042±0.087 (mean±s.d.)	NA
TRBV7-6_TRBJ2-4	Immune indices	0.001±0.002 (mean±s.d.)	NA
TRBV7-6_TRBJ2-5	Immune indices	0.028±0.051 (mean±s.d.)	NA
TRBV7-6_TRBJ2-6	Immune indices	0.009±0.01 (mean±s.d.)	NA
TRBV7-6_TRBJ2-7	Immune indices	0.06±0.078 (mean±s.d.)	NA
TRBV7-7_TRBJ1-1	Immune indices	0.008±0.033 (mean±s.d.)	NA
TRBV7-7_TRBJ1-2	Immune indices	0.008±0.034 (mean±s.d.)	NA
TRBV7-7_TRBJ1-3	Immune indices	0.001±0.002 (mean±s.d.)	NA
TRBV7-7_TRBJ1-4	Immune indices	0.004±0.03 (mean±s.d.)	NA
TRBV7-7_TRBJ1-5	Immune indices	0.003±0.003 (mean±s.d.)	NA
TRBV7-7_TRBJ1-6	Immune indices	0.005±0.006 (mean±s.d.)	NA
TRBV7-7_TRBJ2-1	Immune indices	0.02±0.031 (mean±s.d.)	NA
TRBV7-7_TRBJ2-2	Immune indices	0.016±0.025 (mean±s.d.)	NA
TRBV7-7_TRBJ2-3	Immune indices	0.012±0.031 (mean±s.d.)	NA
TRBV7-7_TRBJ2-4	Immune indices	0±0 (mean±s.d.)	NA
TRBV7-7_TRBJ2-5	Immune indices	0.014±0.018 (mean±s.d.)	NA
TRBV7-7_TRBJ2-6	Immune indices	0.003±0.012 (mean±s.d.)	NA
TRBV7-7_TRBJ2-7	Immune indices	0.013±0.017 (mean±s.d.)	NA
TRBV7-8_TRBJ1-1	Immune indices	0.198±0.43 (mean±s.d.)	NA
TRBV7-8_TRBJ1-2	Immune indices	0.256±0.504 (mean±s.d.)	NA
TRBV7-8_TRBJ1-3	Immune indices	0.048±0.311 (mean±s.d.)	NA
TRBV7-8_TRBJ1-4	Immune indices	0.046±0.059 (mean±s.d.)	NA
TRBV7-8_TRBJ1-5	Immune indices	0.091±0.051 (mean±s.d.)	NA
TRBV7-8_TRBJ1-6	Immune indices	0.197±0.507 (mean±s.d.)	NA
TRBV7-8_TRBJ2-1	Immune indices	0.306±0.421 (mean±s.d.)	NA
TRBV7-8_TRBJ2-2	Immune indices	0.165±0.191 (mean±s.d.)	NA
TRBV7-8_TRBJ2-3	Immune indices	0.163±0.135 (mean±s.d.)	NA
TRBV7-8_TRBJ2-4	Immune indices	0.004±0.008 (mean±s.d.)	NA
TRBV7-8_TRBJ2-5	Immune indices	0.175±0.974 (mean±s.d.)	NA
TRBV7-8_TRBJ2-6	Immune indices	0.054±0.085 (mean±s.d.)	NA
TRBV7-8_TRBJ2-7	Immune indices	0.339±0.692 (mean±s.d.)	NA
TRBV7-9_TRBJ1-1	Immune indices	0.171±0.281 (mean±s.d.)	NA
TRBV7-9_TRBJ1-2	Immune indices	0.155±0.155 (mean±s.d.)	NA
TRBV7-9_TRBJ1-3	Immune indices	0.021±0.015 (mean±s.d.)	NA
TRBV7-9_TRBJ1-4	Immune indices	0.062±0.166 (mean±s.d.)	NA
TRBV7-9_TRBJ1-5	Immune indices	0.04±0.032 (mean±s.d.)	NA
TRBV7-9_TRBJ1-6	Immune indices	0.112±0.281 (mean±s.d.)	NA
TRBV7-9_TRBJ2-1	Immune indices	0.21±0.19 (mean±s.d.)	NA
TRBV7-9_TRBJ2-2	Immune indices	0.129±0.265 (mean±s.d.)	NA
TRBV7-9_TRBJ2-3	Immune indices	0.154±0.288 (mean±s.d.)	NA
TRBV7-9_TRBJ2-4	Immune indices	0.002±0.004 (mean±s.d.)	NA
TRBV7-9_TRBJ2-5	Immune indices	0.087±0.07 (mean±s.d.)	NA
TRBV7-9_TRBJ2-6	Immune indices	0.041±0.042 (mean±s.d.)	NA
TRBV7-9_TRBJ2-7	Immune indices	0.241±0.34 (mean±s.d.)	NA
TRBV9_TRBJ1-1	Immune indices	0.199±0.701 (mean±s.d.)	NA
TRBV9_TRBJ1-2	Immune indices	0.184±0.268 (mean±s.d.)	NA
TRBV9_TRBJ1-3	Immune indices	0.045±0.107 (mean±s.d.)	NA
TRBV9_TRBJ1-4	Immune indices	0.051±0.116 (mean±s.d.)	NA
TRBV9_TRBJ1-5	Immune indices	0.036±0.032 (mean±s.d.)	NA
TRBV9_TRBJ1-6	Immune indices	0.339±1.452 (mean±s.d.)	NA
TRBV9_TRBJ2-1	Immune indices	0.302±0.65 (mean±s.d.)	NA
TRBV9_TRBJ2-2	Immune indices	0.2±0.467 (mean±s.d.)	NA
TRBV9_TRBJ2-3	Immune indices	0.132±0.095 (mean±s.d.)	NA
TRBV9_TRBJ2-4	Immune indices	0.002±0.005 (mean±s.d.)	NA
TRBV9_TRBJ2-5	Immune indices	0.075±0.082 (mean±s.d.)	NA
TRBV9_TRBJ2-6	Immune indices	0.051±0.152 (mean±s.d.)	NA
TRBV9_TRBJ2-7	Immune indices	0.205±0.227 (mean±s.d.)	NA
Defecation frequency	Lifestyle questionnaire	<12h:13, 12-24h:260, 24-36h:58, 36-48h:48, 48-72h:21, >96h:4	<12h:11, 12-24h:325, 24-36h:51, 36-48h:22, 48-72h:5, >96h:1
Defecation regularity	Lifestyle questionnaire	No:78, Yes:326	No:120,Yes:415
Drinking frequency	Lifestyle questionnaire	No:324,<1time/week:73,1-2times/week:7;3-4times/week:0	No:461,<1time/week:64,1-2times/week:8;3-4times/week:2
Exercise frequency	Lifestyle questionnaire	<1time/week:70,1time/week:47,2-3times/week:96,4-5times/week:43,7times/week:43	<1 time/week:11,1 time/week:25,2-3times/week:60,4-5 times/week:23,7 times/week:11
Exercise regularity	Lifestyle questionnaire	No:105,Walking:195,Exercise:104	No:151,Walking:254,Exercise:130
Exercise time	Lifestyle questionnaire	<=15min:12,15-30min:123,30-60min:136,60-90min:24,90-120min:4,>120min:0	<=15min:6,15-30min:35,30-60min:62,60-90min:19,90-120min:7,>120min:1
Nap-habit	Lifestyle questionnaire	No:155,Yes:249	No:217,Yes:318
Second-hand smoking	Lifestyle questionnaire	No:365,Yes:39	No:476,Yes:51
Source of stress from economy	Lifestyle questionnaire	No:225,Yes:179	No:375,Yes:160
Source of stress from emotion	Lifestyle questionnaire	No:335,Yes:69	No:469,Yes:66
Source of stress from family	Lifestyle questionnaire	No:214,Yes:190	No:300,Yes:235
Source of stress from health	Lifestyle questionnaire	No:335,Yes:69	No:461,Yes:74
Source of stress from social	Lifestyle questionnaire	No:354,Yes:50	No:493,Yes:42
Source of stress from work	Lifestyle questionnaire	No:49,Yes:355	No:147,Yes:388
Sub-health performance (allergies-susceptibility)	Lifestyle questionnaire	No:363,Yes:41	No:472,Yes:42
Sub-health performance (alopecia)	Lifestyle questionnaire	No:323,Yes:81	No:395,Yes:119
Sub-health performance (cold-susceptibility)	Lifestyle questionnaire	No:344,Yes:60	No:460,Yes:54
Sub-health performance (constipation)	Lifestyle questionnaire	No:343,Yes:61	No:452,Yes:62
Sub-health performance (fatigue)	Lifestyle questionnaire	No:117,Yes:287	No:166,Yes:348
Sub-health performance (memory-loss)	Lifestyle questionnaire	No:217,Yes:187	No:305,Yes:209
Sub-health performance (pain)	Lifestyle questionnaire	No:333,Yes:71	No:463,Yes:51
Antiviral medicine within half year	Lifestyle questionnaire	No:77;Yes:16	NA
Average daily sleep time	Lifestyle questionnaire	<4h:1, 4h-6h:51, 6h-8h:325, >8h:27	NA
Bacillus Calmette-Guerin vaccine	Lifestyle questionnaire	No:72;Yes:53	NA
Cancer (volunteer/blood relatives)	Lifestyle questionnaire	No:277,Yes:127	NA
Cardiovascular disease (volunteer/blood relatives)	Lifestyle questionnaire	No:293,Yes:111	NA
Defecation characteristic	Lifestyle questionnaire	Feces_dry:30,Feces_forming:317,Feces_Water:34,None_of_the_above:23	NA
Dietary structure	Lifestyle questionnaire	Half_meat_half_vegetable:321,Meat_main:31,Vegetarian_main:52	NA
Diseases	Lifestyle questionnaire	No:351,Yes:53	NA
Drinking	Lifestyle questionnaire	Alcohol concentration: <8%:71;<15%:69;15%-30%:8;30%-45%:14;45%:7	NA
Exercise strength	Lifestyle questionnaire	11.99±2.635 (mean±s.d.)	NA
Favor hot food	Lifestyle questionnaire	No:253,Yes:151	NA
Favor oily food	Lifestyle questionnaire	No:354,Yes:50	NA
Favor plain food	Lifestyle questionnaire	No:179,Yes:225	NA
Favor salty food	Lifestyle questionnaire	No:301,Yes:103	NA
Favor sweet food	Lifestyle questionnaire	No:371,Yes:33	NA
Fruit and vegetable intake frequency	Lifestyle questionnaire	0time/week:2,<=1time/week:34,2-4times/week:108,>=5times/week:260	NA
Fruit and vegetable intake per dose	Lifestyle questionnaire	1.24±0.598 (mean±s.d.)	NA
High sugar and high fat food intake frequency	Lifestyle questionnaire	0time/week:82,<=1time/week:230,2-4times/week:75,>=5times/week:17	NA
High-sugar and high-fat food intake per dose	Lifestyle questionnaire	1.232±0.703 (mean±s.d.)	NA
Japanese-encephalitis vaccine	Lifestyle questionnaire	No:84;Yes:41	NA
Meat	Lifestyle questionnaire	Pure lean:78,More lean:255,Half fat and half lean:69,Pure fat:0	NA
Mental stress	Lifestyle questionnaire	No:27,Low:338,Large:39	NA
Milk frequency	Lifestyle questionnaire	0time/week:141,<=1time/week:159,2-4times/week:66,>=5times/week:38	NA
Origin	Lifestyle questionnaire	Anhui:7,Beijing:1,Chongqing:4,Fujian:9,Gansu:6,Guangdong:85,Guangxi:20,Guizhou:2,Hainan:2,Hebei:21,Heilongjiang:9,Henan:27,Hong kong:0,Hubei:49,Hunan:43,Inner mongolia:3,Jiangsu:5,Jiangxi:22,Jilin:10,Liaoning:7,Ningxia:0,Overseas:1,Qinghai:1,Shaanxi:12,Shandong:25,Shanghai:3,Shanxi:10,Sichuan:6,Tianjin:2,Xinjiang:2,Yunnan:4,Zhejiang:6	NA
Polio vaccine	Lifestyle questionnaire	No:79;Yes:46	NA
Senile and other chronic diseases (volunteer/blood relatives)	Lifestyle questionnaire	No:279,Yes:125	NA
Sleep quality in the last month	Lifestyle questionnaire	Bad:251,Good:153	NA
Soymilk frequency	Lifestyle questionnaire	0time/week:109,<=1time/week:175,2-4times/week:65,>=5times/week:55	NA
Stay up late sleeps after 0:00 a.m.	Lifestyle questionnaire	No:219,Yes:185	NA
Sub-health performance (leg-edema)	Lifestyle questionnaire	No:375,Yes:29	NA
Sub-health performance (urinary-frequency)	Lifestyle questionnaire	No:368,Yes:36	NA
Work type	Lifestyle questionnaire	Business:14,Management:28,Marketing:35,Others:15,Production:43,Scientific_research:107,Support:162	NA
Working strength	Lifestyle questionnaire	Easy:15,Moderate:245,Busy:144	NA
Yogurt intake frequency	Lifestyle questionnaire	0time/week:50,<=1time/week:194,2-4times/week:111,>=5times/week:49	NA
13C-urea breath test	Medical test	No:232,Yes:98	6.068±12.983 (mean±s.d.)
Absolute value of eosinophils (g/L)	Medical test	0.131±0.142 (mean±s.d.)	0.114±0.091 (mean±s.d.)
Alanine aminotransferase (U/L)	Medical test	14.349±8.5 (mean±s.d.)	18.054±11.492 (mean±s.d.)
Albumin (g/L)	Medical test	46.352±2.374 (mean±s.d.)	47.39±2.755 (mean±s.d.)
Albumin/globulin ratio	Medical test	1.532±0.248 (mean±s.d.)	1.822±0.262 (mean±s.d.)
Average platelet volume (fL)	Medical test	10.826±0.935 (mean±s.d.)	11.063±0.951 (mean±s.d.)
Average RBC volume (fL)	Medical test	87.965±6.294 (mean±s.d.)	92.536±6.701 (mean±s.d.)
Basal metabolic rate (kcal/d)	Medical test	1182.118±85.89 (mean±s.d.)	1205.698±82.414 (mean±s.d.)
Basophils (%)	Medical test	0.358±0.301 (mean±s.d.)	0.385±0.237 (mean±s.d.)
BMI	Medical test	20.797±2.552 (mean±s.d.)	20.898±2.609 (mean±s.d.)
Body fat ratio (%)	Medical test	28.212±5.728 (mean±s.d.)	25.674±5.751 (mean±s.d.)
Creatinine (μmol/L)	Medical test	54.05±7.884 (mean±s.d.)	58.197±8.684 (mean±s.d.)
Direct bilirubin (μmol/L)	Medical test	2.585±0.92 (mean±s.d.)	3.452±1.27 (mean±s.d.)
Eosinophils (%)	Medical test	2.115±1.893 (mean±s.d.)	1.89±1.131 (mean±s.d.)
Fasting blood sugar (mmol/L)	Medical test	5.109±0.342 (mean±s.d.)	4.993±0.409 (mean±s.d.)
Globulin (g/L)	Medical test	30.861±4.035 (mean±s.d.)	26.462±3.348 (mean±s.d.)
Heart rate (times/min)	Medical test	83.567±10.913 (mean±s.d.)	70.687±8.129 (mean±s.d.)
Height (cm)	Medical test	158.741±7.683 (mean±s.d.)	3216.707±22051.58 (mean±s.d.)
High-density lipoprotein (mmol/L)	Medical test	1.545±0.296 (mean±s.d.)	1.697±0.254 (mean±s.d.)
Hip circumference (cm)	Medical test	89.815±4.552 (mean±s.d.)	91.78±5.457 (mean±s.d.)
Indirect bilirubin (μmol/L)	Medical test	11.037±4.061 (mean±s.d.)	8.342±2.994 (mean±s.d.)
Low density lipoprotein (mmol/L)	Medical test	2.581±0.583 (mean±s.d.)	2.489±0.589 (mean±s.d.)
Lymphocytes (%)	Medical test	34.452±7.27 (mean±s.d.)	33.916±7.62 (mean±s.d.)
Mean corpuscular hemoglobin (g/L)	Medical test	324.136±27.68 (mean±s.d.)	319.83±12.083 (mean±s.d.)
Mean corpuscular hemoglobin (pg)	Medical test	28.77±2.568 (mean±s.d.)	29.005±2.467 (mean±s.d.)
Monocytes (%)	Medical test	4.613±1.167 (mean±s.d.)	6.359±1.624 (mean±s.d.)
Monocytes (g/L)	Medical test	0.275±0.084 (mean±s.d.)	0.28±0.097 (mean±s.d.)
Muscle mass (kg)	Medical test	35.373±3.759 (mean±s.d.)	46.043±197.284 (mean±s.d.)
Platelet count (g/L)	Medical test	268.892±60.367 (mean±s.d.)	251.09±54.438 (mean±s.d.)
Platelet distribution width (fL)	Medical test	12.789±2.072 (mean±s.d.)	13.307±1.959 (mean±s.d.)
Red blood cell count (T/L)	Medical test	4.617±0.407 (mean±s.d.)	4.457±0.352 (mean±s.d.)
Systolic pressure (mmHg)	Medical test	105.394±9.436 (mean±s.d.)	107.004±11.681 (mean±s.d.)
Total bilirubin (μmol/L)	Medical test	13.592±4.915 (mean±s.d.)	11.795±3.84 (mean±s.d.)
Total cholesterol (mmol/L)	Medical test	4.666±0.866 (mean±s.d.)	4.71±0.839 (mean±s.d.)
Total neutrophils (g/L)	Medical test	3.582±1.184 (mean±s.d.)	3.456±1.096 (mean±s.d.)
Total protein (g/L)	Medical test	77.206±4.138 (mean±s.d.)	73.852±4.084 (mean±s.d.)
Triglyceride (mmol/L)	Medical test	0.985±0.596 (mean±s.d.)	0.938±0.616 (mean±s.d.)
Uric acid (μmol/L)	Medical test	290.353±55.257 (mean±s.d.)	276.679±60.848 (mean±s.d.)
Waistline (cm)	Medical test	74.544±6.542 (mean±s.d.)	72.659±7.289 (mean±s.d.)
Weight (kg)	Medical test	52.997±7.362 (mean±s.d.)	53.495±7.461 (mean±s.d.)
White blood cell count (g/L)	Medical test	6.046±1.469 (mean±s.d.)	5.791±1.371 (mean±s.d.)
γ-glutamyl transpeptidase (U/L)	Medical test	16.363±8.331 (mean±s.d.)	14.978±10.734 (mean±s.d.)
ABO blood group code	Medical test	A:110,AB:31,B:127,O:130	NA
Absolute value of basophils (g/L)	Medical test	0.021±0.018 (mean±s.d.)	NA
Alkaline phosphatase (U/L)	Medical test	69.338±21.28 (mean±s.d.)	NA
Blood pressure diagnosis	Medical test	-1:73,0:319,1:2 (mean±s.d.)	NA
Blood urea nitrogent (mmol/L)	Medical test	3.772±1.03 (mean±s.d.)	NA
Body fat (kg)	Medical test	15.158±4.777 (mean±s.d.)	NA
Chest circumference (cm)	Medical test	82.984±4.851 (mean±s.d.)	NA
Description of vaginal secretion	Medical test	Normal:372,Abnormal:25	NA
Diastolic pressure (mmHg)	Medical test	66.525±7.878 (mean±s.d.)	NA
EB virus RTA protein antibody IgG	Medical test	Negative:370,Weak positive:17,Positive:12	NA
Extracellular moisture ratio (%)	Medical test	0.383±0.005 (mean±s.d.)	NA
Fat-free mass (kg)	Medical test	37.606±3.973 (mean±s.d.)	NA
Glutamate transaminase (U/L)	Medical test	20.249±7.292 (mean±s.d.)	NA
Hematocrit (L/L)	Medical test	0.404±0.026 (mean±s.d.)	NA
Inbody score	Medical test	72.05±3.761 (mean±s.d.)	NA
Inorganic salts (kg)	Medical test	2.688±0.3 (mean±s.d.)	NA
Leucorrhea cleanliness	Medical test	I:0,II:149,III:227,IV:18	NA
Leucorrhea routine summary	Medical test	Normal:150,Abnormal:245	NA
Nasal examination results	Medical test	No:354,Yes:47	NA
Neutrophils (%)	Medical test	58.463±7.798 (mean±s.d.)	NA
Platelet volume ratio (%)	Medical test	0.288±0.054 (mean±s.d.)	NA
P-R Interval	Medical test	148.401±19.81 (mean±s.d.)	NA
Protein (kg)	Medical test	7.423±1.584 (mean±s.d.)	NA
QRS width ms	Medical test	83.959±7.844 (mean±s.d.)	NA
RDW-CV (%)	Medical test	13.025±1.341 (mean±s.d.)	NA
RDW-SD (fL)	Medical test	41.418±2.975 (mean±s.d.)	NA
RV5+SV1 amplitude (mv)	Medical test	1.815±0.6 (mean±s.d.)	NA
Skeletal muscle (kg)	Medical test	20.235±2.902 (mean±s.d.)	NA
Total body moisture (L)	Medical test	27.568±2.936 (mean±s.d.)	NA
Total lymphocyte count (g/L)	Medical test	2.037±0.492 (mean±s.d.)	NA
Waist–hip ratio	Medical test	1.039±4.114 (mean±s.d.)	NA
1-methylhistidine (μmol/L)	Metabolites_Amino acid	3.457±3.2 (mean±s.d.)	5.091±7.265 (mean±s.d.)
3-methylhistidine (μmol/L)	Metabolites_Amino acid	3.396±1.052 (mean±s.d.)	3.118±0.917 (mean±s.d.)
Alanine (μmol/L)	Metabolites_Amino acid	344.827±98.281 (mean±s.d.)	332.889±85.139 (mean±s.d.)
Arginine (μmol/L)	Metabolites_Amino acid	60.583±17.961 (mean±s.d.)	79.115±22.679 (mean±s.d.)
Argininosuccinic acid (μmol/L)	Metabolites_Amino acid	0.037±0.033 (mean±s.d.)	0.116±0.141 (mean±s.d.)
Asparagine (μmol/L)	Metabolites_Amino acid	53.057±13.384 (mean±s.d.)	45.156±10.849 (mean±s.d.)
Aspartic acid (μmol/L)	Metabolites_Amino acid	3.646±1.038 (mean±s.d.)	3.316±1.166 (mean±s.d.)
Carnosine (μmol/L)	Metabolites_Amino acid	0.099±0.711 (mean±s.d.)	0.011±0.017 (mean±s.d.)
Citrulline (μmol/L)	Metabolites_Amino acid	24.559±6.436 (mean±s.d.)	30.493±9.49 (mean±s.d.)
Cystathionine (μmol/L)	Metabolites_Amino acid	0.187±0.41 (mean±s.d.)	0.327±0.539 (mean±s.d.)
Ethanolamine (μmol/L)	Metabolites_Amino acid	7.394±2.5 (mean±s.d.)	6.02±2.31 (mean±s.d.)
Glutamic acid (μmol/L)	Metabolites_Amino acid	34.5±14.489 (mean±s.d.)	34.034±16.704 (mean±s.d.)
Glutamine (μmol/L)	Metabolites_Amino acid	502.37±95.98 (mean±s.d.)	533.903±117.86 (mean±s.d.)
Glycine (μmol/L)	Metabolites_Amino acid	231.206±68.825 (mean±s.d.)	221.744±63.499 (mean±s.d.)
Histidine (μmol/L)	Metabolites_Amino acid	81.65±16.02 (mean±s.d.)	65.021±9.906 (mean±s.d.)
Homocysteine (μmol/L)	Metabolites_Amino acid	0.104±0.09 (mean±s.d.)	0.093±0.139 (mean±s.d.)
Hydroxyproline (μmol/L)	Metabolites_Amino acid	13.229±11.7 (mean±s.d.)	9.344±6.344 (mean±s.d.)
Isoleucine (μmol/L)	Metabolites_Amino acid	57.968±9.388 (mean±s.d.)	60.418±12.588 (mean±s.d.)
Leucine (μmol/L)	Metabolites_Amino acid	103.96±17.131 (mean±s.d.)	107.73±17.591 (mean±s.d.)
L-homocitrulline (μmol/L)	Metabolites_Amino acid	0.124±0.098 (mean±s.d.)	0.166±0.113 (mean±s.d.)
Lysine (μmol/L)	Metabolites_Amino acid	159.886±32.448 (mean±s.d.)	167.507±31.917 (mean±s.d.)
Methionine (μmol/L)	Metabolites_Amino acid	24.259±4.506 (mean±s.d.)	21.316±4.315 (mean±s.d.)
Ornithine (μmol/L)	Metabolites_Amino acid	74.693±22.325 (mean±s.d.)	74.11±26.68 (mean±s.d.)
Phenylalanine (μmol/L)	Metabolites_Amino acid	52.472±7.223 (mean±s.d.)	49.612±8.78 (mean±s.d.)
Phosphorylethanolamine (μmol/L)	Metabolites_Amino acid	4.245±1.531 (mean±s.d.)	3.597±1.481 (mean±s.d.)
Phosphoserine (μmol/L)	Metabolites_Amino acid	0.785±1.368 (mean±s.d.)	0.425±0.455 (mean±s.d.)
Proline (μmol/L)	Metabolites_Amino acid	151.597±49.598 (mean±s.d.)	157.036±48.543 (mean±s.d.)
Sarcosine (μmol/L)	Metabolites_Amino acid	1.145±0.77 (mean±s.d.)	0.752±0.422 (mean±s.d.)
Serine (μmol/L)	Metabolites_Amino acid	119.671±27.599 (mean±s.d.)	121.823±29.382 (mean±s.d.)
Taurine (μmol/L)	Metabolites_Amino acid	66.191±15.556 (mean±s.d.)	55.193±15.91 (mean±s.d.)
Threonine (μmol/L)	Metabolites_Amino acid	126.32±36.048 (mean±s.d.)	120.355±38.465 (mean±s.d.)
Tryptophan (μmol/L)	Metabolites_Amino acid	50.82±8.874 (mean±s.d.)	49.14±9.748 (mean±s.d.)
Tyrosine (μmol/L)	Metabolites_Amino acid	55.43±9.867 (mean±s.d.)	60.345±13.656 (mean±s.d.)
Valine (μmol/L)	Metabolites_Amino acid	204.603±31.406 (mean±s.d.)	208.088±40.089 (mean±s.d.)
α-aminoadipic acid (μmol/L)	Metabolites_Amino acid	0.639±0.218 (mean±s.d.)	0.47±0.205 (mean±s.d.)
α-Aminobutyric acid (μmol/L)	Metabolites_Amino acid	20.716±7.207 (mean±s.d.)	18.006±6.053 (mean±s.d.)
β-alanine (μmol/L)	Metabolites_Amino acid	4.388±1.538 (mean±s.d.)	3.025±2.331 (mean±s.d.)
γ-hydroxylysine (μmol/L)	Metabolites_Amino acid	0.346±0.34 (mean±s.d.)	0.328±0.205 (mean±s.d.)
Cystine (μmol/L)	Metabolites_Amino acid	27.608±8.739 (mean±s.d.)	25.115±9.78 (mean±s.d.)
Aldosterone (ng/mL)	Metabolites_Hormone	0.137±0.109 (mean±s.d.)	0.068±0.06 (mean±s.d.)
Androstenedione (ng/mL)	Metabolites_Hormone	1.086±0.449 (mean±s.d.)	1.149±0.477 (mean±s.d.)
Estrogen (ng/mL)	Metabolites_Hormone	0.044±0.034 (mean±s.d.)	0.044±0.072 (mean±s.d.)
11-deoxycorticosterone (ng/mL)	Metabolites_Hormone	0.036±0.028 (mean±s.d.)	0.053±0.059 (mean±s.d.)
11-deoxycortisol (ng/mL)	Metabolites_Hormone	0.192±0.157 (mean±s.d.)	0.206±0.175 (mean±s.d.)
17α-hydroxyprogesterone (ng/mL)	Metabolites_Hormone	1.189±1.074 (mean±s.d.)	1.194±1.092 (mean±s.d.)
Corticosterone (ng/mL)	Metabolites_Hormone	4.607±4.257 (mean±s.d.)	2.802±2.563 (mean±s.d.)
Cortisone (ng/mL)	Metabolites_Hormone	24.458±5.694 (mean±s.d.)	27.604±6.876 (mean±s.d.)
Dehydroepiandrosterone (ng/mL)	Metabolites_Hormone	4.474±1.954 (mean±s.d.)	7.531±3.949 (mean±s.d.)
Estradiol (ng/mL)	Metabolites_Hormone	0.088±0.08 (mean±s.d.)	0.209±0.974 (mean±s.d.)
Hydrocortisone (ng/mL)	Metabolites_Hormone	74.952±33.979 (mean±s.d.)	96.606±46.62 (mean±s.d.)
Progesterone (ng/mL)	Metabolites_Hormone	7.361±10.807 (mean±s.d.)	5.673±10.138 (mean±s.d.)
Testosterone (ng/mL)	Metabolites_Hormone	0.269±0.116 (mean±s.d.)	0.288±0.272 (mean±s.d.)
Arsenic (As) (μg/L)	Metabolites_Trace element	1.633±1.599 (mean±s.d.)	1.783±1.994 (mean±s.d.)
Copper (Cu) (mg/L)	Metabolites_Trace element	0.808±0.098 (mean±s.d.)	0.853±0.143 (mean±s.d.)
Iron (Fe) (mg/L)	Metabolites_Trace element	515.333±75.704 (mean±s.d.)	451.636±56.482 (mean±s.d.)
Lead (Pb) (μg/L)	Metabolites_Trace element	19.055±19.215 (mean±s.d.)	14.54±7.178 (mean±s.d.)
Magnesium (Mg) (mg/L)	Metabolites_Trace element	39.701±3.873 (mean±s.d.)	37.605±4.898 (mean±s.d.)
Manganese (Mn) (μg/L)	Metabolites_Trace element	15.407±5.193 (mean±s.d.)	15.883±5.471 (mean±s.d.)
Mercury (Hg) (μg/L)	Metabolites_Trace element	2.021±1.247 (mean±s.d.)	1.407±1.424 (mean±s.d.)
Selenium (Se) (μg/L)	Metabolites_Trace element	146.243±20.063 (mean±s.d.)	145.805±27.512 (mean±s.d.)
Zinc (Zn) (mg/L)	Metabolites_Trace element	6.275±1.014 (mean±s.d.)	5.397±0.798 (mean±s.d.)
25-hydroxy vitamin D (ng/mL)	Metabolites_Vitamins	19.24±4.903 (mean±s.d.)	19.916±5.999 (mean±s.d.)
25-hydroxy vitamin D2 (ng/mL)	Metabolites_Vitamins	0.618±0.746 (mean±s.d.)	0.884±0.957 (mean±s.d.)
25-Hydroxy vitamin D3 (ng/mL)	Metabolites_Vitamins	18.622±4.897 (mean±s.d.)	19.032±5.93 (mean±s.d.)
Tetrahydrofolate (ng/mL)	Metabolites_Vitamins	29.751±15.559 (mean±s.d.)	21.014±13.571 (mean±s.d.)
Vitamin A (ng/mL)	Metabolites_Vitamins	529.408±115.51 (mean±s.d.)	421.059±100.356 (mean±s.d.)
Vitamin B1 (ng/mL)	Metabolites_Vitamins	6.782±7.624 (mean±s.d.)	1.372±0.972 (mean±s.d.)
Vitamin B2 (ng/mL)	Metabolites_Vitamins	10.004±18.098 (mean±s.d.)	8.398±11.919 (mean±s.d.)
Vitamin B5 (ng/mL)	Metabolites_Vitamins	40.413±13.494 (mean±s.d.)	60.87±21.563 (mean±s.d.)
Vitamin E (ng/mL)	Metabolites_Vitamins	10.501±2.795 (mean±s.d.)	9.683±2.358 (mean±s.d.)
Choice reaction time (s)	Physical fitness test	0.533±0.071 (mean±s.d.)	0.497±0.063 (mean±s.d.)
Choice reaction time score	Physical fitness test	E:9,D:107,C:168,B:87,A:13	E:6,D:41,C:207,B:236,A:38
Comprehensive score of physical fitness test	Physical fitness test	E:6,D:102,C:132,B:141,A:0	32.794±3.924 (mean±s.d.)
Grip strength (kg)	Physical fitness test	26.794±4.917 (mean±s.d.)	27.343±4.636 (mean±s.d.)
Grip strength score	Physical fitness test	E:61,D:130,C:111,B:68,A:14	E:62,D:167,C:192,B:90,A:17
National physique comprehensive score	Physical fitness test	31.534±4.407 (mean±s.d.)	E:3,D:72,C:193,B:257
Single-legged stance with eyes closed (s)	Physical fitness test	65.958±34.429 (mean±s.d.)	59.684±32.948 (mean±s.d.)
Single-legged stance with eyes closed score	Physical fitness test	E:6,D:20,C:47,B:129,A:181	E:4,D:18,C:86,B:214,A:204
Sit and reach (cm)	Physical fitness test	14.992±6.856 (mean±s.d.)	14.849±6.404 (mean±s.d.)
Sit and reach score	Physical fitness test	E:12,D:53,C:87,B:127,A:104	E:16,D:55,C:129,B:178,A:150
Sit-ups	Physical fitness test	25.608±7.618 (mean±s.d.)	26.386±7.626 (mean±s.d.)
Sit-ups score	Physical fitness test	E:7,D:12,C:54,B:173,A:126	E:3,D:7,C:85,B:206,A:196
Step index	Physical fitness test	56.24±7.943 (mean±s.d.)	55.526±8.887 (mean±s.d.)
Step index score	Physical fitness test	E:34,D:108,C:124,B:97,A:20	E:77,D:150,C:156,B:110,A:32
Vertical jump	Physical fitness test	25.143±6.719 (mean±s.d.)	36.658±7.859 (mean±s.d.)
Vertical jump score	Physical fitness test	E:13,D:68,C:25,B:145,A:121	E:1,D:4,C:11,B:36,A:447
Vital capacity (mL)	Physical fitness test	2699.159±469.601 (mean±s.d.)	2683.074±462.853 (mean±s.d.)
Vital capacity score	Physical fitness test	E:10,D:69,C:130,B:129,A:46	E:9,D:108,C:187,B:155,A:69
Mental emotion total score	Psychological questionnaire	172.874±40.219 (mean±s.d.)	167.225±36.228 (mean±s.d.)
Negative emotion (anxiety) assessment score	Psychological questionnaire	1.952±0.557 (mean±s.d.)	1.849±0.461 (mean±s.d.)
Negative emotion (compulsive) assessment score	Psychological questionnaire	2.324±0.561 (mean±s.d.)	2.257±0.503 (mean±s.d.)
Negative emotion (depression) assessment score	Psychological questionnaire	2.036±0.558 (mean±s.d.)	1.963±0.526 (mean±s.d.)
Negative emotion (enmity) assessment score	Psychological questionnaire	1.851±0.6 (mean±s.d.)	1.849±0.55 (mean±s.d.)
Negative emotion (interpersonal sensitivity ) assessment score	Psychological questionnaire	2.022±0.562 (mean±s.d.)	1.95±0.515 (mean±s.d.)
Negative emotion (paranoid) assessment score	Psychological questionnaire	1.966±0.486 (mean±s.d.)	1.885±0.463 (mean±s.d.)
Negative emotion (terror) assessment score	Psychological questionnaire	1.657±0.528 (mean±s.d.)	1.549±0.438 (mean±s.d.)
Optimistic emotion assessment score	Psychological questionnaire	2.983±0.594 (mean±s.d.)	3.043±0.57 (mean±s.d.)
Percentile of mental elasticity score in population	Psychological questionnaire	50.258±28.064 (mean±s.d.)	52.313±28.823 (mean±s.d.)
Percentile of mental summary in population	Psychological questionnaire	48.468±23.117 (mean±s.d.)	50.174±22.514 (mean±s.d.)
Percentile of mental symptoms total score in population	Psychological questionnaire	46.678±28.848 (mean±s.d.)	48.035±27.716 (mean±s.d.)
Psychiatric assessment score	Psychological questionnaire	1.691±0.452 (mean±s.d.)	1.649±0.431 (mean±s.d.)
Psychological elasticity total score	Psychological questionnaire	80.966±13.127 (mean±s.d.)	82.064±13.552 (mean±s.d.)
Sleep diet assessment score	Psychological questionnaire	1.949±0.57 (mean±s.d.)	1.897±0.499 (mean±s.d.)
Somatization assessment score	Psychological questionnaire	1.699±0.475 (mean±s.d.)	1.673±0.463 (mean±s.d.)
Strength assessment score	Psychological questionnaire	3.564±0.563 (mean±s.d.)	3.606±0.618 (mean±s.d.)
Toughness assessment score	Psychological questionnaire	3.117±0.587 (mean±s.d.)	3.157±0.575 (mean±s.d.)
Drinking consumption	Lifestyle questionnaire	NA	<0.5 cup:24;0.5-1 cup:39;2-3 cups:13;>4 cups:7
Dairy consumption	Lifestyle questionnaire	NA	<1 carton:237,1-2 cartons:84,3 cartons:3
Number of cesarean section	Female life history questionnaire	NA	0 time:224,1 time:92,2 times:23
Number of induced labor	Female life history questionnaire	NA	0 time:266,1 time:72,2 times:23,3 times:4,4 times:3
Cobalt (Co) (μg/L)	Metabolites_Trace element	NA	0.227±0.192 (mean±s.d.)
Hematocrit	Medical test	NA	0.414±0.029 (mean±s.d.)
Number of deliveries	Female life history questionnaire	NA	1 time:258,2 times:79,3 times:2
CEA (ng/mL)	Medical test	NA	1.013±0.456 (mean±s.d.)
Urine specific gravity	Medical test	NA	1.015±0.005 (mean±s.d.)
Vitamin K (ng/mL)	Metabolites_Vitamins	NA	1.161±0.925 (mean±s.d.)
Each high-fat high-fat food consumption block	Lifestyle questionnaire	NA	1.269±0.642 (mean±s.d.)
Chromium (Cr) (μg/L)	Metabolites_Trace element	NA	1.456±0.455 (mean±s.d.)
Lymphocytes (G/L)	Medical test	NA	1.93±0.487 (mean±s.d.)
Current breast-feeding duration (month)	Female life history questionnaire	NA	10.054±5.954 (mean±s.d.)
Vegetable consumption	Lifestyle questionnaire	NA	1-2 boxes:276,2-4 boxes:80,4 boxes:8
Carbohydrate antigen 199 (U/ml)	Medical test	NA	12.22±7.404 (mean±s.d.)
Red blood cell distribution width variation coefficient (%)	Medical test	NA	13.511±1.217 (mean±s.d.)
Body fat mass (kg)	Medical test	NA	14.165±4.847 (mean±s.d.)
Aspartate aminotransferase (U/L)	Medical test	NA	22.274±12.245 (mean±s.d.)
AFP (ng/mL)	Medical test	NA	3.243±7.663 (mean±s.d.)
Days since last pregnancy (year)	Female life history questionnaire	NA	3.54±4.434 (mean±s.d.)
Urea nitrogen (mmol/L)	Medical test	NA	4.026±0.946 (mean±s.d.)
Standard deviation red cell distribution width (fL)	Medical test	NA	44.181±2.864 (mean±s.d.)
Neutrophil percentage (%)	Medical test	NA	57.449±7.878 (mean±s.d.)
Diastolic blood pressure (mmHg)	Medical test	NA	67.736±8.259 (mean±s.d.)
Sleep duration at night (hour)	Lifestyle questionnaire	NA	7.113±0.935 (mean±s.d.)
Menstrual cycle d	Metabolites	NA	Early_pregnancy:2,Follicular:225,Late_pregnancy:1,Luteal:287,Menopause:7,Mid_pregnancy:6
Work strength	Lifestyle questionnaire	NA	Easy:15,Moderate:310,Busy:210
Comprehensive level of physical fitness test	Physical fitness test	NA	Fail:3,Pass:72,Good:193,Outstanding:257
Taurine level	Metabolites_Amino acid	NA	High:0,Low:108,Normal:482
Glutamine level	Metabolites_Amino acid	NA	High:0,Low:31,Normal:559
3-methylhistidine level	Metabolites_Amino acid	NA	High:0,Low:43,Normal:547
Asparagine level	Metabolites_Amino acid	NA	High:1,Low:136,Normal:453
Proline level	Metabolites_Amino acid	NA	High:1,Low:37,Normal:552
Androstenedione level	Metabolites_Amino acid	NA	High:12,Low:1,Normal:517
Manganese (Mn) level	Metabolites_Trace element	NA	High:127,Low:1,Normal:462
Hydroxyproline level	Metabolites_Amino acid	NA	High:13,Low:48,Normal:529
Ornithine level	Metabolites_Amino acid	NA	High:17,Low:15,Normal:558
Progesterone level	Metabolites_Hormone	NA	High:18,Low:82,Normal:430
Zinc (Zn) level	Metabolites_Trace element	NA	High:2,Low:123,Normal:465
Hydrocortisone level	Metabolites_Hormone	NA	High:2,Low:40,Normal:488
Citrulline level	Metabolites_Amino acid	NA	High:37,Low:25,Normal:528
Estrogen level	Metabolites_Amino acid	NA	High:4,Low:103,Normal:423
Corticosterone level	Metabolites_Hormone	NA	High:4,Low:18,Normal:508
Iron (Fe) level	Metabolites_Trace element	NA	High:4,Low:53,Normal:533
Testosterone level	Metabolites_Hormone	NA	High:44,Low:0,Normal:486
Estradiol level	Metabolites_Hormone	NA	High:5,Low:104,Normal:421
Cortisone level	Metabolites_Hormone	NA	High:56,Low:4,Normal:470
17α-hydroxyprogesterone level	Metabolites_Hormone	NA	High:57,Low:0,Normal:473
Threonine level	Metabolites_Amino acid	NA	High:6,Low:99,Normal:485
11-deoxycorticosterone level	Metabolites_Hormone	NA	High:64,Normal:466
Aldosterone level	Metabolites_Amino acid	NA	High:8,Low:0,Normal:522
25-Hydroxy vitamin D level	Metabolites_Vitamins	NA	Low:328,Normal:262
Current mental problems (fidgety)	Lifestyle questionnaire	NA	No:126,Yes:136
Current mental problems (anxiety)	Lifestyle questionnaire	NA	No:139,Yes:123
Current mental problems (irritability)	Lifestyle questionnaire	NA	No:173,Yes:89
Current mental problems (nervous)	Lifestyle questionnaire	NA	No:175,Yes:87
Current mental problems (depression)	Lifestyle questionnaire	NA	No:214,Yes:48
Mode of last delivery	Female life history questionnaire	NA	No:226,Yes:113
Currently oral health products (amino acids)	Lifestyle questionnaire	NA	No:276,Yes:204
Drinking types alcohol-concentration-8	Lifestyle questionnaire	NA	No:28,Yes:55
Delivery history	Female life history questionnaire	NA	No:29,Yes:339
Defecation slightly shaped	Lifestyle questionnaire	NA	No:299,Yes:236
Drinking types alcohol-concentration-15	Lifestyle questionnaire	NA	No:32,Yes:51
Currently oral health products (bioactive extracts)	Lifestyle questionnaire	NA	No:331,Yes:149
Frequently performed sports endurance-sports	Lifestyle questionnaire	NA	No:35,Yes:95
Vaginal secretion trait description	Medical test	NA	No:356,Yes:139
Recovery of menses during breast-feeding	Female life history questionnaire	NA	No:38,Yes:36
Sub-health performance (attention diversion)	Lifestyle questionnaire	NA	No:393,Yes:121
Sub-health performance (depressed)	Lifestyle questionnaire	NA	No:400,Yes:114
Currently oral health products (dietary fibers)	Lifestyle questionnaire	NA	No:407,Yes:73
Defecation nutty	Lifestyle questionnaire	NA	No:410,Yes:125
Defecation dry hard	Lifestyle questionnaire	NA	No:427,Yes:108
Sub-health performance (none)	Lifestyle questionnaire	NA	No:441,Yes:73
Currently oral health products (vitamins)	Lifestyle questionnaire	NA	No:449,Yes:31
Sub-health performance (emotion-dysfunction)	Lifestyle questionnaire	NA	No:476,Yes:38
Source of stress from other things	Lifestyle questionnaire	NA	No:482,Yes:53
Sub-health performance (sexual dysfunction)	Lifestyle questionnaire	NA	No:483,Yes:31
Defecation soft	Lifestyle questionnaire	NA	No:506,Yes:29
Hormone	Female life history questionnaire	NA	No:507,Yes:28
Premenstrual syndrome	Female life history questionnaire	NA	No:59,Yes:29
Frequently performed sports integrated-sports	Lifestyle questionnaire	NA	No:92,Yes:38
Frequently performed sports resistance-movement	Lifestyle questionnaire	NA	No:97,Yes:33
Meat consumption type	Lifestyle questionnaire	NA	Pure lean meat:119,Less fat and more lean meat:323,half fat and half lean meat:86,more fat and less lean meat:5
Diet structure	Lifestyle questionnaire	NA	Vegetarian:2,Semivegetarian:97,Vegetables and meat balanced:379,Semi-meatarian:56,Meatarian:1
