# Supplementary material for: Life History Recorded in the Vagino-cervical Microbiome Along with Multi-omes
Source: Genomics Proteomics Bioinformatics. 2021 Jun 9;20(2):304–21. doi: 10.1016/j.gpb.2021.01.005 (PMC9684086; doi:10.1016/j.gpb.2021.01.005)
Supplement: Supplementary Table S2 [file mmc12.xlsx]

## Sheet: Sheet1
Table S2 Sequencing data of vagino-cervical microbiome, fecal microbiome, and salivary microbiome for the two cohorts
Sample source	Sample type	Sample size	Sequencing mode	Raw reads (mean ± s.d.)	Raw bases (bp, mean ± s.d.)	High-quality reads (mean ± s.d.)	High-quality reads after host removal (mean ± s.d.)	Host reads (%, mean ± s.d.)
Initial study cohort	Vagino-cervical microbiome	516	Single-end 50bp	208,757,249.172 ± 142,957,027.343	10,437,862,458.624 ± 7,147,851,367.128	201,010,665.390 ± 138,122,326.496	3,657,206.857 ± 5,979,243.186	98.062 ± 2.562
Initial study cohort	Fecal microbiome	405	Single-end 100bp	85,626,090.226 ± 23,595,663.403	8,562,656,641.604 ± 2,359,781,622.615	84,449,305.375 ± 23,404,669.15	82,399,356.459 ± 24,120,093.483	3.597 ± 10.056
Second cohort	Vagino-cervical microbiome	632	Paired-end 100bp	158,908,662.877 ± 32,279,403.418	15,890,866,287.658 ± 3,227,940,341.785	158,252,530.649 ± 32,181,840.871	2,685,596.003 ± 6,512,596.915	98.351 ± 3.290
Second cohort	Salivary microbiome	263	Paired-end 100bp	151,687,720.190 ± 26,965,741.935	15,168,772,019.011 ± 2,696,574,193.464	147,618,827.118 ± 25,032,691.546	14,912,643.228 ± 13,672,877.941	79.903 ± 17.782
Second cohort	Fecal microbiome	374	Paired-end 100bp	151,389,339.027 ± 31,189,808.644	15,138,933,902.674 ± 3,118,980,864.387	151,389,339.027 ± 31,189,808.644	148,524,771.856 ± 32,876,390.025	1.825 ± 7.789
