# Supplementary material for: Life History Recorded in the Vagino-cervical Microbiome Along with Multi-omes
Source: Genomics Proteomics Bioinformatics. 2021 Jun 9;20(2):304–21. doi: 10.1016/j.gpb.2021.01.005 (PMC9684086; doi:10.1016/j.gpb.2021.01.005)
Supplement: Supplementary Table S3 [file mmc13.xlsx]

## Sheet: Sheet1
Table S3 Species detected in the vagino-cervical microbiome ranked by occurrence in the two cohorts
Species	Occurrence		Mean relative abundance		Non-zero mean relative abundance
	Initial study cohort (n=516)	Second cohort (n=632)	Initial study cohort (n=516)	Second cohort (n=632)	Initial study cohort (n=516)	Second cohort (n=632)
Gardnerella vaginalis	0.635659	0.460443	0.187546	0.150615	0.295043	0.327108
Lactobacillus iners	0.573643	0.525316	0.243299	0.248687	0.424129	0.473405
Lactobacillus crispatus	0.424419	0.343354	0.236998	0.188763	0.558406	0.54976
Torque teno virus	0.354651	0.253165	0.00496986	0.00363047	0.0140134	0.0143404
Ureaplasma unclassified	0.24031	0.314873	0.000985762	0.00222779	0.00410204	0.00707519
Atopobium vaginae	0.236434	0.202532	0.0353033	0.0424413	0.149316	0.209554
Ureaplasma parvum	0.213178	0.259494	0.000876295	0.005106	0.00411062	0.0196768
Bartonella unclassified	0.213178	0.0300633	0.000774059	3.20609e-05	0.00363104	0.00106645
Lactobacillus jensenii	0.19186	0.167722	0.0332543	0.0248126	0.173325	0.147939
Prevotella bivia	0.176357	0.185127	0.00969849	0.0102444	0.0549936	0.0553372
Lactobacillus vaginalis	0.160853	0.0901899	0.000708084	0.000226413	0.00440207	0.00251041
Prevotella timonensis	0.158915	0.178797	0.00242725	0.00776354	0.0152739	0.0434208
Propionibacterium acnes	0.156977	0.0221519	0.000245908	1.34595e-05	0.00156652	0.0006076
Scardovia unclassified	0.145349	0.0427215	0.000242391	1.34089e-05	0.00166765	0.000313867
Lactobacillus gasseri	0.143411	0.110759	0.0317821	0.019986	0.221616	0.180445
Comamonas unclassified	0.143411	0.00791139	0.000237104	5.30728e-06	0.00165332	0.00067084
Dialister micraerophilus	0.133721	0.150316	0.000403204	0.000746879	0.00301526	0.00496871
Lactobacillus sp. 7_1_47FAA	0.120155	0.15981	0.0412285	0.0442303	0.343127	0.276768
Streptococcus anginosus	0.120155	0.131329	0.0127566	0.0146427	0.106168	0.111496
Pseudomonas unclassified	0.114341	0.118671	0.000554869	0.00148753	0.00485276	0.0125349
Escherichia unclassified	0.110465	0.0664557	0.00110671	0.00116203	0.0100186	0.0174857
Bifidobacterium breve	0.0833333	0.0427215	0.0324311	0.016251	0.389174	0.380395
Comamonas testosteroni	0.0813953	0	3.96661e-05	0	0.000487326	NA
Begomovirus associated DNA III	0.0794574	0.272152	0.000448356	0.00524345	0.00564273	0.0192666
Actinomyces neuii	0.0794574	0.0379747	0.000489427	0.000388327	0.00615962	0.0102259
Finegoldia magna	0.0736434	0.137658	5.2188e-05	0.000903495	0.000708658	0.00656332
Dasheen mosaic virus	0.0678295	0.085443	0.000156362	0.000122396	0.00230522	0.00143248
Varibaculum cambriense	0.0658915	0.039557	7.97176e-05	0.000105624	0.00120983	0.00267018
Escherichia coli	0.0620155	0.0411392	0.00362394	0.00615682	0.0584361	0.149658
Peptoniphilus harei	0.0620155	0.106013	6.93942e-05	0.00130168	0.00111898	0.0122786
Influenza A virus	0.0600775	0.00158228	0.00215281	3.30302e-05	0.0358339	0.0208751
Torque teno virus 1	0.0600775	0.00949367	0.000716281	2.49734e-05	0.0119226	0.00263053
Acinetobacter unclassified	0.0581395	0.0237342	1.82816e-05	2.90441e-05	0.000314443	0.00122373
Streptococcus agalactiae	0.0562016	0.0664557	0.0124339	0.0145967	0.221238	0.219645
Prevotella buccalis	0.0562016	0.0886076	5.41209e-05	0.00044606	0.000962979	0.0050341
Prevotella disiens	0.0542636	0.0727848	0.000310663	0.00361363	0.00572508	0.0496482
Bifidobacterium longum	0.0523256	0.0253165	0.00296695	0.00278303	0.0567018	0.10993
Lactobacillus johnsonii	0.0503876	0.0205696	0.0141869	0.00694004	0.281555	0.337393
Weissella unclassified	0.0503876	0.00791139	2.40581e-05	3.9163e-06	0.000477462	0.00049502
Bifidobacterium bifidum	0.0445736	0.0268987	0.00347456	0.00340375	0.077951	0.12654
Leuconostoc unclassified	0.0445736	0.00632911	7.41434e-06	1.13528e-06	0.000166339	0.000179375
Anaerococcus tetradius	0.0445736	0.0348101	0.00031098	0.000425752	0.00697677	0.0122307
Propionimicrobium lymphophilum	0.0426357	0.0205696	7.02118e-05	4.31146e-05	0.00164679	0.00209603
Corynebacterium tuberculostearicum	0.0426357	0.0174051	6.13822e-05	8.2788e-06	0.00143969	0.000475655
Megasphaera genomosp type 1	0.0406977	0.0300633	0.00200974	0.000635029	0.0493821	0.0211231
Torque teno virus 3	0.0406977	0.00949367	0.000507244	0.000357301	0.0124637	0.0376357
Ureaplasma urealyticum	0.0387597	0.0601266	0.00135242	0.00172885	0.0348925	0.0287535
Candida glabrata	0.0387597	0.0332278	0.000686859	0.000376193	0.017721	0.0113216
Chlamydia trachomatis	0.0368217	0.0332278	0.0115014	0.00106743	0.312354	0.0321247
Pepper vein yellows virus	0.0368217	0.835443	0.000782023	0.0310725	0.0212381	0.0371929
Mobiluncus unclassified	0.0368217	0.0316456	2.71041e-05	2.67973e-05	0.000736089	0.000846795
Anaerococcus lactolyticus	0.0368217	0.0474684	7.60434e-05	0.00120126	0.00206518	0.0253064
Torque teno virus 19	0.0348837	0.00158228	0.000516769	2.06899e-06	0.0148141	0.0013076
Porphyromonas uenonis	0.0348837	0.0617089	0.00021134	0.000878174	0.00605841	0.0142309
Porphyromonas asaccharolytica	0.0348837	0.0490506	2.07052e-05	0.000368796	0.00059355	0.00751867
Megasphaera unclassified	0.0348837	0.0189873	0.00164035	0.000472542	0.0470235	0.0248872
Alloscardovia omnicolens	0.0329457	0.00791139	0.00388283	0.00189729	0.117855	0.239818
Prevotella amnii	0.0329457	0.0506329	0.00375872	0.00589469	0.114088	0.11642
Peptostreptococcus anaerobius	0.0329457	0.0348101	0.0001145	0.000576889	0.0034754	0.0165725
Mobiluncus curtisii	0.0329457	0.028481	0.000340076	4.80354e-05	0.0103223	0.00168658
Komagataella pastoris	0.0329457	0	1.02372e-05	0	0.000310729	NA
Naumovozyma unclassified	0.0310078	0.0189873	7.78669e-05	2.70797e-05	0.00251121	0.0014262
Veillonella unclassified	0.0290698	0.0870253	2.02072e-05	0.000560468	0.000695127	0.00644029
Torque teno virus 16	0.0290698	0.00158228	0.000546951	0.000203947	0.0188151	0.128895
Subdoligranulum unclassified	0.0290698	0.0237342	1.85599e-05	3.39756e-05	0.00063846	0.00143151
Stenotrophomonas maltophilia	0.0290698	0	7.56415e-06	0	0.000260207	NA
Candida albicans	0.0271318	0.0205696	0.000493198	0.000225104	0.0181779	0.0109435
Acinetobacter johnsonii	0.0271318	0.0126582	4.31163e-06	4.53275e-06	0.000158914	0.000358087
Torque teno virus 10	0.0251938	0.00791139	0.000177172	7.84785e-05	0.00703235	0.00991968
Stenotrophomonas unclassified	0.0251938	0	4.66124e-06	0	0.000185015	NA
Peptoniphilus lacrimalis	0.0251938	0.0443038	3.14347e-05	0.000214915	0.00124772	0.00485093
Mycoplasma hominis	0.0251938	0.0379747	0.000208383	0.00211233	0.00827118	0.0556247
Leucas zeylanica yellow vein virus satellite DNA beta	0.0251938	0.0411392	0.000160404	0.000621506	0.00636682	0.0151074
Lactobacillus coleohominis	0.0251938	0.00791139	0.000200612	4.57503e-05	0.00796277	0.00578284
Jonquetella anthropi	0.0251938	0.0110759	3.4501e-05	3.44426e-05	0.00136942	0.00310967
Porphyromonas bennonis	0.0232558	0.0363924	0.000119627	0.00216633	0.00514395	0.0595271
Torque teno virus 15	0.0232558	0	0.000587383	0	0.0252575	NA
Corynebacterium glucuronolyticum	0.0232558	0.00158228	3.68769e-05	5.22627e-07	0.00158571	0.0003303
Enterococcus faecalis	0.0213178	0.0110759	0.00171325	8.09367e-05	0.080367	0.00730743
Deinococcus unclassified	0.0213178	0.0142405	5.00194e-06	3.21547e-05	0.000234636	0.00225798
Staphylococcus epidermidis	0.0193798	0.0474684	4.65341e-05	0.00042237	0.00240116	0.00889793
Sauropus leaf curl disease associated DNA beta	0.0193798	0.0189873	0.000295938	0.000558799	0.0152704	0.0294301
Prevotella copri	0.0193798	0.0142405	0.000120546	6.43267e-05	0.00622015	0.00451717
Pediococcus unclassified	0.0193798	0.00158228	5.48798e-06	2.90032e-07	0.00028318	0.0001833
Lactobacillus mucosae	0.0193798	0.00316456	4.97333e-05	3.78528e-06	0.00256624	0.00119615
Lactobacillus fermentum	0.0193798	0.0189873	0.000747924	6.72744e-05	0.0385929	0.00354312
Cotton leaf curl Multan virus satellite U36 1	0.0193798	0.0443038	9.10965e-05	0.00071694	0.00470058	0.0161824
Corynebacterium pyruviciproducens	0.0193798	0.0126582	0.00062091	2.91179e-05	0.0320389	0.00230031
Corynebacterium pseudogenitalium	0.0193798	0.00791139	2.42609e-05	1.69241e-06	0.00125186	0.00021392
Anaerococcus hydrogenalis	0.0193798	0.0237342	6.15093e-05	0.000421746	0.00317388	0.0177696
Alternanthera yellow vein betasatellite	0.0193798	0.0300633	0.000174447	0.000321127	0.00900144	0.0106817
Actinomyces turicensis	0.0193798	0.0237342	7.08944e-05	0.000316081	0.00365815	0.0133176
Bifidobacterium dentium	0.0174419	0.0174051	0.00368005	0.00462723	0.21099	0.265855
Veillonella atypica	0.0174419	0.0237342	1.41771e-05	9.2653e-05	0.000812822	0.00390378
Ralstonia unclassified	0.0174419	0.181962	0.000108873	0.00170878	0.00624207	0.00939084
Corynebacterium amycolatum	0.0174419	0.0142405	5.55897e-05	7.53644e-05	0.00318714	0.00529226
Chlamydophila unclassified	0.0174419	0.0221519	1.07461e-05	4.86266e-06	0.000616111	0.000219514
Torque teno virus 8	0.0155039	0.00158228	9.41419e-05	4.47041e-06	0.00607215	0.0028253
Torque teno virus 12	0.0155039	0.00632911	0.000158072	4.60688e-05	0.0101956	0.00727888
Streptococcus mitis oralis pneumoniae	0.0155039	0.056962	0.000216478	0.00125339	0.0139628	0.022004
Slackia unclassified	0.0155039	0.00949367	2.1314e-06	1.47911e-06	0.000137475	0.0001558
Lactobacillus helveticus	0.0155039	0	0.000813817	0	0.0524912	NA
Human herpesvirus 5	0.0155039	0	0.000574104	0	0.0370297	NA
Anaeroglobus geminatus	0.0155039	0.0126582	9.78837e-06	7.41408e-06	0.00063135	0.000585712
Anaerococcus prevotii	0.0155039	0.0348101	7.51492e-06	0.000109978	0.000484712	0.00315938
Lactobacillus delbrueckii	0.0135659	0.00949367	0.00302751	0.00275265	0.22317	0.289946
Veillonella parvula	0.0135659	0.0506329	1.39942e-06	0.000122835	0.000103157	0.00242599
Malvastrum leaf curl Philippines betasatellite	0.0135659	0.0553797	0.000926481	0.00166056	0.0682949	0.029985
Clostridiales genomosp BVAB3	0.0135659	0.0110759	0.000979559	5.91835e-05	0.0722075	0.00534343
Chryseobacterium unclassified	0.0135659	0	1.01492e-06	0	7.48143e-05	NA
Lactobacillus amylovorus	0.0116279	0.00158228	0.0020727	0.000518243	0.178252	0.327529
Lactobacillus acidophilus	0.0116279	0.0158228	0.000151559	0.00254066	0.0130341	0.16057
Tomato yellow leaf curl Vietnam virus satellite DNA beta	0.0116279	0.0300633	6.86696e-05	0.000267704	0.00590558	0.00890469
Ruminococcus torques	0.0116279	0.00791139	1.2175e-05	1.94631e-05	0.00104705	0.00246014
Peptostreptococcus unclassified	0.0116279	0.0221519	8.77132e-07	4.60451e-05	7.54333e-05	0.00207861
Pedobacter unclassified	0.0116279	0.00474684	1.16141e-05	4.03639e-07	0.000998817	8.50333e-05
Human adenovirus B	0.0116279	0.0775316	6.03837e-06	5.94142e-05	0.0005193	0.000766322
Campylobacter ureolyticus	0.0116279	0.0553797	1.76473e-06	0.000443993	0.000151767	0.00801725
Bacteroides vulgatus	0.0116279	0.00632911	4.13023e-06	5.25337e-05	0.0003552	0.00830032
Alphapapillomavirus 3	0.0116279	0.00474684	0.000701395	0.000214345	0.06032	0.0451553
Ageratum yellow vein Singapore alphasatellite	0.0116279	0.0537975	3.83641e-05	0.000897519	0.00329932	0.0166833
Actinomyces urogenitalis	0.0116279	0.00316456	1.5626e-06	2e-07	0.000134383	6.32e-05
Acinetobacter junii	0.0116279	0	2.59748e-06	0	0.000223383	NA
Torque teno mini virus 2	0.00968992	0.00632911	0.000431281	8.85943e-05	0.0445082	0.0139979
Thiomonas unclassified	0.00968992	0.00158228	9.10543e-06	1.76899e-06	0.00093968	0.001118
Streptococcus salivarius	0.00968992	0.0189873	3.31767e-05	5.57256e-05	0.00342384	0.00293488
Mouse kobuvirus M 5 USA 2010	0.00968992	0.0506329	5.48256e-06	0.000214317	0.0005658	0.00423277
Lactobacillus salivarius	0.00968992	0.00949367	9.44649e-05	3.9337e-06	0.00974878	0.00041435
Lactobacillus plantarum	0.00968992	0.00158228	6.66066e-06	9.55016e-06	0.00068738	0.0060357
Haemophilus parainfluenzae	0.00968992	0.0411392	1.84496e-06	0.000525557	0.0001904	0.0127751
Faecalibacterium prausnitzii	0.00968992	0.0158228	4.88043e-06	1.40953e-05	0.00050366	0.00089082
Corynebacterium aurimucosum	0.00968992	0.00158228	9.07209e-06	5.75383e-05	0.00093624	0.0363642
Actinobaculum unclassified	0.00968992	0.00474684	2.22733e-06	1.46487e-06	0.00022986	0.0003086
Streptococcus pasteurianus	0.00775194	0.00632911	0.00206636	0.000595187	0.266561	0.0940396
Enterobacteria phage lambda	0.00775194	0	0.00196107	0	0.252978	NA
Alphapapillomavirus 6	0.00775194	0.00791139	0.00141898	0.000389125	0.183049	0.0491854
Zinnia leaf curl virus associated DNA beta	0.00775194	0.0300633	8.10262e-05	0.000681681	0.0104524	0.0226749
Vicia cryptic virus	0.00775194	0.039557	4.80791e-05	0.000406253	0.0062022	0.0102701
Rothia mucilaginosa	0.00775194	0.0648734	3.28703e-05	0.0018662	0.00424027	0.0287668
Propionibacterium phage PHL060L00	0.00775194	0	9.23645e-05	0	0.011915	NA
Propionibacterium phage PAD20	0.00775194	0.00949367	0.000204169	3.33429e-05	0.0263378	0.00351212
Propionibacterium phage P104A	0.00775194	0.00158228	0.00012059	4.77896e-06	0.015556	0.0030203
Propionibacterium phage P101A	0.00775194	0.00791139	0.000476453	0.000218403	0.0614625	0.0276062
Propionibacterium granulosum	0.00775194	0.00316456	9.93023e-07	1.8212e-07	0.0001281	5.755e-05
Prevotella bergensis	0.00775194	0.0221519	7.45736e-07	9.20068e-05	9.62e-05	0.00415345
Peptostreptococcaceae noname unclassified	0.00775194	0.00474684	2.14651e-06	1.38237e-05	0.0002769	0.0029122
Nilaparvata lugens honeydew virus 3	0.00775194	0.00949367	7.12597e-07	3.12278e-06	9.1925e-05	0.000328933
Mitsuokella unclassified	0.00775194	0.00949367	4.37868e-06	1.81652e-05	0.00056485	0.0019134
Megasphaera micronuciformis	0.00775194	0.00949367	2.48391e-06	4.74492e-05	0.000320425	0.00499798
Limnohabitans unclassified	0.00775194	0	9.92087e-05	0	0.0127979	NA
Lactobacillus rhamnosus	0.00775194	0.00158228	3.79632e-05	3.97785e-07	0.00489725	0.0002514
Lactobacillus reuteri	0.00775194	0.00474684	6.14922e-06	1.09483e-05	0.00079325	0.00230643
Klebsiella pneumoniae	0.00775194	0.00949367	5.21957e-05	0.000328839	0.00673325	0.0346378
Jonquetella unclassified	0.00775194	0.00632911	2.96609e-06	4.70726e-05	0.000382625	0.00743747
Diuris virus A	0.00775194	0.028481	0.000100176	4.24386e-05	0.0129228	0.00149007
Corynebacterium kroppenstedtii	0.00775194	0.00949367	3.77519e-07	2.15252e-05	4.87e-05	0.00226732
Chlorobium phaeobacteroides	0.00775194	0	4.75097e-06	0	0.000612875	NA
Campylobacter hominis	0.00775194	0.00949367	5.42093e-06	0.000104771	0.0006993	0.0110359
Blastomonas unclassified	0.00775194	0.0189873	6.56072e-05	3.65315e-05	0.00846333	0.00192399
Bifidobacterium pseudocatenulatum	0.00775194	0.00158228	0.000712053	3.03908e-06	0.0918548	0.0019207
Anaerococcus vaginalis	0.00775194	0.0316456	3.52907e-07	0.000454344	4.5525e-05	0.0143573
Cyclovirus NGchicken15 NGA 2009	0.00581395	0.848101	2.58304e-05	0.0441932	0.00444283	0.0521084
Alphapapillomavirus 10	0.00581395	0.00474684	0.0021893	0.00150098	0.37656	0.316206
Haemophilus influenzae	0.00581395	0.0126582	0.00200429	6.88783e-05	0.344738	0.00544139
Bifidobacterium adolescentis	0.00581395	0.00949367	0.00183584	5.78513e-06	0.315765	0.000609367
Walleye dermal sarcoma virus	0.00581395	0.028481	4.12597e-06	3.99098e-05	0.000709667	0.00140128
Turdivirus 1	0.00581395	0.0110759	5.74632e-06	1.60714e-05	0.000988367	0.00145101
Torque teno midi virus 2	0.00581395	0.00158228	4.5089e-05	7.06646e-07	0.0077553	0.0004466
Tobacco curly shoot betasatellite	0.00581395	0.0126582	2.54591e-05	0.000127597	0.00437897	0.0100802
Sphingomonas sp S17	0.00581395	0	0.000650451	0	0.111878	NA
Siegesbeckia yellow vein virus associated DNA beta	0.00581395	0.00632911	1.79667e-05	0.000105446	0.00309027	0.0166604
Propionibacterium phage PA6	0.00581395	0	9.79531e-05	0	0.0168479	NA
Propionibacterium phage P100 A	0.00581395	0.00316456	2.30605e-05	6.39502e-05	0.0039664	0.0202083
Propionibacterium phage P100 1	0.00581395	0.00474684	0.000294321	0.000129189	0.0506232	0.0272158
Propionibacterium avidum	0.00581395	0.00158228	2.51895e-05	8.16915e-06	0.0043326	0.0051629
Prevotella sp BV3P1	0.00581395	0.00474684	0.000139794	7.18957e-05	0.0240445	0.015146
Polaromonas unclassified	0.00581395	0	0.000160884	0	0.027672	NA
Peptoniphilus duerdenii	0.00581395	0.0221519	1.2936e-06	0.000104481	0.0002225	0.00471656
Nanovirus like particle	0.00581395	0.0142405	5.4899e-05	8.61384e-05	0.00944263	0.00604883
Malvastrum yellow vein betasatellite	0.00581395	0.0142405	4.97752e-06	0.000214377	0.000856133	0.015054
Lactobacillus casei paracasei	0.00581395	0.00632911	6.72946e-06	3.76119e-05	0.00115747	0.00594268
Klebsiella unclassified	0.00581395	0.00474684	4.90698e-07	5.05016e-06	8.44e-05	0.0010639
Human herpesvirus 4	0.00581395	0.00949367	0.000493212	0.000696133	0.0848324	0.073326
Honeysuckle yellow vein betasatellite	0.00581395	0.0174051	0.000135094	0.000156209	0.0232362	0.00897494
Halomonas unclassified	0.00581395	0.00158228	1.13153e-05	3.31424e-06	0.00194623	0.0020946
Haemophilus haemolyticus	0.00581395	0.0158228	8.71977e-06	5.65203e-05	0.0014998	0.00357208
Euphorbia mosaic virus associated DNA 1	0.00581395	0.0553797	6.30459e-05	0.000869287	0.0108439	0.0156968
Eremothecium unclassified	0.00581395	0.00316456	1.72112e-06	4.12547e-06	0.000296033	0.00130365
Epsilon15likevirus unclassified	0.00581395	0.00474684	3.44283e-06	3.46866e-05	0.000592167	0.0073073
Croton yellow vein mosaic betasatellite	0.00581395	0.0189873	3.36223e-05	0.000581205	0.00578303	0.0306101
Coriobacteriaceae bacterium BV3Ac1	0.00581395	0.00474684	3.15058e-06	6.17373e-06	0.0005419	0.0013006
Chlamydia muridarum	0.00581395	0	6.4438e-07	0	0.000110833	NA
Burkholderia unclassified	0.00581395	0.0221519	0.000173535	2.30704e-05	0.029848	0.00104146
Borrelia duttonii	0.00581395	0.00632911	4.1688e-06	8.39763e-06	0.000717033	0.00132683
Bat picornavirus 2	0.00581395	0.0237342	4.19806e-06	3.21908e-05	0.000722067	0.00135631
Bat hepatitis virus	0.00581395	0	0.000330765	0	0.0568915	NA
Bacteroides massiliensis	0.00581395	0	7.90426e-06	0	0.00135953	NA
Atopobium rimae	0.00581395	0.00791139	1.67326e-06	1.28829e-05	0.0002878	0.0016284
Atopobium minutum	0.00581395	0.00632911	2.95988e-06	3.3894e-06	0.0005091	0.000535525
Alphapapillomavirus 9	0.00581395	0.00474684	0.00119392	6.19592e-05	0.205355	0.0130527
Alphapapillomavirus 13	0.00581395	0.00316456	7.41025e-05	4.73054e-06	0.0127456	0.00149485
Ageratum leaf curl Cameroon betasatellite	0.00581395	0.00791139	1.28457e-05	8.46568e-05	0.00220947	0.0107006
Actinobaculum schaalii	0.00581395	0.00474684	1.4593e-06	1.15696e-06	0.000251	0.000243733
Actinobaculum massiliense	0.00581395	0	1.05234e-05	0	0.00181003	NA
Acinetobacter guillouiae	0.00581395	0.00632911	6.52519e-07	5.81487e-07	0.000112233	9.1875e-05
Acidaminococcus unclassified	0.00581395	0	1.41607e-05	0	0.00243563	NA
Torque teno virus 28	0.00387597	0	0.00127731	0	0.329546	NA
Scardovia wiggsiae	0.00387597	0	0.00142295	0	0.367122	NA
Yokose virus	0.00387597	0.0110759	1.86202e-06	7.18354e-06	0.0004804	0.000648571
Verminephrobacter unclassified	0.00387597	0	1.00448e-05	0	0.00259155	NA
Variovorax unclassified	0.00387597	0.00158228	7.23353e-06	1.69451e-05	0.00186625	0.0107093
Torque teno virus 27	0.00387597	0.00949367	1.3095e-06	0.000145639	0.00033785	0.0153406
Tomato leaf curl Yemen betasatellite	0.00387597	0.00949367	5.00713e-05	5.99158e-05	0.0129184	0.00631113
Tomato leaf curl Patna betasatellite	0.00387597	0.00791139	1.71254e-05	0.000110819	0.00441835	0.0140076
Tomato begomovirus satellite DNA beta	0.00387597	0.00474684	7.12043e-05	2.35962e-05	0.0183707	0.00497093
Streptococcus constellatus	0.00387597	0.00632911	0.000111562	1.43225e-05	0.0287829	0.00226295
Staphylococcus haemolyticus	0.00387597	0.00316456	5.23837e-07	8.30696e-07	0.00013515	0.0002625
Shigella flexneri	0.00387597	0	3.49657e-05	0	0.00902115	NA
Ruminococcus bromii	0.00387597	0.00632911	7.81008e-08	6.12927e-06	2.015e-05	0.000968425
Roseolovirus unclassified	0.00387597	0.00316456	5.20818e-05	0.000234903	0.0134371	0.0742295
Rhodospirillum unclassified	0.00387597	0.00474684	1.2019e-05	7.83528e-06	0.0031009	0.00165063
Prevotella histicola	0.00387597	0.0158228	8.2755e-05	0.000191619	0.0213508	0.0121103
Porphyromonas somerae	0.00387597	0.00949367	4.4438e-07	0.000137387	0.00011465	0.0144715
Porcine parvovirus	0.00387597	0.00316456	4.55484e-06	7.62769e-06	0.00117515	0.00241035
Parvimonas unclassified	0.00387597	0.028481	1.57752e-07	1.61296e-05	4.07e-05	0.000566328
Oryza sativa endornavirus	0.00387597	0.00949367	1.6376e-07	8.38908e-06	4.225e-05	0.00088365
Neisseria flavescens	0.00387597	0.0300633	2.49283e-06	0.0011075	0.00064315	0.0368391
Morganella morganii	0.00387597	0	1.53837e-06	0	0.0003969	NA
Lactobacillus oris	0.00387597	0.00158228	1.04229e-05	7.14557e-07	0.0026891	0.0004516
Honeysuckle yellow vein mosaic disease associated satellite DNA beta	0.00387597	0.0126582	4.00382e-05	9.30731e-05	0.0103298	0.00735278
Haemophilus aegyptius	0.00387597	0.00158228	1.98072e-05	7.95348e-06	0.00511025	0.0050266
Granulicatella unclassified	0.00387597	0.0300633	1.08101e-06	7.14611e-05	0.0002789	0.00237702
Gossypium darwinii symptomless alphasatellite	0.00387597	0.0253165	1.35078e-06	0.000335855	0.0003485	0.0132663
Fusobacterium mortiferum	0.00387597	0	1.53682e-07	0	3.965e-05	NA
Facklamia unclassified	0.00387597	0.0174051	6.9186e-08	4.47498e-05	1.785e-05	0.00257108
Eupatorium yellow vein betasatellite	0.00387597	0.0174051	2.68116e-05	0.000349319	0.0069174	0.0200699
Eubacterium rectale	0.00387597	0.00474684	4.75891e-06	8.37373e-06	0.0012278	0.00176407
Emilia yellow vein virus associated DNA beta	0.00387597	0.0174051	1.98527e-05	0.000128054	0.005122	0.00735726
Cleome leaf crumple virus associated DNA 1	0.00387597	0.0189873	1.25364e-05	0.000134276	0.0032344	0.00707187
Circovirus like genome RW C	0.00387597	0.0411392	3.38033e-05	0.000308037	0.00872125	0.00748768
Chilli leaf curl Multan alphasatellite	0.00387597	0.0174051	2.36498e-05	0.000210179	0.00610165	0.0120757
Cellulophaga unclassified	0.00387597	0.00791139	1.36337e-06	1.2318e-06	0.00035175	0.0001557
Candidatus Zinderia insecticola	0.00387597	0.751582	3.70155e-08	0.00153919	9.55e-06	0.00204793
Candida tropicalis	0.00387597	0.00158228	6.71097e-05	6.89873e-08	0.0173143	4.36e-05
Candida dubliniensis	0.00387597	0.00316456	2.29709e-06	2.80063e-08	0.00059265	8.85e-06
Butyrivibrio unclassified	0.00387597	0.00316456	6.86647e-06	5.22627e-07	0.00177155	0.00016515
Brevibacterium unclassified	0.00387597	0.00158228	2.2345e-07	8.26108e-07	5.765e-05	0.0005221
Brevibacterium massiliense	0.00387597	0	5.79457e-07	0	0.0001495	NA
Bovine rhinitis B virus	0.00387597	0.00632911	2.73217e-06	1.15782e-05	0.0007049	0.00182935
Borrelia recurrentis	0.00387597	0.00791139	1.97209e-06	1.14388e-05	0.0005088	0.00144586
Bacteroides uniformis	0.00387597	0.00316456	1.46826e-05	6.29731e-06	0.0037881	0.00198995
Bacteroides stercoris	0.00387597	0.00316456	6.61492e-06	9.36677e-06	0.00170665	0.0029599
Bacteroides plebeius	0.00387597	0	2.78475e-05	0	0.00718465	NA
Atopobium parvulum	0.00387597	0.0174051	1.45349e-06	1.2738e-05	0.000375	0.000731855
Anaerococcus obesiensis	0.00387597	0.0332278	1.08527e-06	0.00013293	0.00028	0.00400057
Alphapapillomavirus 7	0.00387597	0	4.4456e-05	0	0.0114696	NA
Alphapapillomavirus 11	0.00387597	0.00316456	1.28766e-05	0.000339396	0.00332215	0.107249
Algerian watermelon mosaic virus	0.00387597	0.0174051	1.35891e-06	2.15441e-05	0.0003506	0.00123781
Actinobacillus unclassified	0.00387597	0.00791139	1.22258e-05	2.66038e-05	0.00315425	0.00336272
Lactobacillus phage Lv 1	0.00193798	0.0189873	1.29516e-05	0.00636987	0.006683	0.33548
Torque teno virus 7	0.00193798	0	0.00111512	0	0.575401	NA
Staphylococcus aureus	0.00193798	0.00158228	0.00183955	2.09968e-06	0.949206	0.001327
Human herpesvirus 1	0.00193798	0	0.00158422	0	0.817456	NA
Zika virus	0.00193798	0.00158228	5.63372e-07	2.14003e-06	0.0002907	0.0013525
Yellow fever virus	0.00193798	0.00158228	5.5969e-07	2.47468e-07	0.0002888	0.0001564
Xanthomonas oryzae	0.00193798	0	4.35271e-06	0	0.002246	NA
Wesselsbron virus	0.00193798	0	1.39341e-07	0	7.19e-05	NA
Vernonia yellow vein Fujian virus betasatellite	0.00193798	0.039557	4.80543e-06	0.000680577	0.0024796	0.017205
Veillonella ratti	0.00193798	0	1.00775e-06	0	0.00052	NA
Vallota speciosa virus	0.00193798	0	4.79457e-07	0	0.0002474	NA
Turkey gallivirus	0.00193798	0.0221519	6.25969e-08	4.56068e-05	3.23e-05	0.00205882
Turdivirus 3	0.00193798	0	1.84109e-08	0	9.5e-06	NA
Turdivirus 2	0.00193798	0.226266	1.72636e-06	0.000955569	0.0008908	0.00422321
Trichomonas vaginalis virus	0.00193798	0.00474684	4.4186e-08	2.2057e-07	2.28e-05	4.64667e-05
Torque teno virus 6	0.00193798	0	1.96298e-06	0	0.0010129	NA
Torque teno mini virus 9	0.00193798	0.00158228	0.000171603	3.92943e-06	0.0885469	0.0024834
Torque teno mini virus 7	0.00193798	0	9.96601e-05	0	0.0514246	NA
Tomato yellow leaf curl China betasatellite	0.00193798	0.0316456	1.85659e-05	0.000760693	0.00958	0.0240379
Tomato leaf curl Philippine betasatellite	0.00193798	0.00791139	3.59535e-06	5.01337e-05	0.0018552	0.0063369
Tomato leaf curl Joydebpur betasatellite	0.00193798	0	1.1376e-06	0	0.000587	NA
Sweet potato virus G	0.00193798	0.0221519	2.16667e-06	4.23943e-05	0.001118	0.0019138
Sweet potato leaf curl China Henan virus	0.00193798	0.00158228	7.75614e-05	2.38078e-05	0.0400217	0.0150465
Sweet potato feathery mottle virus	0.00193798	0.00316456	1.07558e-07	8.47468e-07	5.55e-05	0.0002678
Streptococcus phage EJ 1	0.00193798	0	0.000144205	0	0.0744098	NA
Streptococcus parasanguinis	0.00193798	0.0142405	3.93411e-07	6.49584e-05	0.000203	0.00456152
Streptococcus lutetiensis	0.00193798	0.00158228	1.28442e-05	1.77263e-06	0.0066276	0.0011203
Streptococcus infantis	0.00193798	0.0237342	8.87597e-08	0.00010427	4.58e-05	0.00439325
Streptococcus infantarius	0.00193798	0	3.3469e-07	0	0.0001727	NA
Streptococcus gallolyticus	0.00193798	0	0.000209763	0	0.108238	NA
Streptococcus australis	0.00193798	0.00949367	3.37209e-07	2.69668e-05	0.000174	0.0028405
Streptobacillus moniliformis	0.00193798	0.00791139	4.65116e-09	5.14241e-08	2.4e-06	6.5e-06
Staphylococcus saprophyticus	0.00193798	0	3.27074e-06	0	0.0016877	NA
Staphylococcus hominis	0.00193798	0.0174051	2.3062e-08	6.24707e-05	1.19e-05	0.00358923
Staphylococcus equorum	0.00193798	0	5.50388e-08	0	2.84e-05	NA
Spiroplasma unclassified	0.00193798	0.00316456	1.18217e-08	4.41456e-08	6.1e-06	1.395e-05
Sphingobacterium unclassified	0.00193798	0.00474684	1.55039e-08	6.51899e-08	8e-06	1.37333e-05
Slow bee paralysis virus	0.00193798	0.00316456	2.65504e-08	2.19367e-06	1.37e-05	0.0006932
Sida yellow vein virus satellite DNA beta	0.00193798	0.00158228	5.47093e-06	4.61946e-06	0.002823	0.0029195
Rothia dentocariosa	0.00193798	0.0110759	8.35271e-08	3.9107e-05	4.31e-05	0.0035308
Rothia aeria	0.00193798	0.0126582	6.14341e-08	7.0163e-05	3.17e-05	0.00554288
Roseomonas unclassified	0.00193798	0	1.53934e-06	0	0.0007943	NA
Roseburia intestinalis	0.00193798	0.00158228	3.45155e-07	2.86203e-06	0.0001781	0.0018088
Riemerella unclassified	0.00193798	0.00316456	4.32752e-07	6.47943e-07	0.0002233	0.00020475
Rickettsia japonica	0.00193798	0.0110759	1.6188e-06	0.000358429	0.0008353	0.032361
Pseudomonas putida	0.00193798	0.00158228	1.43023e-07	2.32595e-08	7.38e-05	1.47e-05
Proteus mirabilis	0.00193798	0	1.00775e-08	0	5.2e-06	NA
Propionibacterium phage PAS50	0.00193798	0.00316456	1.96731e-05	4.11297e-06	0.0101513	0.0012997
Prevotella stercorea	0.00193798	0.00158228	5.38372e-07	1.04869e-05	0.0002778	0.0066277
Prevotella melaninogenica	0.00193798	0.0474684	4.16911e-05	0.00091512	0.0215126	0.0192785
Prevotella denticola	0.00193798	0.00316456	3.96705e-07	2.98943e-05	0.0002047	0.0094466
Porcine type C oncovirus	0.00193798	0.0348101	1.56589e-07	0.000148853	8.08e-05	0.00427613
Pneumovirus unclassified	0.00193798	0	3.47093e-07	0	0.0001791	NA
Plectrovirus unclassified	0.00193798	0.00158228	1.53391e-06	1.21203e-07	0.0007915	7.66e-05
Pigeon picornavirus B	0.00193798	0.00316456	5.46512e-08	1.55044e-05	2.82e-05	0.0048994
Peru tomato mosaic virus	0.00193798	0.0142405	7.24806e-08	1.60426e-05	3.74e-05	0.00112654
Peptostreptococcus stomatis	0.00193798	0.0158228	3.06202e-08	4.11938e-05	1.58e-05	0.00260345
Peptoniphilus rhinitidis	0.00193798	0.00791139	4.65116e-09	5.76329e-06	2.4e-06	0.00072848
Parabacteroides unclassified	0.00193798	0.00316456	2.7907e-08	3.28054e-06	1.44e-05	0.00103665
Pantoea unclassified	0.00193798	0	1.11884e-05	0	0.0057732	NA
Onion yellow dwarf virus	0.00193798	0.00949367	4.6124e-08	2.98623e-05	2.38e-05	0.0031455
Olsenella unclassified	0.00193798	0.00316456	9.30233e-09	3.64161e-06	4.8e-06	0.00115075
Okra enation leaf curl alphasatellite	0.00193798	0.00316456	2.42636e-07	2.24456e-05	0.0001252	0.0070928
Ntaya virus	0.00193798	0.00791139	0.000138239	3.06345e-06	0.0713313	0.00038722
Neisseria unclassified	0.00193798	0.0522152	5.44961e-07	0.000680295	0.0002812	0.0130287
Neisseria meningitidis	0.00193798	0.0253165	6.00388e-07	3.55622e-05	0.0003098	0.00140471
Mycoplasma genitalium	0.00193798	0.00316456	5.91085e-08	0.000108136	3.05e-05	0.034171
Mungbean yellow mosaic India virus associated betasatellite India Faizabad Cow Pea 2012	0.00193798	0.00158228	9.98062e-08	6.0875e-06	5.15e-05	0.0038473
Mimosa yellow leaf curl virus satellite DNA beta	0.00193798	0.00158228	0.000441696	9.73022e-06	0.227915	0.0061495
Micrococcus luteus	0.00193798	0.00158228	9.49612e-09	3.45253e-07	4.9e-06	0.0002182
Methanocaldococcus unclassified	0.00193798	0	2.45155e-06	0	0.001265	NA
Megasphaera sp UPII 199 6	0.00193798	0.00316456	0.000339952	0.000445928	0.175415	0.140913
Megasphaera sp UPII 135 E	0.00193798	0.0126582	2.66872e-05	0.00143892	0.0137706	0.113675
Lindernia anagallis yellow vein virus satellite DNA beta	0.00193798	0.0110759	3.25707e-05	0.000263782	0.0168065	0.0238158
Lactobacillus pentosus	0.00193798	0	2e-07	0	0.0001032	NA
Kytococcus sedentarius	0.00193798	0	3.82171e-07	0	0.0001972	NA
Kelp fly virus	0.00193798	0.00791139	1.38178e-07	4.90348e-06	7.13e-05	0.0006198
Jonquetella sp BV3C21	0.00193798	0	8.11008e-06	0	0.0041848	NA
Human herpesvirus 6B	0.00193798	0.00474684	6.72638e-05	0.000882132	0.0347081	0.185836
Human herpesvirus 2	0.00193798	0	0.000916875	0	0.473108	NA
Hepatitis C virus	0.00193798	0.00791139	1.19961e-07	4.53339e-06	6.19e-05	0.00057302
Halyomorpha halys virus	0.00193798	0.00791139	1.26337e-06	9.69699e-06	0.0006519	0.0012257
Haemophilus sputorum	0.00193798	0.0110759	1.82171e-08	2.08576e-05	9.4e-06	0.00188314
Grapevine endophyte endornavirus	0.00193798	0.00316456	2.4186e-07	4.39873e-08	0.0001248	1.39e-05
Granulicatella elegans	0.00193798	0.0110759	6.0686e-06	1.79112e-05	0.0031314	0.00161713
Gemella unclassified	0.00193798	0.0237342	9.30233e-09	1.46653e-05	4.8e-06	0.0006179
Gammapapillomavirus 6	0.00193798	0	0.000700253	0	0.361331	NA
Fusobacterium nucleatum	0.00193798	0.0189873	1.70736e-07	8.6318e-06	8.81e-05	0.000454608
Fusobacterium gonidiaformans	0.00193798	0.00158228	2.33915e-07	0.000380713	0.0001207	0.240611
Facklamia hominis	0.00193798	0.00791139	6.08527e-08	2.77951e-05	3.14e-05	0.0035133
Erectites yellow mosaic virus satellite DNA beta	0.00193798	0.00158228	1.83797e-05	2.28655e-05	0.0094839	0.014451
Enterococcus faecium	0.00193798	0.00158228	4.85368e-06	9.25316e-07	0.0025045	0.0005848
Cupriavidus unclassified	0.00193798	0.00632911	8.20058e-06	2.11345e-06	0.0042315	0.000333925
Cucumber vein yellowing virus	0.00193798	0.00474684	1.42829e-07	1.35095e-06	7.37e-05	0.0002846
Corynebacterium crenatum	0.00193798	0.00158228	2.25961e-05	3.43275e-06	0.0116596	0.0021695
Corchorus yellow vein mosaic betasatellite	0.00193798	0.00158228	1.72335e-05	7.87975e-08	0.0088925	4.98e-05
Collinsella aerofaciens	0.00193798	0.00632911	4.08159e-06	1.28797e-06	0.0021061	0.0002035
Clostridium colicanis	0.00193798	0	2.82558e-07	0	0.0001458	NA
Clostridium clostridioforme	0.00193798	0	1.47868e-07	0	7.63e-05	NA
Clostridiales bacterium BV3C26	0.00193798	0.0126582	1.13178e-07	2.22712e-05	5.84e-05	0.00175943
Circovirus like genome BBC A	0.00193798	0.00632911	9.30233e-07	2.82505e-05	0.00048	0.00446358
Chicory yellow mottle virus large satellite RNA	0.00193798	0.0300633	4.85543e-06	0.000432066	0.0025054	0.0143719
Cassava brown streak virus	0.00193798	0.00474684	1.95853e-06	4.70095e-06	0.0010106	0.000990333
Candidatus Sulcia muelleri	0.00193798	0.0379747	9.68992e-10	6.87706e-06	5e-07	0.000181096
Candidatus Phytoplasma unclassified	0.00193798	0.00791139	2.75194e-08	9.34652e-07	1.42e-05	0.00011814
C2likevirus unclassified	0.00193798	0.0158228	1.20543e-07	7.2337e-06	6.22e-05	0.00045717
Brevundimonas unclassified	0.00193798	0.0632911	1.65504e-07	0.000264222	8.54e-05	0.00417471
Brachyspira unclassified	0.00193798	0.00316456	2.13178e-09	6.64557e-09	1.1e-06	2.1e-06
Bovine viral diarrhea virus 2	0.00193798	0.00316456	2.01764e-06	2.11899e-06	0.0010411	0.0006696
Borrelia bavariensis	0.00193798	0.0126582	2.18876e-06	9.10671e-05	0.0011294	0.0071943
Bifidobacterium animalis	0.00193798	0	7.05426e-08	0	3.64e-05	NA
Bell pepper endornavirus	0.00193798	0.00158228	7.81008e-08	1.37658e-07	4.03e-05	8.7e-05
Bacteroides thetaiotaomicron	0.00193798	0.00158228	5.72868e-07	1.59937e-05	0.0002956	0.010108
Bacteroides fragilis	0.00193798	0.00632911	5e-08	5.70771e-05	2.58e-05	0.00901817
Bacillus subtilis	0.00193798	0	5.77713e-07	0	0.0002981	NA
Bacillus megaterium	0.00193798	0	1.18614e-05	0	0.0061205	NA
Anoxybacillus flavithermus	0.00193798	0	4.4845e-07	0	0.0002314	NA
Alphapapillomavirus 5	0.00193798	0.00158228	3.20145e-05	5.8125e-06	0.0165195	0.0036735
Alphapapillomavirus 1	0.00193798	0.00158228	0.000816458	0.000197294	0.421292	0.12469
Alloprevotella unclassified	0.00193798	0.00791139	1.64729e-08	1.75097e-05	8.5e-06	0.00221322
Ahjdlikevirus unclassified	0.00193798	0.00316456	6.78295e-09	2.91139e-07	3.5e-06	9.2e-05
Ageratum yellow vein Taiwan virus	0.00193798	0.00158228	3.03295e-07	8.4413e-06	0.0001565	0.0053349
Aedes flavivirus	0.00193798	0	4.00775e-07	0	0.0002068	NA
Actinomyces graevenitzii	0.00193798	0.0142405	1.97868e-07	2.01169e-05	0.0001021	0.00141266
Actinomyces europaeus	0.00193798	0.00158228	5.40698e-08	7.15032e-07	2.79e-05	0.0004519
Staphylococcus phage 3A	0	0.00316456	0	0.000894813	NA	0.282761
Zea mosaic virus	0	0.00158228	0	2.71361e-06	NA	0.001715
Youcai mosaic virus	0	0.00316456	0	9.60601e-06	NA	0.0030355
Yatapoxvirus unclassified	0	0.0253165	0	6.65106e-05	NA	0.00262717
Yam bean mosaic virus	0	0.00316456	0	1.19256e-06	NA	0.00037685
Wolbachia endosymbiont of Culex quinquefasciatus	0	0.00158228	0	3.16456e-09	NA	2e-06
Wisteria vein mosaic virus	0	0.00474684	0	1.09712e-05	NA	0.00231127
Wild tomato mosaic virus	0	0.00158228	0	1.58718e-06	NA	0.0010031
Vicia faba endornavirus	0	0.00474684	0	4.12326e-06	NA	0.000868633
Vernonia yellow vein Fujian virus alphasatellite	0	0.00316456	0	2.18196e-07	NA	6.895e-05
Vernonia yellow vein betasatellite	0	0.00632911	0	2.06731e-05	NA	0.00326635
Venezuelan equine encephalitis virus	0	0.0110759	0	7.62927e-06	NA	0.000688814
Veillonella sp oral taxon 780	0	0.00158228	0	2.12948e-05	NA	0.0134583
Veillonella dispar	0	0.0142405	0	3.62033e-05	NA	0.00254228
Ustilago maydis virus H1	0	0.00158228	0	4.10443e-07	NA	0.0002594
Turnip mosaic virus	0	0.00158228	0	5.76741e-07	NA	0.0003645
Tuber aestivum endornavirus	0	0.00158228	0	3.43114e-05	NA	0.0216848
Treponema denticola	0	0.00316456	0	1.06962e-07	NA	3.38e-05
Torque teno sus virus k2	0	0.00158228	0	2.98006e-06	NA	0.0018834
Tomato ringspot virus	0	0.0268987	0	0.00032683	NA	0.0121504
Tomato leaf curl virus satellite	0	0.00791139	0	0.000203147	NA	0.0256778
Tomato leaf curl Togo betasatellite Togo 2006	0	0.00316456	0	6.87453e-06	NA	0.00217235
Tomato leaf curl New Delhi betasatellite	0	0.00158228	0	2.46377e-06	NA	0.0015571
Tomato leaf curl Hajipur betasatellite	0	0.00632911	0	4.00307e-05	NA	0.00632485
Tomato black ring virus satellite RNA	0	0.00158228	0	3.77184e-06	NA	0.0023838
Tobacco leaf chlorosis betasatellite	0	0.00632911	0	0.000138288	NA	0.0218495
Thunberg fritillary virus	0	0.00316456	0	4.50174e-06	NA	0.00142255
Thiobacillus denitrificans	0	0.00316456	0	1.10491e-06	NA	0.00034915
Thielaviopsis basicola mitovirus	0	0.00158228	0	7.66155e-06	NA	0.0048421
Thermoanaerobacter ethanolicus	0	0.00158228	0	9.46203e-08	NA	5.98e-05
Theilovirus	0	0.00158228	0	3.62342e-07	NA	0.000229
Tembusu virus	0	0.00158228	0	3.26361e-06	NA	0.0020626
Telosma mosaic virus	0	0.00158228	0	6.73465e-06	NA	0.0042563
Tannerella forsythia	0	0.00474684	0	1.27073e-06	NA	0.0002677
Tamana bat virus	0	0.00158228	0	3.98734e-08	NA	2.52e-05
Sweet potato virus C	0	0.00158228	0	1.26503e-06	NA	0.0007995
Sweet potato virus 2	0	0.00316456	0	6.66646e-06	NA	0.0021066
Sweet potato latent virus	0	0.00158228	0	1.16646e-06	NA	0.0007372
Sutterella wadsworthensis	0	0.00158228	0	2.73734e-08	NA	1.73e-05
Sunflower leaf curl Karnataka alphasatellite	0	0.00158228	0	7.03275e-06	NA	0.0044447
Streptococcus vestibularis	0	0.00158228	0	0.000282509	NA	0.178545
Streptococcus tigurinus	0	0.00474684	0	2.52943e-06	NA	0.000532867
Streptococcus sanguinis	0	0.0189873	0	9.80752e-05	NA	0.00516529
Streptococcus peroris	0	0.00474684	0	2.26123e-06	NA	0.000476367
Streptococcus oligofermentans	0	0.00474684	0	2.81456e-06	NA	0.000592933
Streptococcus macedonicus	0	0.00158228	0	2.02611e-06	NA	0.0012805
Streptococcus intermedius	0	0.00158228	0	1.81962e-07	NA	0.000115
Streptococcus gordonii	0	0.00158228	0	3.52532e-07	NA	0.0002228
Streptococcus cristatus	0	0.00791139	0	3.21297e-06	NA	0.00040612
Stomatobaculum longum	0	0.00791139	0	5.54747e-06	NA	0.0007012
Staphylococcus phage phiETA3	0	0.00316456	0	0.000615672	NA	0.194552
Staphylococcus phage phi5967PVL	0	0.00158228	0	4.94589e-06	NA	0.0031258
Staphylococcus lugdunensis	0	0.00316456	0	1.17737e-06	NA	0.00037205
Spodoptera exigua iflavirus 1	0	0.00316456	0	3.07579e-06	NA	0.00097195
Spiroplasma phage 1 C74	0	0.00158228	0	7.44589e-06	NA	0.0047058
Soybean mosaic virus	0	0.00158228	0	8.58544e-07	NA	0.0005426
Solobacterium moorei	0	0.0174051	0	7.38679e-05	NA	0.00424405
Slackia exigua	0	0.00158228	0	3.37025e-08	NA	2.13e-05
Simian sapelovirus	0	0.00474684	0	4.74684e-08	NA	1e-05
Sida yellow vein disease associated DNA 1	0	0.00316456	0	1.06522e-05	NA	0.0033661
Shuttleworthia satelles	0	0.00158228	0	2.65665e-07	NA	0.0001679
Shigella sonnei	0	0.00158228	0	1.62611e-06	NA	0.0010277
Sheeppox virus	0	0.00158228	0	4.95861e-05	NA	0.0313384
Shallot yellow stripe virus	0	0.00158228	0	2.60491e-06	NA	0.0016463
Serratia liquefaciens	0	0.00158228	0	1.43117e-06	NA	0.0009045
Sepik virus	0	0.0142405	0	3.70353e-05	NA	0.0026007
Selenomonas noxia	0	0.00158228	0	1.27848e-07	NA	8.08e-05
Selenomonas flueggei	0	0.00158228	0	1.15823e-07	NA	7.32e-05
Sclerotinia sclerotiorum hypovirulence associated DNA virus 1	0	0.00474684	0	0.000257656	NA	0.0542794
Salmon pancreas disease virus	0	0.00158228	0	1.13006e-06	NA	0.0007142
Salivirus A	0	0.00949367	0	3.80139e-05	NA	0.00400413
Saccharomyces 23S RNA narnavirus	0	0.00158228	0	0.000125747	NA	0.0794718
Saccharomyces 20S RNA narnavirus	0	0.00158228	0	2.32801e-06	NA	0.0014713
Sacbrood virus	0	0.00632911	0	1.59315e-05	NA	0.00251717
Ruminococcus obeum	0	0.00316456	0	5.48734e-07	NA	0.0001734
Ruminococcus gnavus	0	0.00316456	0	1.26799e-05	NA	0.00400685
Ruminococcus callidus	0	0.00158228	0	3.07278e-07	NA	0.0001942
Royal Farm virus	0	0.00158228	0	3.4057e-06	NA	0.0021524
Rothia unclassified	0	0.00632911	0	2.81106e-05	NA	0.00444148
Roseburia unclassified	0	0.00632911	0	8.54114e-07	NA	0.00013495
Roseburia inulinivorans	0	0.00158228	0	8.74525e-07	NA	0.0005527
Rodent pegivirus	0	0.00316456	0	5.29818e-05	NA	0.0167423
Rice tungro spherical virus	0	0.00158228	0	3.65506e-07	NA	0.000231
Rhodopseudomonas unclassified	0	0.00474684	0	9.64051e-06	NA	0.00203093
Rhodopseudomonas palustris	0	0.0126582	0	2.80585e-05	NA	0.00221663
Rhododendron virus A	0	0.00158228	0	6.81962e-08	NA	4.31e-05
Rhodobacteraceae noname unclassified	0	0.00316456	0	1.87642e-06	NA	0.00059295
Rhizoctonia cerealis endornavirus 1	0	0.00474684	0	1.86756e-06	NA	0.000393433
Rhinovirus B	0	0.00158228	0	5.67722e-07	NA	0.0003588
Rhinovirus A	0	0.00158228	0	2.02595e-06	NA	0.0012804
Red clover necrotic mosaic virus	0	0.00158228	0	5.25316e-08	NA	3.32e-05
Red clover cryptic virus 2	0	0.00158228	0	1.7015e-05	NA	0.0107535
Ralstonia solanacearum	0	0.0237342	0	2.4144e-06	NA	0.000101727
Rabbit vesivirus	0	0.00158228	0	1.77168e-06	NA	0.0011197
Quail picornavirus QPV1 HUN 2010	0	0.00158228	0	1.44953e-06	NA	0.0009161
Pyramidobacter piscolens	0	0.00158228	0	9.625e-07	NA	0.0006083
Pusillimonas unclassified	0	0.00474684	0	3.48006e-06	NA	0.000733133
Pseudomonas stutzeri	0	0.166139	0	0.00126336	NA	0.00760421
Propionibacterium propionicum	0	0.00316456	0	3.70063e-06	NA	0.0011694
Propionibacterium phage PHL112N00	0	0.00158228	0	7.66426e-05	NA	0.0484381
Propionibacterium phage P14 4	0	0.00474684	0	4.45502e-05	NA	0.00938523
Propionibacterium phage P100D	0	0.00158228	0	0.000112809	NA	0.0712952
Prevotella veroralis	0	0.00791139	0	3.36994e-06	NA	0.00042596
Prevotella salivae	0	0.00949367	0	4.50245e-05	NA	0.00474258
Prevotella pleuritidis	0	0.00474684	0	9.84494e-07	NA	0.0002074
Prevotella pallens	0	0.0126582	0	4.17671e-05	NA	0.0032996
Prevotella oulorum	0	0.00158228	0	4.69462e-07	NA	0.0002967
Prevotella oris	0	0.00316456	0	3.60348e-06	NA	0.0011387
Prevotella nigrescens	0	0.00791139	0	9.83797e-06	NA	0.00124352
Prevotella nanceiensis	0	0.0205696	0	0.000130812	NA	0.00635945
Prevotella multiformis	0	0.00158228	0	3.66297e-07	NA	0.0002315
Prevotella loescheii	0	0.00158228	0	2.18671e-07	NA	0.0001382
Prevotella intermedia	0	0.0126582	0	7.58684e-05	NA	0.0059936
Prevotella dentalis	0	0.00158228	0	4.00633e-07	NA	0.0002532
Prevotella baroniae	0	0.00158228	0	1.00633e-07	NA	6.36e-05
Porphyromonas sp oral taxon 279	0	0.00474684	0	0.000177135	NA	0.0373164
Porphyromonas gingivalis	0	0.0205696	0	0.000121826	NA	0.00592262
Porphyromonas endodontalis	0	0.0158228	0	5.53218e-05	NA	0.00349634
Porphyromonas catoniae	0	0.00158228	0	5.33703e-07	NA	0.0003373
Porcine stool associated circular virus 2	0	0.00791139	0	7.02851e-05	NA	0.00888404
Porcine sapelovirus	0	0.00158228	0	2.28006e-07	NA	0.0001441
Porcine circovirus 1	0	0.00316456	0	0.00019206	NA	0.0606909
Porcine associated stool circular virus	0	0.00158228	0	3.66709e-06	NA	0.0023176
Pokeweed mosaic virus	0	0.00158228	0	4.60443e-08	NA	2.91e-05
Plasmodium yoelii	0	0.00158228	0	6.38449e-07	NA	0.0004035
Piliocolobus rufomitratus polyomavirus 1	0	0.00158228	0	4.2981e-06	NA	0.0027164
Phytophthora endornavirus 1	0	0.00158228	0	6.38291e-07	NA	0.0004034
Petunia vein clearing virus	0	0.00158228	0	3.87389e-06	NA	0.0024483
Pestivirus strain Aydin 04 TR	0	0.00316456	0	2.12975e-06	NA	0.000673
Persea americana endornavirus	0	0.00316456	0	8.92247e-07	NA	0.00028195
Peristrophe mosaic virus	0	0.00316456	0	1.91677e-05	NA	0.006057
Peptoniphilus sp oral taxon 375	0	0.00158228	0	7.43038e-07	NA	0.0004696
Peptoniphilus sp BV3AC2	0	0.00158228	0	4.58908e-06	NA	0.0029003
Pepper yellow mosaic virus	0	0.00158228	0	1.42722e-06	NA	0.000902
Pennisetum mosaic virus	0	0.00316456	0	1.00728e-06	NA	0.0003183
Pegivirus A	0	0.00158228	0	5.11867e-07	NA	0.0003235
Pasteurella unclassified	0	0.00158228	0	9.56139e-06	NA	0.0060428
Parvimonas micra	0	0.00632911	0	4.69146e-07	NA	7.4125e-05
Parrot hepatitis B virus	0	0.00949367	0	4.47231e-05	NA	0.00471083
Parabacteroides distasonis	0	0.00158228	0	1.69604e-06	NA	0.0010719
Panax virus Y	0	0.00632911	0	9.98117e-06	NA	0.00157703
Oscillibacter unclassified	0	0.00158228	0	7.19937e-08	NA	4.55e-05
Oryza rufipogon endornavirus	0	0.00632911	0	3.57184e-06	NA	0.00056435
Ornithogalum mosaic virus	0	0.00158228	0	2.28375e-05	NA	0.0144333
Oribacterium sinus	0	0.00791139	0	1.28935e-05	NA	0.00162974
Ophiostoma mitovirus 6	0	0.00316456	0	1.81894e-05	NA	0.00574785
Ophiostoma mitovirus 5	0	0.00316456	0	1.00579e-05	NA	0.0031783
Ophiostoma mitovirus 4	0	0.00632911	0	0.000128716	NA	0.0203372
Okra mosaic virus	0	0.00158228	0	2.28487e-05	NA	0.0144404
Odoribacter unclassified	0	0.00316456	0	2.89557e-08	NA	9.15e-06
Oat necrotic mottle virus	0	0.00158228	0	1.65063e-06	NA	0.0010432
Nilaparvata lugens honeydew virus 2	0	0.337025	0	0.0012017	NA	0.00356561
New World begomovirus associated satellite DNA	0	0.00632911	0	0.000128274	NA	0.0202673
Neisseria subflava	0	0.0126582	0	5.83399e-05	NA	0.00460885
Neisseria sicca	0	0.0110759	0	1.31489e-05	NA	0.00118716
Neisseria macacae	0	0.00474684	0	6.73418e-07	NA	0.000141867
Neisseria lactamica	0	0.00158228	0	2.9731e-07	NA	0.0001879
Neisseria gonorrhoeae	0	0.00316456	0	3.72514e-05	NA	0.0117715
Neisseria elongata	0	0.00474684	0	1.54672e-05	NA	0.00325843
Neisseria cinerea	0	0.00158228	0	2.9057e-06	NA	0.0018364
Mycoplasma capricolum	0	0.00474684	0	2.1519e-08	NA	4.53333e-06
Mycobacterium phage Rizal	0	0.00158228	0	1.11407e-05	NA	0.0070409
Murray Valley encephalitis virus	0	0.00632911	0	1.15595e-05	NA	0.0018264
Murine osteosarcoma virus	0	0.00316456	0	2.04604e-06	NA	0.00064655
Murine coronavirus	0	0.00316456	0	2.90459e-06	NA	0.00091785
Montana myotis leukoencephalitis virus	0	0.00316456	0	1.05316e-06	NA	0.0003328
Modoc virus	0	0.00474684	0	1.18655e-06	NA	0.000249967
Mobiluncus mulieris	0	0.00316456	0	0.000184474	NA	0.0582937
Microcoleus unclassified	0	0.00158228	0	4.99177e-06	NA	0.0031548
Methyloversatilis universalis	0	0.028481	0	2.15128e-05	NA	0.000755339
Methyloversatilis unclassified	0	0.0189873	0	2.45785e-05	NA	0.00129447
Melon aphid borne yellows virus	0	0.0617089	0	0.000840583	NA	0.0136218
Melegrivirus A	0	0.00158228	0	3.00111e-06	NA	0.0018967
Megamonas unclassified	0	0.00158228	0	4.66772e-08	NA	2.95e-05
Malvastrum yellow vein Yunnan virus satellite DNA beta	0	0.00632911	0	5.67184e-05	NA	0.0089615
Maize dwarf mosaic virus	0	0.00949367	0	2.2538e-06	NA	0.0002374
Louping ill virus	0	0.00158228	0	2.18987e-07	NA	0.0001384
Ljungan virus	0	0.00316456	0	2.73054e-06	NA	0.00086285
Leptotrichia wadei	0	0.00632911	0	3.4462e-06	NA	0.0005445
Leptotrichia unclassified	0	0.0126582	0	7.61203e-06	NA	0.00060135
Leptotrichia shahii	0	0.00158228	0	3.90823e-08	NA	2.47e-05
Leptotrichia buccalis	0	0.00158228	0	4.09335e-07	NA	0.0002587
Leek yellow stripe virus	0	0.00158228	0	1.32839e-05	NA	0.0083954
Lautropia mirabilis	0	0.0142405	0	2.23089e-05	NA	0.00156658
Lactococcus phage 936 sensu lato	0	0.00158228	0	4.95748e-05	NA	0.0313313
Lactococcus lactis	0	0.00158228	0	0.000158044	NA	0.0998841
Lactobacillus equicursoris	0	0.00158228	0	6.97785e-08	NA	4.41e-05
Lactobacillus brevis	0	0.00158228	0	5.2057e-08	NA	3.29e-05
Lachnospiraceae bacterium oral taxon 082	0	0.00316456	0	5.51424e-07	NA	0.00017425
Lachnospiraceae bacterium ICM7	0	0.00632911	0	4.45047e-06	NA	0.000703175
Lachnospiraceae bacterium 8 1 57FAA	0	0.00158228	0	2.7231e-06	NA	0.001721
Labidocera aestiva circovirus	0	0.00158228	0	4.17722e-07	NA	0.000264
Kokobera virus	0	0.00474684	0	7.55759e-06	NA	0.00159213
Kocuria rhizophila	0	0.00158228	0	1.96203e-08	NA	1.24e-05
Kingella unclassified	0	0.00632911	0	1.40369e-05	NA	0.00221783
Kingella kingae	0	0.00158228	0	3.73734e-07	NA	0.0002362
Kingella denitrificans	0	0.00158228	0	1.75886e-06	NA	0.0011116
Keunjorong mosaic virus	0	0.00158228	0	1.55934e-06	NA	0.0009855
Kedougou virus	0	0.00316456	0	1.56693e-06	NA	0.00049515
Kamiti River virus	0	0.00158228	0	7.39241e-07	NA	0.0004672
Japanese encephalitis virus	0	0.0189873	0	2.09486e-05	NA	0.00110329
Japanese eel endothelial cells infecting virus	0	0.00474684	0	7.22084e-05	NA	0.0152119
Jaagsiekte sheep retrovirus	0	0.00158228	0	8.41139e-06	NA	0.005316
Ipomoea begomovirus satellite DNA beta	0	0.0110759	0	8.55679e-05	NA	0.00772556
Infectious flacherie virus	0	0.00316456	0	2.53481e-07	NA	8.01e-05
Human parechovirus	0	0.00158228	0	1.15285e-06	NA	0.0007286
Human erythrovirus V9	0	0.00158228	0	1.16614e-07	NA	7.37e-05
Human cosavirus E	0	0.00632911	0	8.77864e-06	NA	0.00138703
Human cosavirus B	0	0.00158228	0	2.20411e-07	NA	0.0001393
Human adenovirus E	0	0.00474684	0	6.16297e-06	NA	0.00129833
Human adenovirus D	0	0.0237342	0	1.33479e-05	NA	0.000562393
Honeysuckle yellow vein Japan betasatellite	0	0.00949367	0	0.000179056	NA	0.0188605
Hollyhock leaf crumple virus satellite DNA	0	0.00474684	0	0.000320966	NA	0.0676168
Hippeastrum mosaic virus	0	0.00158228	0	5.06329e-07	NA	0.00032
Heterosigma akashiwo RNA virus	0	0.00316456	0	4.61456e-06	NA	0.0014582
Heron hepatitis B virus	0	0.00158228	0	4.33544e-06	NA	0.00274
Hepatitis GB virus B	0	0.00474684	0	5.77627e-06	NA	0.00121687
Helicobasidium mompa endornavirus 1	0	0.00158228	0	2.16551e-06	NA	0.0013686
Hardenbergia virus A	0	0.00158228	0	4.45411e-06	NA	0.002815
Haemophilus paraphrohaemolyticus	0	0.00316456	0	5.75918e-06	NA	0.0018199
Haemophilus parahaemolyticus	0	0.00158228	0	2.16456e-07	NA	0.0001368
Gyrovirus 4	0	0.0411392	0	0.000983217	NA	0.0238997
Groundnut rosette virus satellite RNA	0	0.00158228	0	1.51225e-05	NA	0.0095574
Gremmeniella abietina type B RNA virus XL	0	0.00158228	0	9.03639e-07	NA	0.0005711
Gremmeniella abietina mitochondrial RNA virus S2	0	0.00158228	0	2.54366e-05	NA	0.0160759
Granulicella unclassified	0	0.00158228	0	3.17706e-06	NA	0.0020079
Granulicatella adiacens	0	0.00791139	0	2.21748e-05	NA	0.0028029
Gillisia unclassified	0	0.00158228	0	4.11392e-09	NA	2.6e-06
Giardia lamblia virus	0	0.00158228	0	2.72948e-05	NA	0.0172503
Geminiviridae noname unclassified	0	0.00158228	0	5.08544e-07	NA	0.0003214
Gemella sanguinis	0	0.00791139	0	7.27611e-06	NA	0.0009197
Gemella morbillorum	0	0.00632911	0	6.07326e-06	NA	0.000959575
Gemella haemolysans	0	0.0142405	0	2.27301e-05	NA	0.00159616
GB virus C	0	0.00158228	0	2.74272e-06	NA	0.0017334
Fusobacterium periodonticum	0	0.00949367	0	2.12503e-05	NA	0.00223837
Fujinami sarcoma virus	0	0.0110759	0	1.7169e-05	NA	0.00155011
Fretibacterium fastidiosum	0	0.00158228	0	1.22943e-07	NA	7.77e-05
French bean leaf curl betasatellite Kanpur	0	0.00316456	0	9.67136e-05	NA	0.0305615
Freesia sneak virus	0	0.00158228	0	5.47247e-06	NA	0.0034586
Filifactor alocis	0	0.0110759	0	1.94623e-05	NA	0.00175717
Fig fleck associated virus	0	0.0142405	0	0.000104727	NA	0.00735413
Feline foamy virus	0	0.0205696	0	3.34339e-05	NA	0.0016254
Facklamia ignava	0	0.00158228	0	1.73101e-06	NA	0.001094
Euprosterna elaeasa virus	0	0.00158228	0	2.51566e-06	NA	0.0015899
Eubacterium siraeum	0	0.00158228	0	6.26582e-08	NA	3.96e-05
Eubacterium saphenum	0	0.00474684	0	3.1356e-06	NA	0.000660567
Eubacterium infirmum	0	0.00791139	0	6.48165e-06	NA	0.00081928
Eubacterium brachy	0	0.00949367	0	9.88402e-06	NA	0.00104112
Eragrostis streak virus	0	0.00158228	0	1.32381e-05	NA	0.0083665
Equine rhinitis A virus	0	0.00158228	0	1.06424e-06	NA	0.0006726
Equine pegivirus 1	0	0.00474684	0	7.18212e-06	NA	0.00151303
Enterovirus H	0	0.00158228	0	1.58528e-06	NA	0.0010019
Enterovirus E	0	0.00158228	0	4.11709e-07	NA	0.0002602
Enterovirus B	0	0.00949367	0	6.94685e-05	NA	0.00731735
Enterobacteria phage HK630	0	0.00158228	0	9.60918e-06	NA	0.006073
Entebbe bat virus	0	0.00316456	0	2.33133e-06	NA	0.0007367
Enhydrobacter aerosaccus	0	0.00158228	0	9.45886e-07	NA	0.0005978
Encephalomyocarditis virus	0	0.00316456	0	4.08054e-06	NA	0.00128945
Eggerthia catenaformis	0	0.00158228	0	6.83544e-08	NA	4.32e-05
Eel picornavirus 1	0	0.00158228	0	3.46519e-08	NA	2.19e-05
Dorea unclassified	0	0.00316456	0	2.47943e-07	NA	7.835e-05
Donggang virus	0	0.00316456	0	1.00544e-05	NA	0.0031772
Discula destructiva virus 2	0	0.00158228	0	2.58873e-05	NA	0.0163608
Dialister succinatiphilus	0	0.00158228	0	5.28481e-07	NA	0.000334
Dialister invisus	0	0.00632911	0	2.12184e-06	NA	0.00033525
Desulfobulbus sp oral taxon 041	0	0.00158228	0	7.43671e-08	NA	4.7e-05
Daphne mosaic virus	0	0.00158228	0	2.97152e-07	NA	0.0001878
Cyclovirus PKgoat21 PAK 2009	0	0.00158228	0	0.000116789	NA	0.0738106
Cyclovirus PKgoat11 PAK 2009	0	0.0158228	0	0.000213263	NA	0.0134782
Cyclovirus bat USA 2009	0	0.00158228	0	8.91345e-06	NA	0.0056333
Cucurbita yellow vein virus associated DNA beta	0	0.00158228	0	1.38429e-05	NA	0.0087487
Cucurbit aphid borne yellows virus	0	0.00158228	0	7.90348e-07	NA	0.0004995
Cuban alphasatellite 1	0	0.00316456	0	1.3381e-05	NA	0.0042284
Cryphonectria parasitica mitovirus 1 NB631	0	0.00632911	0	4.22538e-05	NA	0.0066761
Cryphonectria hypovirus 4	0	0.00474684	0	9.01551e-06	NA	0.00189927
Crenarchaeota archaeon SCGC AAA471 O08	0	0.00158228	0	3.00633e-08	NA	1.9e-05
Cotton leaf curl Multan alphasatellite	0	0.00949367	0	2.79703e-05	NA	0.0029462
Cosavirus A	0	0.00474684	0	1.5182e-06	NA	0.000319833
Corynebacterium striatum	0	0.00158228	0	2.76266e-07	NA	0.0001746
Corynebacterium matruchotii	0	0.00632911	0	1.32848e-05	NA	0.002099
Corynebacterium jeikeium	0	0.00791139	0	2.65411e-06	NA	0.00033548
Corynebacterium durum	0	0.00316456	0	7.42532e-06	NA	0.0023464
Colombian datura virus	0	0.00632911	0	3.50479e-05	NA	0.00553758
Clostridium hathewayi	0	0.00158228	0	3.90823e-08	NA	2.47e-05
Clitocybe odora virus	0	0.00158228	0	6.02816e-06	NA	0.0038098
Classical swine fever virus	0	0.00474684	0	8.59209e-06	NA	0.00181007
Citrobacter unclassified	0	0.00158228	0	7.81646e-08	NA	4.94e-05
Circovirus like genome SAR B	0	0.00316456	0	7.81611e-05	NA	0.0246989
Circovirus like genome RW E	0	0.00158228	0	2.44044e-05	NA	0.0154236
Chrysanthemum stunt viroid	0	0.00158228	0	3.07911e-07	NA	0.0001946
Chinese yam necrotic mosaic virus	0	0.00158228	0	5.75158e-07	NA	0.0003635
Chicken anemia virus	0	0.0237342	0	0.000449988	NA	0.0189595
Caulobacter vibrioides	0	0.117089	0	0.000506014	NA	0.00432164
Caulobacter unclassified	0	0.216772	0	0.00208259	NA	0.00960726
Catonella morbi	0	0.00158228	0	1.72468e-07	NA	0.000109
Capnocytophaga unclassified	0	0.00949367	0	8.57495e-05	NA	0.00903228
Capnocytophaga granulosa	0	0.00316456	0	4.05063e-07	NA	0.000128
Capnocytophaga gingivalis	0	0.00791139	0	1.10195e-05	NA	0.00139286
Candidatus Prevotella conceptionensis	0	0.00158228	0	1.75728e-06	NA	0.0011106
candidate division TM7 single cell isolate TM7c	0	0.00316456	0	2.60047e-06	NA	0.00082175
candidate division TM7 single cell isolate TM7b	0	0.00316456	0	2.52484e-06	NA	0.00079785
Campylobacter showae	0	0.00632911	0	2.16313e-06	NA	0.000341775
Campylobacter concisus	0	0.00632911	0	3.85506e-06	NA	0.0006091
Calla lily latent virus	0	0.00316456	0	2.17547e-06	NA	0.00068745
Caladenia virus A	0	0.00158228	0	1.84177e-07	NA	0.0001164
Bulleidia extructa	0	0.00316456	0	5.41139e-08	NA	1.71e-05
Brevundimonas diminuta	0	0.00158228	0	1.26582e-09	NA	8e-07
Brevicoryne brassicae picorna like virus	0	0.00791139	0	1.40728e-06	NA	0.00017788
Brachybacterium unclassified	0	0.00158228	0	4.11392e-09	NA	2.6e-06
Bovine viral diarrhea virus 3	0	0.0110759	0	3.34288e-06	NA	0.000301814
Bovine hungarovirus	0	0.00158228	0	1.62975e-08	NA	1.03e-05
Borrelia valaisiana	0	0.00158228	0	1.39241e-08	NA	8.8e-06
Border disease virus	0	0.0142405	0	6.77579e-06	NA	0.000475811
Bombyx mori nucleopolyhedrovirus	0	0.00158228	0	1.99715e-06	NA	0.0012622
Blueberry latent virus	0	0.00158228	0	5.36218e-06	NA	0.0033889
Blue squill virus A	0	0.00316456	0	1.52421e-06	NA	0.00048165
Blattabacterium unclassified	0	0.00158228	0	4.74684e-10	NA	3e-07
Betanodavirus unclassified	0	0.00158228	0	8.81329e-07	NA	0.000557
Beet cryptic virus 1	0	0.00949367	0	4.18359e-05	NA	0.00440672
Beet black scorch virus satellite RNA	0	0.00158228	0	3.46203e-06	NA	0.002188
Bean necrotic mosaic virus	0	0.00158228	0	7.80111e-06	NA	0.0049303
Bean common mosaic necrosis virus	0	0.00158228	0	3.61408e-06	NA	0.0022841
Bat picornavirus 1	0	0.00474684	0	1.25492e-05	NA	0.0026437
Bat coronavirus 1B	0	0.00158228	0	9.87642e-06	NA	0.0062419
Bat coronavirus 1A	0	0.00158228	0	1.21503e-06	NA	0.0007679
Barnesiella intestinihominis	0	0.00158228	0	1.31915e-06	NA	0.0008337
Barbel circovirus	0	0.00316456	0	9.45941e-05	NA	0.0298917
Banana bract mosaic virus	0	0.00316456	0	1.74035e-06	NA	0.00054995
Bagaza virus	0	0.00158228	0	2.17706e-06	NA	0.0013759
Bacteroidetes oral taxon 274	0	0.00474684	0	9.20253e-07	NA	0.000193867
Bacteroides ovatus	0	0.00158228	0	2.34968e-07	NA	0.0001485
Bacteroides coprophilus	0	0.00158228	0	6.42089e-06	NA	0.004058
Bacteroides caccae	0	0.00158228	0	2.82753e-06	NA	0.001787
Bacteriovorax unclassified	0	0.00158228	0	2.86392e-08	NA	1.81e-05
Avipoxvirus unclassified	0	0.00158228	0	1.02543e-05	NA	0.0064807
Avian myelocytomatosis virus	0	0.00158228	0	1.3307e-07	NA	8.41e-05
Avian carcinoma virus	0	0.00632911	0	9.7663e-06	NA	0.00154307
Astrovirus MLB1	0	0.00791139	0	5.81535e-06	NA	0.00073506
Asticcacaulis unclassified	0	0.0158228	0	2.16271e-05	NA	0.00136683
Arabis mosaic virus	0	0.00316456	0	1.43829e-07	NA	4.545e-05
Aquabirnavirus unclassified	0	0.00158228	0	3.37658e-07	NA	0.0002134
Apoi virus	0	0.00158228	0	3.78323e-07	NA	0.0002391
Andean potato latent virus	0	0.00158228	0	3.95491e-06	NA	0.0024995
Alphapapillomavirus 2	0	0.00158228	0	0.000261208	NA	0.165083
Alphapapillomavirus 14	0	0.00474684	0	0.00109922	NA	0.23157
Alloprevotella tannerae	0	0.00791139	0	2.69788e-05	NA	0.00341012
Alloprevotella rava	0	0.00791139	0	1.77642e-06	NA	0.00022454
Alistipes unclassified	0	0.00158228	0	9.09652e-07	NA	0.0005749
Alistipes shahii	0	0.00158228	0	1.625e-07	NA	0.0001027
Alistipes putredinis	0	0.00158228	0	1.89525e-06	NA	0.0011978
Alistipes onderdonkii	0	0.00158228	0	1.34225e-06	NA	0.0008483
Akkermansia muciniphila	0	0.00158228	0	5.56377e-06	NA	0.0035163
Aichivirus C	0	0.00158228	0	9.80063e-07	NA	0.0006194
Aichivirus B	0	0.00158228	0	9.45728e-07	NA	0.0005977
Aggregatibacter unclassified	0	0.0142405	0	2.69905e-05	NA	0.00189533
Aggregatibacter segnis	0	0.00632911	0	5.63354e-06	NA	0.0008901
Afipia unclassified	0	0.0806962	0	0.000166578	NA	0.00206426
Afipia broomeae	0	0.0316456	0	3.90176e-05	NA	0.00123295
Actinomyces viscosus	0	0.00474684	0	2.03892e-06	NA	0.000429533
Actinomyces sp ICM47	0	0.00158228	0	2.08775e-05	NA	0.0131946
Actinomyces oris	0	0.00158228	0	3.08734e-06	NA	0.0019512
Actinomyces odontolyticus	0	0.0142405	0	2.53801e-05	NA	0.00178224
Actinomyces naeslundii	0	0.00158228	0	7.28956e-07	NA	0.0004607
Actinomyces massiliensis	0	0.00316456	0	1.17832e-06	NA	0.00037235
Actinomyces johnsonii	0	0.00158228	0	1.43038e-07	NA	9.04e-05
Acholeplasma phage MV L1	0	0.0158228	0	6.02403e-05	NA	0.00380719
Abiotrophia defectiva	0	0.00158228	0	1.11123e-06	NA	0.0007023
