# Supplementary material for: Life History Recorded in the Vagino-cervical Microbiome Along with Multi-omes
Source: Genomics Proteomics Bioinformatics. 2021 Jun 9;20(2):304–21. doi: 10.1016/j.gpb.2021.01.005 (PMC9684086; doi:10.1016/j.gpb.2021.01.005)
Supplement: Supplementary Table S5 [file mmc15.xlsx]

## Sheet: Sheet1
Table S5 Associations between the factors in the female life history questionnaire
	Self-reported bacterial vaginosis	Self-reported cervicitis	Condom	Oral contraceptives	Age at menarche	Age at vaginal sexual debut	Age at marriage	Frequency of sexual activity	Sexual intercourse within 24 hours	Vaginal douching within 1 month	Pregnancy history	Number of pregnancy	Number of vaginal deliveries	Number of caesarean section	Number of abortion	Number of spontaneous abortion	Current breast-feeding	Menstrual blood volume	Menstrual regularity	Menstrual cycle	Menstrual period	Dysmenorrhea	Frequency of oral contraceptive	HPV vaccine	Herbal medicine within 1 month	Antibiotics within 1 month	Probiotics within 1 month	Days since last menstrual bleeding
Self-reported bacterial vaginosis	1	0.085	0.025	0.064	-0.004	0.006	-0.017	0	-0.031	0.112	0.037	0.063	0.045	0.012	0.088	-0.008	-0.001	-0.023	-0.052	-0.022	-0.026	-0.044	0.02	0.11	-0.021	0.036	-0.037	0.064
Self-reported cervicitis	0.085	1	0.024	-0.015	-0.009	-0.017	-0.002	-0.024	-0.029	-0.022	0.132	0.128	0.171	-0.036	0.073	0.054	0.058	-0.062	-0.008	-0.036	0.061	-0.019	-0.002	0.099	-0.012	0.024	0.084	-0.035
Condom	0.025	0.024	1	-0.032	-0.008	0.038	0.116	0.155	0.045	-0.057	0.166	0.136	0.016	0.143	0.077	0.084	0.077	-0.028	0.018	0.023	0.022	0.054	0.032	-0.102	0.055	0.01	0.054	-0.007
Oral contraceptives	0.064	-0.015	-0.032	1	0.014	-0.066	-0.121	0.023	-0.03	-0.026	-0.083	-0.055	-0.111	-0.023	0.056	0.057	-0.096	-0.077	-0.037	-0.066	0.005	-0.015	0.317	0.03	-0.048	-0.078	-0.014	0.015
Age at menarche	-0.004	-0.009	-0.008	0.014	1	0.105	0.054	-0.021	-0.047	0.059	0.101	0.088	0.072	0.014	0.09	0.037	0.014	-0.06	-0.117	0.075	-0.075	0.002	0.014	-0.093	-0.078	-0.008	-0.069	0.093
Age at vaginal sexual debut	0.006	-0.017	0.038	-0.066	0.105	1	0.489	0.027	0.011	-0.008	0.189	0.151	0.119	0.118	-0.018	-0.006	0.081	-0.017	0.104	-0.034	-0.078	-0.124	-0.204	-0.122	0.042	0.011	0.009	-0.051
Age at marriage	-0.017	-0.002	0.116	-0.121	0.054	0.489	1	0.079	-0.033	-0.099	0.469	0.404	0.297	0.241	0.118	0.043	0.227	0.009	0.136	-0.018	0.002	-0.115	-0.053	-0.132	0.082	-0.016	-0.022	-0.029
Frequency of sexual activity	0	-0.024	0.155	0.023	-0.021	0.027	0.079	1	0.138	-0.065	0.09	0.075	0.003	0.09	0.057	-0.001	-0.03	-0.021	-0.046	0.024	-0.008	-0.033	0.052	-0.044	0.014	0.033	-0.104	0.033
Sexual intercourse within 24 hours	-0.031	-0.029	0.045	-0.03	-0.047	0.011	-0.033	0.138	1	0.05	-0.033	-0.038	-0.036	-0.04	0	0.066	-0.017	0.023	-0.087	0.003	-0.004	-0.031	-0.05	-0.05	-0.015	-0.075	0.055	-0.029
Vaginal douching within 1 month	0.112	-0.022	-0.057	-0.026	0.059	-0.008	-0.099	-0.065	0.05	1	-0.084	-0.084	-0.077	-0.033	-0.017	0.003	-0.063	-0.048	-0.037	-0.018	0.015	0.092	-0.062	0.043	0.052	0.052	0.003	0.017
Pregnancy history	0.037	0.132	0.166	-0.083	0.101	0.189	0.469	0.09	-0.033	-0.084	1	0.916	0.597	0.428	0.489	0.236	0.327	0.015	0.108	-0.09	0.012	-0.171	0.031	-0.185	0.038	-0.005	0.008	0.03
Number of pregnancy	0.063	0.128	0.136	-0.055	0.088	0.151	0.404	0.075	-0.038	-0.084	0.916	1	0.619	0.413	0.699	0.35	0.304	0.006	0.114	-0.098	-0.042	-0.175	0.079	-0.162	0.014	0.006	-0.009	0.04
Number of vaginal deliveries	0.045	0.171	0.016	-0.111	0.072	0.119	0.297	0.003	-0.036	-0.077	0.597	0.619	1	-0.276	0.236	0.132	0.297	-0.019	0.094	-0.032	-0.049	-0.106	0.009	-0.135	-0.013	-0.032	-0.029	0.011
Number of caesarean section	0.012	-0.036	0.143	-0.023	0.014	0.118	0.241	0.09	-0.04	-0.033	0.428	0.413	-0.276	1	0.146	0.043	0.123	0.065	0.07	-0.054	0.058	-0.144	0.004	-0.052	0.028	0.06	0.023	0.014
Number of abortion	0.088	0.073	0.077	0.056	0.09	-0.018	0.118	0.057	0	-0.017	0.489	0.699	0.236	0.146	1	0.485	0.025	-0.054	0.031	-0.068	-0.111	-0.058	0.165	-0.062	0.02	0.005	-0.008	0.041
Number of spontaneous abortion	-0.008	0.054	0.084	0.057	0.037	-0.006	0.043	-0.001	0.066	0.003	0.236	0.35	0.132	0.043	0.485	1	0.087	-0.017	0.015	-0.035	-0.04	-0.026	0.1	-0.031	0.003	-0.026	-0.006	-0.004
Current breast-feeding	-0.001	0.058	0.077	-0.096	0.014	0.081	0.227	-0.03	-0.017	-0.063	0.327	0.304	0.297	0.123	0.025	0.087	1	0.051	0.027	0.04	0.078	-0.044	0.01	-0.077	-0.048	-0.027	-0.105	0.007
Menstrual blood volume	-0.023	-0.062	-0.028	-0.077	-0.06	-0.017	0.009	-0.021	0.023	-0.048	0.015	0.006	-0.019	0.065	-0.054	-0.017	0.051	1	0.028	-0.016	0.302	0.043	-0.098	0.026	-0.054	-0.039	-0.033	0.002
Menstrual regularity	-0.052	-0.008	0.018	-0.037	-0.117	0.104	0.136	-0.046	-0.087	-0.037	0.108	0.114	0.094	0.07	0.031	0.015	0.027	0.028	1	-0.381	-0.086	-0.037	-0.04	0.006	0.008	0.042	-0.002	-0.137
Menstrual cycle	-0.022	-0.036	0.023	-0.066	0.075	-0.034	-0.018	0.024	0.003	-0.018	-0.09	-0.098	-0.032	-0.054	-0.068	-0.035	0.04	-0.016	-0.381	1	0.072	0.002	-0.022	0.014	0.025	-0.028	-0.046	0.19
Menstrual period	-0.026	0.061	0.022	0.005	-0.075	-0.078	0.002	-0.008	-0.004	0.015	0.012	-0.042	-0.049	0.058	-0.111	-0.04	0.078	0.302	-0.086	0.072	1	-0.018	-0.014	-0.015	-0.02	-0.013	-0.043	-0.047
Dysmenorrhea	-0.044	-0.019	0.054	-0.015	0.002	-0.124	-0.115	-0.033	-0.031	0.092	-0.171	-0.175	-0.106	-0.144	-0.058	-0.026	-0.044	0.043	-0.037	0.002	-0.018	1	0.045	0.018	-0.008	0.017	-0.05	-0.031
Frequency of oral contraceptive	0.02	-0.002	0.032	0.317	0.014	-0.204	-0.053	0.052	-0.05	-0.062	0.031	0.079	0.009	0.004	0.165	0.1	0.01	-0.098	-0.04	-0.022	-0.014	0.045	1	-0.02	-0.034	0.002	-0.038	-0.066
HPV vaccine	0.11	0.099	-0.102	0.03	-0.093	-0.122	-0.132	-0.044	-0.05	0.043	-0.185	-0.162	-0.135	-0.052	-0.062	-0.031	-0.077	0.026	0.006	0.014	-0.015	0.018	-0.02	1	0.026	-0.047	-0.014	0.066
Herbal medicine within 1 month	-0.021	-0.012	0.055	-0.048	-0.078	0.042	0.082	0.014	-0.015	0.052	0.038	0.014	-0.013	0.028	0.02	0.003	-0.048	-0.054	0.008	0.025	-0.02	-0.008	-0.034	0.026	1	0.087	0.172	-0.034
Antibiotics within 1 month	0.036	0.024	0.01	-0.078	-0.008	0.011	-0.016	0.033	-0.075	0.052	-0.005	0.006	-0.032	0.06	0.005	-0.026	-0.027	-0.039	0.042	-0.028	-0.013	0.017	0.002	-0.047	0.087	1	0.138	-0.041
Probiotics within 1 month	-0.037	0.084	0.054	-0.014	-0.069	0.009	-0.022	-0.104	0.055	0.003	0.008	-0.009	-0.029	0.023	-0.008	-0.006	-0.105	-0.033	-0.002	-0.046	-0.043	-0.05	-0.038	-0.014	0.172	0.138	1	-0.087
Days since last menstrual bleeding	0.064	-0.035	-0.007	0.015	0.093	-0.051	-0.029	0.033	-0.029	0.017	0.03	0.04	0.011	0.014	0.041	-0.004	0.007	0.002	-0.137	0.19	-0.047	-0.031	-0.066	0.066	-0.034	-0.041	-0.087	1
Note：Association was calculated using Spearman's correlation.
