# Supplementary material for: Life History Recorded in the Vagino-cervical Microbiome Along with Multi-omes
Source: Genomics Proteomics Bioinformatics. 2021 Jun 9;20(2):304–21. doi: 10.1016/j.gpb.2021.01.005 (PMC9684086; doi:10.1016/j.gpb.2021.01.005)
Supplement: Supplementary Table S6 [file mmc16.xlsx]

## Sheet: sheet1
Table S6 The correlation between female life history factors/ vagino-cervical microbiome and other multi-omics in the initial study cohort
Note: The vagino-cervical microbiome data was normalized with arcsine square root transformation. Average rank of cross-validated random forest (RFCV), Spearman’s correlation, glmnet were used. Selection criteria: Spearman Q value< 0.1.
Factor1	Factor2	RFCV Importance	Spearman rho	Spearman P value	Average coefficient of boostrapping glmnet	Fraction of non-zero coefficient from boosrapping glmnet	Average rank	Spearman Q value	Sources of factor 1	Sources of factor 2
Age at menarche	Age at menarche	38.1353	0.920863	6.95748e-156	0.890617	1	1	2.95693e-153	Lifestyle questionnaire	Female life history questionnaire
BMI	Age at menarche	4.65982	-0.172364	0.000789973	-0.00527661	0.16	4	0.0127976	Medical test	Female life history questionnaire
Body fat (kg)	Age at menarche	3.10802	-0.16008	0.00184667	-0.00868371	0.27	6.66667	0.020775	Medical test	Female life history questionnaire
Chest circumference (cm)	Age at menarche	3.86366	-0.170209	0.000920697	0	0	12.3333	0.0143416	Medical test	Female life history questionnaire
Fat-free mass (kg)	Age at menarche	4.97848	-0.141371	0.00603329	0	0	13.3333	0.0387854	Medical test	Female life history questionnaire
Hip circumference (cm)	Age at menarche	5.57546	-0.186458	0.0002775	-0.0104568	0.35	1	0.00882135	Medical test	Female life history questionnaire
Inorganic salts (kg)	Age at menarche	3.25342	-0.14944	0.00367924	-0.00521453	0.26	7.66667	0.0286556	Medical test	Female life history questionnaire
Protein (kg)	Age at menarche	3.96405	-0.142582	0.00561027	0	0	13.3333	0.0385112	Medical test	Female life history questionnaire
Total body moisture (L)	Age at menarche	4.04669	-0.142847	0.00552141	0	0	12.6667	0.0385112	Medical test	Female life history questionnaire
Vitamin B1 (ng/mL)	Age at menarche	2.56521	-0.141175	0.00552088	-0.0203245	0.55	1.66667	0.0316365	Metabolites	Female life history questionnaire
Vitamin B1 level	Age at menarche	1.27484	-0.153591	0.00251257	-0.0180619	0.5	4.33333	0.0184593	Metabolites	Female life history questionnaire
Waistline (cm)	Age at menarche	3.95115	-0.152707	0.00299099	0	0	12.6667	0.0274222	Medical test	Female life history questionnaire
Weight (kg)	Age at menarche	4.67605	-0.184044	0.000333804	-0.000820603	0.04	6	0.00882135	Medical test	Female life history questionnaire
Age	Age at vaginal sexual debut	14.7984	0.46851	4.4765e-22	0.235753	1	1	1.58543e-20	Lifestyle questionnaire	Female life history questionnaire
Arsenic (As) (μg/L)	Age at vaginal sexual debut	2.45948	-0.140065	0.00590678	-0.0068274	0.18	4.16667	0.032928	Metabolites	Female life history questionnaire
Average platelet volume (fL)	Age at vaginal sexual debut	1.82778	0.143056	0.00545213	0.0755911	0.91	7.5	0.0385112	Medical test	Female life history questionnaire
Drinking	Age at vaginal sexual debut	2.75118	-0.181866	0.000372879	-0.066623	0.98	4.83333	0.00406342	Lifestyle questionnaire	Female life history questionnaire
Exercise frequency	Age at vaginal sexual debut	3.45713	-0.198933	9.65642e-05	-0.0379593	0.8	5.83333	0.00128249	Lifestyle questionnaire	Female life history questionnaire
Hydrocortisone (ng/mL)	Age at vaginal sexual debut	1.19009	-0.139292	0.0061894	-0.00149596	0.1	10.3333	0.0338592	Metabolites	Female life history questionnaire
Marital status married	Age at vaginal sexual debut	6.62247	0.369455	1.05856e-13	0.122518	0.99	2	2.81181e-12	Lifestyle questionnaire	Female life history questionnaire
Menstrual regularity	Age at vaginal sexual debut	4.05412	0.210451	3.63011e-05	0.118104	0.99	2.83333	0.000514265	Lifestyle questionnaire	Female life history questionnaire
Ornithine (μmol/L)	Age at vaginal sexual debut	0.74123	0.135438	0.00778819	0.0171975	0.58	10.5	0.0389834	Metabolites	Female life history questionnaire
Platelet distribution width (fL)	Age at vaginal sexual debut	1.38384	0.131457	0.0107219	0.00432637	0.12	26.8333	0.0493453	Medical test	Female life history questionnaire
RDW-CV (%)	Age at vaginal sexual debut	2.55005	0.203735	6.91367e-05	0.00958095	0.18	17.8333	0.00466673	Medical test	Female life history questionnaire
RDW-SD (fL)	Age at vaginal sexual debut	2.78709	0.190918	0.000196071	0.0960818	1	2.16667	0.00882135	Medical test	Female life history questionnaire
s__Lactobacillus_crispatus	Age at vaginal sexual debut	3.28473	-0.225476	2.59168e-07	-0.0373653	0.74	7	5.83129e-06	Vagino-cervical microbiome	Female life history questionnaire
Second-hand smoking	Age at vaginal sexual debut	1.42447	-0.14144	0.00580978	-0.00950509	0.39	13.3333	0.0347203	Lifestyle questionnaire	Female life history questionnaire
Stay up late sleeps after 0:00 a.m.	Age at vaginal sexual debut	1.53398	-0.149043	0.00363471	-0.0193146	0.53	10.3333	0.0241367	Lifestyle questionnaire	Female life history questionnaire
Tryptophan (μmol/L)	Age at vaginal sexual debut	1.64413	-0.165377	0.00112661	-0.00861947	0.4	2.83333	0.00941923	Metabolites	Female life history questionnaire
Vitamin E (ng/mL)	Age at vaginal sexual debut	0.725928	0.152183	0.0027554	0.0281616	0.71	9.66667	0.0192147	Metabolites	Female life history questionnaire
Drug details Antibiotics within half year	Antibiotics within 1 month	10.9388	0.423806	4.39829e-18	0.356058	1	1	1.4379e-16	Lifestyle questionnaire	Female life history questionnaire
Drug Details within half year	Antibiotics within 1 month	4.15985	0.251538	6.34332e-07	0.000201638	0.03	18.1667	1.1233e-05	Lifestyle questionnaire	Female life history questionnaire
Erysipelotrichaceae_bacterium_2_2_44A-mgs1237	Antibiotics within 1 month	0.530001	0.224603	1.06818e-05	0.00151131	0.03	110	0.0385825	Fecal microbiome	Female life history questionnaire
s__Escherichia_coli	Antibiotics within 1 month	4.08161	0.102023	0.0204518	0.0511912	0.58	10.3333	0.0660253	Vagino-cervical microbiome	Female life history questionnaire
s__Escherichia_coli_t__Escherichia_coli_unclassified	Antibiotics within 1 month	4.09376	0.102023	0.0204518	0.000219704	0.55	15.6667	0.0660253	Vagino-cervical microbiome	Female life history questionnaire
Exercise frequency	Condom	1.69965	-0.149214	0.00359575	-0.0342259	0.78	4.16667	0.0241367	Lifestyle questionnaire	Female life history questionnaire
s__Comamonas_unclassified	Condom	3.09757	-0.105461	0.0169801	-0.00737109	0.19	8.33333	0.0590294	Vagino-cervical microbiome	Female life history questionnaire
s__Lactobacillus_gasseri	Condom	2.9058	0.105803	0.0166242	0.00798467	0.37	7.66667	0.0586791	Vagino-cervical microbiome	Female life history questionnaire
s__Lactobacillus_gasseri_t__Lactobacillus_gasseri_unclassified	Condom	2.44757	0.0944288	0.0326604	0.00178072	0.11	14.8333	0.0899395	Vagino-cervical microbiome	Female life history questionnaire
s__Lactobacillus_iners	Condom	2.88076	-0.117241	0.00791825	-0.0139334	0.52	7	0.0354353	Vagino-cervical microbiome	Female life history questionnaire
s__Lactobacillus_iners_t__GCF_000179935	Condom	-0.424756	-0.101106	0.0221357	-0.00706655	0.3	43.8333	0.0697468	Vagino-cervical microbiome	Female life history questionnaire
Source of stress from family	Condom	2.23276	0.159077	0.00189328	0.0378773	0.78	2.66667	0.015182	Lifestyle questionnaire	Female life history questionnaire
Sports Habits	Condom	2.50354	-0.187743	0.000237264	-0.0761391	0.97	1	0.00279079	Lifestyle questionnaire	Female life history questionnaire
17α-hydroxyprogesterone (ng/mL)	Current breast-feeding	3.62741	-0.136989	0.00681153	-0.000133332	0.01	37	0.0358132	Metabolites	Female life history questionnaire
25-hydroxy vitamin D (ng/mL)	Current breast-feeding	5.04778	0.239375	1.79157e-06	0.125299	0.82	3.16667	4.15319e-05	Metabolites	Female life history questionnaire
25-hydroxy vitamin D (ng/mL) level	Current breast-feeding	1.45691	0.176689	0.000463122	0.0111155	0.3	25.8333	0.00513462	Metabolites	Female life history questionnaire
25-hydroxy vitamin D3 (ng/mL)	Current breast-feeding	4.42274	0.23478	2.85084e-06	0.0329209	0.27	13.6667	6.05804e-05	Metabolites	Female life history questionnaire
Alkaline phosphatase (U/L)	Current breast-feeding	13.3912	0.350507	1.99943e-12	0.358386	1	1	8.09769e-10	Medical test	Female life history questionnaire
Creatinine (μmol/L)	Current breast-feeding	5.38554	-0.187503	0.000237192	-0.0735086	0.97	2	0.00882135	Medical test	Female life history questionnaire
Current breast-feeding	Current breast-feeding	29.0373	0.883945	1.63738e-127	0.844663	1	1	2.31962e-125	Lifestyle questionnaire	Female life history questionnaire
Ethanolamine (μmol/L)	Current breast-feeding	1.17746	-0.172659	0.000625918	-0.0974197	1	13.8333	0.00584693	Metabolites	Female life history questionnaire
Hematocrit (L/L)	Current breast-feeding	2.62979	0.182283	0.000354789	0.0268769	0.64	9.83333	0.00882135	Medical test	Female life history questionnaire
Lead (Pb) (μg/L)	Current breast-feeding	3.00564	0.204815	4.70515e-05	0.0666832	0.31	13.6667	0.000705772	Metabolites	Female life history questionnaire
Menstrual cycle d	Current breast-feeding	2.66724	-0.172559	0.000630551	-0.124027	1	6.66667	0.00584693	Metabolites	Female life history questionnaire
Progesterone (ng/mL)	Current breast-feeding	5.36984	-0.210248	2.91248e-05	-0.0735658	0.88	4.33333	0.000530487	Metabolites	Female life history questionnaire
s__Lactobacillus_iners	Current breast-feeding	5.16653	-0.148247	0.000730032	-0.0139269	0.3	23.6667	0.00579731	Vagino-cervical microbiome	Female life history questionnaire
Sit-ups evaluation	Current breast-feeding	1.58611	-0.19078	0.000261356	-1.55901e-06	0.18	12.6667	0.00504044	Physical fitness test	Female life history questionnaire
Sit-ups score	Current breast-feeding	1.80891	-0.19078	0.000261356	-0.032143	0.57	8.66667	0.00504044	Physical fitness test	Female life history questionnaire
Source of stress from family	Current breast-feeding	3.17947	0.206184	4.90008e-05	0.00115812	0.16	10.8333	0.000671785	Lifestyle questionnaire	Female life history questionnaire
Sports Habits	Current breast-feeding	2.15589	-0.170545	0.000817222	-0.00887696	0.56	6.83333	0.00694639	Lifestyle questionnaire	Female life history questionnaire
Working strength	Current breast-feeding	3.55496	-0.180016	0.000406586	-0.0236307	0.88	3	0.00431997	Lifestyle questionnaire	Female life history questionnaire
17α-hydroxyprogesterone (ng/mL)	Days since last menstrual bleeding	8.77827	0.490675	2.86723e-23	0.00936021	0.26	5.5	4.87429e-21	Metabolites	Female life history questionnaire
Aldosterone (ng/mL)	Days since last menstrual bleeding	3.94752	0.303627	3.89748e-09	0.0879926	0.92	6.33333	2.20857e-07	Metabolites	Female life history questionnaire
Arginine (μmol/L)	Days since last menstrual bleeding	6.28082	-0.380829	6.63251e-14	-0.0594773	0.85	4.66667	5.63763e-12	Metabolites	Female life history questionnaire
Days since last menstrual bleeding	Days since last menstrual bleeding	18.9243	0.423757	6.66066e-17	0.332921	1	1	2.02199e-15	Lifestyle questionnaire	Female life history questionnaire
Heart rate (times/min)	Days since last menstrual bleeding	0.878509	0.139703	0.00857947	0.0137264	0.44	14.6667	0.0453749	Medical test	Female life history questionnaire
Lymphocytes (%)	Days since last menstrual bleeding	2.19246	-0.188469	0.000370279	-0.0450394	0.81	4.66667	0.00882135	Medical test	Female life history questionnaire
Menstrual cycle d	Days since last menstrual bleeding	10.7853	0.544987	2.5831e-29	0.273493	1	1.66667	6.58689e-27	Metabolites	Female life history questionnaire
Methionine (μmol/L)	Days since last menstrual bleeding	3.66863	-0.304446	3.52255e-09	-0.00578248	0.22	10.6667	2.20857e-07	Metabolites	Female life history questionnaire
Monocytes (g/L)	Days since last menstrual bleeding	3.93671	0.192347	0.000277912	0.0270576	0.66	2.16667	0.00882135	Medical test	Female life history questionnaire
Neutrophils (%)	Days since last menstrual bleeding	2.38718	0.156455	0.00320593	0.00818203	0.18	7.5	0.0274222	Medical test	Female life history questionnaire
Ornithine (μmol/L)	Days since last menstrual bleeding	3.40815	-0.290373	1.91522e-08	-0.000325057	0.05	20.5	9.76765e-07	Metabolites	Female life history questionnaire
Progesterone (ng/mL)	Days since last menstrual bleeding	15.2777	0.556596	9.37722e-31	0.000296004	0.03	16.5	4.78238e-28	Metabolites	Female life history questionnaire
s__Lactobacillus_iners	Days since last menstrual bleeding	3.02422	-0.136946	0.00269627	-0.0100264	0.42	12.3333	0.0157121	Vagino-cervical microbiome	Female life history questionnaire
s__Lactobacillus_iners_t__Lactobacillus_iners_unclassified	Days since last menstrual bleeding	1.46822	-0.118749	0.00935923	-0.00117188	0.05	29	0.0394842	Vagino-cervical microbiome	Female life history questionnaire
Serine (μmol/L)	Days since last menstrual bleeding	5.12055	-0.349082	8.76502e-12	-0.0449322	0.83	6	6.38594e-10	Metabolites	Female life history questionnaire
Threonine (μmol/L)	Days since last menstrual bleeding	5.81138	-0.409867	4.66334e-16	-0.0241376	0.59	5.33333	4.75661e-14	Metabolites	Female life history questionnaire
Total neutrophils (g/L)	Days since last menstrual bleeding	3.78063	0.201807	0.000134805	0.00259755	0.08	8.16667	0.00779945	Medical test	Female life history questionnaire
White blood cell count (g/L)	Days since last menstrual bleeding	2.49468	0.160857	0.00243531	0.000524893	0.05	14.1667	0.0246575	Medical test	Female life history questionnaire
β-alanine (μmol/L)	Days since last menstrual bleeding	6.79195	0.45561	6.66032e-20	0.00489593	0.17	8.5	8.4919e-18	Metabolites	Female life history questionnaire
Favor hot food	Dysmenorrhea	1.98109	0.141006	0.00596372	0.019347	0.51	4.33333	0.0347203	Lifestyle questionnaire	Female life history questionnaire
Favor plain food	Dysmenorrhea	3.83646	-0.135729	0.00814787	-0.0139263	0.43	3	0.0443955	Lifestyle questionnaire	Female life history questionnaire
High sugar and high fat food intake frequency	Dysmenorrhea	2.33381	0.14217	0.00555905	0.0285004	0.65	2.33333	0.0337514	Lifestyle questionnaire	Female life history questionnaire
Histidine (μmol/L)	Dysmenorrhea	3.88883	-0.152284	0.00273731	-0.0830202	0.98	1	0.0192147	Metabolites	Female life history questionnaire
s__Comamonas_testosteroni	Dysmenorrhea	1.87783	0.0968522	0.0284293	0.0413117	0.86	31.8333	0.0828334	Vagino-cervical microbiome	Female life history questionnaire
s__Comamonas_testosteroni_t__Comamonas_testosteroni_unclassified	Dysmenorrhea	1.8211	0.0968522	0.0284293	0.00209106	0.73	41.3333	0.0828334	Vagino-cervical microbiome	Female life history questionnaire
s__Pseudomonas_unclassified	Dysmenorrhea	1.93522	0.125541	0.00444115	2.99191e-06	0.02	67.8333	0.0222058	Vagino-cervical microbiome	Female life history questionnaire
s__Torque_teno_virus	Frequency of oral contraceptive	3.73165	0.100981	0.0223018	5.10561e-06	0.02	16.3333	0.0697468	Vagino-cervical microbiome	Female life history questionnaire
s__Torque_teno_virus_t__PRJNA70005	Frequency of oral contraceptive	3.74856	0.100981	0.0223018	1.49537e-06	0.01	18.5	0.0697468	Vagino-cervical microbiome	Female life history questionnaire
Direct bilirubin (μmol/L)	Frequency of sexual activity	2.87882	0.143537	0.00505723	0.0143119	0.32	9	0.0365746	Medical test	Female life history questionnaire
Indirect bilirubin (μmol/L)	Frequency of sexual activity	4.45165	0.133449	0.00920129	0.0120562	0.24	4.33333	0.0453749	Medical test	Female life history questionnaire
Marital status married	Frequency of sexual activity	5.02481	0.173536	0.00065805	0.0610587	0.94	1	0.00595045	Lifestyle questionnaire	Female life history questionnaire
Nap-habit	Frequency of sexual activity	0.489886	0.131648	0.00999993	0.0219228	0.59	13	0.0499996	Lifestyle questionnaire	Female life history questionnaire
Total bilirubin (μmol/L)	Frequency of sexual activity	4.03214	0.138089	0.00701977	0.0524984	0.72	2.66667	0.0408669	Medical test	Female life history questionnaire
Vitamin B5 (ng/mL)	Frequency of sexual activity	1.16106	0.142456	0.00487787	0.00920638	0.29	12.8333	0.0291349	Metabolites	Female life history questionnaire
Vitamin B5 level	Frequency of sexual activity	0.589537	0.149345	0.0031506	0.0318498	0.72	18	0.0209303	Metabolites	Female life history questionnaire
Source of stress from health	Herbal medicine within 1 month	2.30635	0.140227	0.00604542	0.0171975	0.5	2	0.0347203	Lifestyle questionnaire	Female life history questionnaire
Soymilk frequency	Herbal medicine within 1 month	0.995413	0.147917	0.00376159	0.0294676	0.55	5	0.024595	Lifestyle questionnaire	Female life history questionnaire
Comprehensive evaluation	HPV vaccine	3.7616	0.200307	0.000124609	7.35662e-06	0.51	9.83333	0.00336444	Physical fitness test	Female life history questionnaire
Comprehensive Score	HPV vaccine	4.99467	0.200307	0.000124609	0.0748449	0.83	3	0.00336444	Physical fitness test	Female life history questionnaire
Leucorrhea routine summary	HPV vaccine	1.0198	0.132178	0.0098954	0.0109474	0.41	13.8333	0.0466004	Medical test	Female life history questionnaire
Mercury (Hg) (μg/L)	HPV vaccine	1.23205	0.144081	0.0044072	0.000112477	0.02	10	0.0270804	Metabolites	Female life history questionnaire
Milk frequency	HPV vaccine	2.76731	0.152807	0.0027498	0.0800143	0.96	2.33333	0.0198079	Lifestyle questionnaire	Female life history questionnaire
National physique comprehensive score	HPV vaccine	9.53377	0.164985	0.00163373	-0.0250115	0.38	6.33333	0.0220553	Physical fitness test	Female life history questionnaire
Source of stress from emotion	HPV vaccine	1.96556	0.148866	0.00354222	0.0773092	0.92	4	0.0241367	Lifestyle questionnaire	Female life history questionnaire
Sports Habits	HPV vaccine	0.632798	0.192635	0.000151731	0.0953469	0.98	8	0.00184245	Lifestyle questionnaire	Female life history questionnaire
Vertical jump evaluation	HPV vaccine	2.63982	0.178553	0.0006427	0.074208	0.9	7.83333	0.00964051	Physical fitness test	Female life history questionnaire
Vertical jump score	HPV vaccine	2.84957	0.178553	0.0006427	0.0129384	0.82	9.16667	0.00964051	Physical fitness test	Female life history questionnaire
γ-glutamyl transpeptidase (U/L)	HPV vaccine	2.13063	-0.150609	0.00325003	-0.00378213	0.21	7	0.0274222	Medical test	Female life history questionnaire
25-hydroxy vitamin D (ng/mL)	Marriage	6.24727	0.251271	1.01327e-06	0.0678368	0.64	2.83333	3.03982e-05	Metabolites	Female life history questionnaire
25-hydroxy vitamin D (ng/mL) level	Marriage	2.19872	0.214014	3.3943e-05	0.0429303	0.69	5.66667	0.000596929	Metabolites	Female life history questionnaire
25-hydroxy vitamin D3 (ng/mL)	Marriage	5.5431	0.247527	1.48075e-06	0.0659985	0.57	4.33333	4.0716e-05	Metabolites	Female life history questionnaire
Age	Marriage	18.8131	0.530614	1.11417e-27	0.0537778	0.99	2	5.91905e-26	Lifestyle questionnaire	Female life history questionnaire
Aldosterone (ng/mL)	Marriage	2.07407	-0.175187	0.000724894	-0.0510009	0.85	6.16667	0.00660171	Metabolites	Female life history questionnaire
BMI	Marriage	3.96153	0.178571	0.000664664	0.0165902	0.28	7.83333	0.0113246	Medical test	Female life history questionnaire
Chest circumference (cm)	Marriage	4.06054	0.184242	0.000441882	0.0673215	0.72	3.66667	0.00917376	Medical test	Female life history questionnaire
Cortisone (ng/mL)	Marriage	2.20032	-0.13801	0.00793521	-0.0124012	0.35	13.1667	0.039055	Metabolites	Female life history questionnaire
Creatinine (μmol/L)	Marriage	3.46754	-0.160799	0.00221139	-0.0870657	0.97	4.16667	0.0229645	Medical test	Female life history questionnaire
Dehydroepiandrosterone (ng/mL)	Marriage	3.24978	-0.182005	0.000441854	-0.0487091	0.83	4.5	0.00500768	Metabolites	Female life history questionnaire
Exercise frequency	Marriage	2.78829	-0.219155	2.59328e-05	-0.000553572	0.08	15.8333	0.000393622	Lifestyle questionnaire	Female life history questionnaire
Fasting blood sugar (mmol/L)	Marriage	1.28276	0.152807	0.00365714	0.0732976	0.98	8.5	0.0286556	Medical test	Female life history questionnaire
Favor salty food	Marriage	1.91474	-0.161389	0.00206836	-0.0290267	0.88	7	0.0160976	Lifestyle questionnaire	Female life history questionnaire
Fruit and Vegetable Eating Habits	Marriage	1.3794	0.143478	0.00624607	0.000857662	0.1	19.5	0.0353944	Lifestyle questionnaire	Female life history questionnaire
Marital status married	Marriage	35.8611	0.901824	3.01745e-133	0.823149	1	1	6.41208e-131	Lifestyle questionnaire	Female life history questionnaire
Nature of the work production	Marriage	1.78651	-0.146043	0.00536946	0.00128827	0.13	15.3333	0.0330727	Lifestyle questionnaire	Female life history questionnaire
Platelet distribution width (fL)	Marriage	1.85216	0.140202	0.00772041	0.00300612	0.13	17.3333	0.0428324	Medical test	Female life history questionnaire
s__Acinetobacter_unclassified	Marriage	7.47883	-0.258136	6.24985e-09	-0.133199	1	3.33333	6.32797e-07	Vagino-cervical microbiome	Female life history questionnaire
s__Bartonella_unclassified	Marriage	4.29833	-0.238489	8.60599e-08	-0.00277098	0.5	19.6667	2.24866e-06	Vagino-cervical microbiome	Female life history questionnaire
s__Comamonas_testosteroni	Marriage	5.57975	-0.240955	6.26814e-08	-0.0692989	0.91	7.83333	1.81328e-06	Vagino-cervical microbiome	Female life history questionnaire
s__Comamonas_testosteroni_t__Comamonas_testosteroni_unclassified	Marriage	5.4336	-0.240955	6.26814e-08	-0.000451882	0.56	24	1.81328e-06	Vagino-cervical microbiome	Female life history questionnaire
s__Lactobacillus_crispatus	Marriage	7.10017	-0.272334	8.16074e-10	-0.085488	0.96	3	1.45797e-07	Vagino-cervical microbiome	Female life history questionnaire
s__Lactobacillus_crispatus_t__Lactobacillus_crispatus_unclassified	Marriage	6.76768	-0.271671	8.99981e-10	-0.00120622	0.29	20.6667	1.45797e-07	Vagino-cervical microbiome	Female life history questionnaire
Sit-ups	Marriage	13.6711	-0.232141	1.25088e-05	-0.534223	1	1	0.000562894	Physical fitness test	Female life history questionnaire
Source of stress from emotion	Marriage	7.6724	-0.323577	2.87034e-10	-0.00567946	0.39	5.16667	6.69521e-09	Lifestyle questionnaire	Female life history questionnaire
Source of stress from social	Marriage	1.81939	-0.180737	0.000549537	-0.00263958	0.34	10	0.00540484	Lifestyle questionnaire	Female life history questionnaire
Testosterone (ng/mL)	Marriage	3.08238	-0.194655	0.000168173	-0.082916	0.96	3	0.00231807	Metabolites	Female life history questionnaire
Tetrahydrofolate (ng/mL)	Marriage	1.93227	0.158796	0.00221736	0.0422672	0.83	7.66667	0.0171342	Metabolites	Female life history questionnaire
Waist–hip ratio	Marriage	4.09042	0.23892	4.56203e-06	0.134449	1	1	0.000923811	Medical test	Female life history questionnaire
Waistline (cm)	Marriage	3.42364	0.184326	0.000439187	0.0047584	0.1	13.8333	0.00917376	Medical test	Female life history questionnaire
Albumin (g/L)	Menstrual blood volume	2.37501	-0.161094	0.00172551	-0.0459681	0.89	9	0.0201748	Medical test	Female life history questionnaire
Cobalt level	Menstrual blood volume	0.259494	0.130544	0.0103439	0.0220581	0.61	22	0.0466847	Metabolites	Female life history questionnaire
Manganese level	Menstrual blood volume	2.58589	0.207602	4.04316e-05	0.055466	0.82	2.5	0.000665166	Metabolites	Female life history questionnaire
Manganese (Mn) (μg/L)	Menstrual blood volume	3.35121	0.205945	4.6707e-05	0.0737546	0.9	1.66667	0.000705772	Metabolites	Female life history questionnaire
RDW-CV (%)	Menstrual blood volume	4.89195	0.158192	0.00209355	0.0643246	0.78	2.16667	0.0223128	Medical test	Female life history questionnaire
s__Propionibacterium_acnes	Menstrual blood volume	4.72146	0.106099	0.0163208	0.00875678	0.34	10	0.0586791	Vagino-cervical microbiome	Female life history questionnaire
s__Propionibacterium_acnes_t__Propionibacterium_acnes_unclassified	Menstrual blood volume	5.00654	0.106099	0.0163208	5.67918e-05	0.23	17.6667	0.0586791	Vagino-cervical microbiome	Female life history questionnaire
Sub-health performance (alopecia)	Menstrual blood volume	2.10932	-0.156426	0.00225778	-0.0700768	0.96	2	0.0168343	Lifestyle questionnaire	Female life history questionnaire
Sub-health performance (constipation)	Menstrual blood volume	2.21914	-0.140901	0.00600116	-0.0506184	0.86	2.33333	0.0347203	Lifestyle questionnaire	Female life history questionnaire
5-methyl four hydrogen folic acid level	Menstrual cycle	0.286268	-0.1293	0.0112082	-0.0275004	0.72	22.5	0.0488565	Metabolites	Female life history questionnaire
Androstenedione (ng/mL)	Menstrual cycle	6.13743	0.235572	3.05556e-06	0.249283	1	1	6.23334e-05	Metabolites	Female life history questionnaire
Days since last menstrual bleeding	Menstrual cycle	3.42281	0.237431	3.04421e-06	0.0226478	0.78	3.33333	4.97612e-05	Lifestyle questionnaire	Female life history questionnaire
Inbody score	Menstrual cycle	1.08653	-0.151048	0.00336667	-0.0545953	0.9	9.16667	0.0278265	Medical test	Female life history questionnaire
Menstrual regularity	Menstrual cycle	11.628	-0.377994	2.76556e-14	-0.159768	1	1.83333	7.83576e-13	Lifestyle questionnaire	Female life history questionnaire
Neutrophils (%)	Menstrual cycle	2.16215	-0.138588	0.00719298	-0.00177578	0.08	11	0.0410304	Medical test	Female life history questionnaire
Testosterone level	Menstrual cycle	0.512882	0.159259	0.00174412	0.082636	0.72	17.3333	0.0138985	Metabolites	Female life history questionnaire
3-methylhistidine (μmol/L)	Menstrual period	2.05967	0.144711	0.00470547	0.00388116	0.16	2.83333	0.0285689	Metabolites	Female life history questionnaire
Globulin (g/L)	Menstrual period	1.52418	0.134714	0.00938012	0.0115648	0.29	7.33333	0.0453749	Medical test	Female life history questionnaire
Manganese level	Menstrual period	0.558258	0.138097	0.00701624	0.00561018	0.25	9	0.0361443	Metabolites	Female life history questionnaire
Manganese (Mn) (μg/L)	Menstrual period	1.50253	0.138378	0.00690066	0.031318	0.75	2	0.0359116	Metabolites	Female life history questionnaire
Origin Northwest	Menstrual period	3.49672	-0.150528	0.00352322	-0.03826	0.83	1	0.0241367	Lifestyle questionnaire	Female life history questionnaire
s__Streptococcus_agalactiae	Menstrual period	2.131	0.12576	0.00464985	0.00304718	0.22	19.5	0.0223207	Vagino-cervical microbiome	Female life history questionnaire
s__Streptococcus_agalactiae_t__Streptococcus_agalactiae_unclassified	Menstrual period	2.70177	0.12576	0.00464985	5.13394e-05	0.18	24.5	0.0223207	Vagino-cervical microbiome	Female life history questionnaire
Age at menarche	Menstrual regularity	2.87822	-0.157643	0.00208322	-0.0346579	0.84	3	0.0160976	Lifestyle questionnaire	Female life history questionnaire
Menstrual cycle d	Menstrual regularity	11.1581	-0.22124	1.38119e-05	-0.009552	0.34	3.16667	0.00021741	Lifestyle questionnaire	Female life history questionnaire
Menstrual regularity	Menstrual regularity	31.9931	0.668331	2.18809e-50	0.580514	1	1	1.85988e-48	Lifestyle questionnaire	Female life history questionnaire
Low density lipoprotein (mmol/L)	Menstrual regularity	5.48681	-0.204497	6.48485e-05	-0.102705	0.99	1	0.00466673	Medical test	Female life history questionnaire
Total cholesterol (mmol/L)	Menstrual regularity	3.17895	-0.174631	0.000671089	-0.00408561	0.1	10	0.0113246	Medical test	Female life history questionnaire
Triglyceride (mmol/L)	Menstrual regularity	2.60051	-0.134939	0.00879679	-0.0350293	0.42	5.83333	0.0453749	Medical test	Female life history questionnaire
Uric acid (μmol/L)	Menstrual regularity	1.77502	-0.154668	0.00263614	-0.0553517	0.93	7	0.0260399	Medical test	Female life history questionnaire
γ-glutamyl transpeptidase (U/L)	Menstrual regularity	0.770676	-0.151557	0.00321855	-0.0101959	0.16	19.5	0.0274222	Medical test	Female life history questionnaire
Androstenedione (ng/mL)	Menstrual regularity	11.3671	-0.249059	7.45167e-07	-0.230755	1	1	2.53357e-05	Metabolites	Female life history questionnaire
Glycine (μmol/L)	Menstrual regularity	2.26714	0.151866	0.00281276	0.0766429	0.99	3.66667	0.0192147	Metabolites	Female life history questionnaire
Magnesium (Mg) (mg/L)	Menstrual regularity	1.8769	-0.129831	0.0107727	-0.0348546	0.87	6.33333	0.0473626	Metabolites	Female life history questionnaire
Testosterone level	Menstrual regularity	1.21302	-0.157628	0.00192055	-0.00770298	0.3	13.6667	0.0150689	Metabolites	Female life history questionnaire
Zinc (Zn) level	Menstrual regularity	1.52802	-0.130713	0.0102444	-0.0234457	0.64	7.83333	0.0466488	Metabolites	Female life history questionnaire
s__Lactobacillus_johnsonii	Menstrual regularity	2.2739	-0.0933419	0.0347262	-0.0178046	0.55	16.3333	0.0925272	Vagino-cervical microbiome	Female life history questionnaire
s__Lactobacillus_johnsonii_t__Lactobacillus_johnsonii_unclassified	Menstrual regularity	2.13131	-0.0933419	0.0347262	-1.9629e-06	0.31	22	0.0925272	Vagino-cervical microbiome	Female life history questionnaire
s__Lactobacillus_vaginalis	Menstrual regularity	2.03686	-0.108208	0.0142981	-0.0011145	0.1	19.6667	0.0546295	Vagino-cervical microbiome	Female life history questionnaire
s__Weissella_unclassified	Menstrual regularity	1.52583	-0.110082	0.0126899	-4.25197e-06	0.03	27.8333	0.0497048	Vagino-cervical microbiome	Female life history questionnaire
Methionine (μmol/L)	Number of abortion	2.92243	-0.140899	0.00537063	-0.0129366	0.46	1.66667	0.0311252	Metabolites	Female life history questionnaire
s__Comamonas_unclassified	Number of abortion	0.641131	-0.135117	0.00209835	0	0	45	0.0134894	Vagino-cervical microbiome	Female life history questionnaire
25-hydroxy vitamin D (ng/mL)	Number of caesarean section	1.85229	0.130137	0.010587	0.0562082	0.89	6.83333	0.0473626	Metabolites	Female life history questionnaire
Age	Number of caesarean section	8.90061	0.361582	4.0597e-13	0.164408	1	1	1.01492e-11	Lifestyle questionnaire	Female life history questionnaire
Androstenedione (ng/mL)	Number of caesarean section	2.19181	-0.190163	0.000174419	-0.0154086	0.41	6.5	0.00234089	Metabolites	Female life history questionnaire
Arginine (μmol/L)	Number of caesarean section	2.01057	-0.143075	0.00491294	-0.00571152	0.24	13.1667	0.0291349	Metabolites	Female life history questionnaire
Hydrocortisone (ng/mL)	Number of caesarean section	1.06733	-0.150069	0.00316006	-0.00685975	0.25	16.8333	0.0209303	Metabolites	Female life history questionnaire
Leucorrhea routine summary	Number of caesarean section	0.695946	-0.144484	0.00499955	-0.0555485	0.96	14.8333	0.0365746	Medical test	Female life history questionnaire
Methionine (μmol/L)	Number of caesarean section	3.90525	-0.189477	0.000184275	-0.0329793	0.69	2.66667	0.00240976	Metabolites	Female life history questionnaire
Monocytes (g/L)	Number of caesarean section	2.63299	-0.13449	0.00902679	-0.00715587	0.22	11.5	0.0453749	Medical test	Female life history questionnaire
s__Lactobacillus_crispatus	Number of caesarean section	2.63766	-0.199819	5.31668e-06	-0.0196134	0.67	13.3333	7.98996e-05	Vagino-cervical microbiome	Female life history questionnaire
s__Lactobacillus_crispatus_t__Lactobacillus_crispatus_unclassified	Number of caesarean section	2.67931	-0.199674	5.40214e-06	-4.97218e-06	0.15	22.1667	7.98996e-05	Vagino-cervical microbiome	Female life history questionnaire
Testosterone (ng/mL)	Number of caesarean section	3.70437	-0.213395	2.41899e-05	-0.0480636	0.88	1.83333	0.00045692	Metabolites	Female life history questionnaire
Threonine (μmol/L)	Number of caesarean section	1.72651	-0.173453	0.000630194	-0.020213	0.59	7	0.00584693	Metabolites	Female life history questionnaire
Total lymphocyte count (g/L)	Number of caesarean section	1.47283	-0.140768	0.00625439	-0.0350074	0.7	11.3333	0.0395786	Medical test	Female life history questionnaire
Tryptophan (μmol/L)	Number of caesarean section	1.15504	-0.135058	0.00796416	-0.0163408	0.51	13	0.039055	Metabolites	Female life history questionnaire
Tyrosine (μmol/L)	Number of caesarean section	2.31045	-0.146981	0.00384867	-0.00844892	0.27	10.8333	0.0242323	Metabolites	Female life history questionnaire
White blood cell count (g/L)	Number of caesarean section	3.24757	-0.167027	0.00115057	-0.0747176	0.96	2.66667	0.0160683	Medical test	Female life history questionnaire
25-hydroxy vitamin D (ng/mL)	Number of pregnancy	1.75889	0.172842	0.000617499	0.0445837	0.72	5.83333	0.00584693	Metabolites	Female life history questionnaire
25-hydroxy vitamin D3 (ng/mL)	Number of pregnancy	1.32209	0.168528	0.000846597	0.0152265	0.3	10.6667	0.00744422	Metabolites	Female life history questionnaire
Age	Number of pregnancy	17.7923	0.50788	1.93171e-26	0.300409	1	1.66667	8.20975e-25	Lifestyle questionnaire	Female life history questionnaire
Androstenedione (ng/mL)	Number of pregnancy	3.70192	-0.240187	1.64862e-06	-0.0851757	0.93	1.5	4.15319e-05	Metabolites	Female life history questionnaire
Chest circumference (cm)	Number of pregnancy	4.61995	0.153237	0.00274445	0.0463724	0.48	7.33333	0.0264644	Medical test	Female life history questionnaire
Cortisone (ng/mL)	Number of pregnancy	1.32115	-0.160042	0.00154122	-0.0134727	0.47	10.3333	0.0126778	Metabolites	Female life history questionnaire
Current breast-feeding	Number of pregnancy	8.75846	0.294467	4.43666e-09	0.0925961	1	2.83333	8.97895e-08	Lifestyle questionnaire	Female life history questionnaire
Dehydroepiandrosterone (ng/mL)	Number of pregnancy	1.82787	-0.173295	0.000597136	-0.0095272	0.33	9	0.00584693	Metabolites	Female life history questionnaire
Direct bilirubin (μmol/L)	Number of pregnancy	1.76007	0.139325	0.00652255	0.0320912	0.73	15.1667	0.0406405	Medical test	Female life history questionnaire
Fasting blood sugar (mmol/L)	Number of pregnancy	2.04168	0.182828	0.000340344	0.100151	0.99	7.33333	0.00882135	Medical test	Female life history questionnaire
Favor sweet food	Number of pregnancy	1.38322	-0.146801	0.00403532	-0.0560394	0.94	9.83333	0.025985	Lifestyle questionnaire	Female life history questionnaire
Marital status married	Number of pregnancy	19.2096	0.511652	7.14566e-27	0.211272	1	1.16667	3.37434e-25	Lifestyle questionnaire	Female life history questionnaire
Methionine (μmol/L)	Number of pregnancy	3.5206	-0.174605	0.000541622	-0.0722824	0.98	2.5	0.0057441	Metabolites	Female life history questionnaire
s__Comamonas_testosteroni_t__Comamonas_testosteroni_unclassified	Number of pregnancy	3.42313	-0.198871	5.42528e-06	-0.000572947	0.47	27.1667	7.98996e-05	Vagino-cervical microbiome	Female life history questionnaire
s__Lactobacillus_crispatus	Number of pregnancy	3.67065	-0.277214	1.53778e-10	-0.0598659	0.84	7	4.152e-08	Vagino-cervical microbiome	Female life history questionnaire
s__Torque_teno_virus	Number of pregnancy	5.29667	0.115143	0.00891298	0.000204881	0.28	35.8333	0.0377985	Vagino-cervical microbiome	Female life history questionnaire
Sit-ups	Number of pregnancy	11.742	-0.24773	1.8271e-06	-0.552663	1	1	0.000123329	Physical fitness test	Female life history questionnaire
Source of stress from family	Number of pregnancy	4.43542	0.266219	1.27948e-07	0.111163	1	3.33333	2.36426e-06	Lifestyle questionnaire	Female life history questionnaire
Sub-health performance (memory-loss)	Number of pregnancy	2.99189	0.175611	0.00056503	0.0543176	0.94	6.66667	0.00540484	Lifestyle questionnaire	Female life history questionnaire
Testosterone (ng/mL)	Number of pregnancy	3.68766	-0.246838	8.25575e-07	-0.0246953	0.49	3.33333	2.63152e-05	Metabolites	Female life history questionnaire
Total lymphocyte count (g/L)	Number of pregnancy	4.02075	-0.161601	0.0015744	-0.0474655	0.76	5.66667	0.019926	Medical test	Female life history questionnaire
Tryptophan (μmol/L)	Number of pregnancy	3.02208	-0.129256	0.0107159	-0.0198461	0.58	7.5	0.0473626	Metabolites	Female life history questionnaire
Uric acid (μmol/L)	Number of pregnancy	3.74017	-0.161	0.00164	-0.102136	1	3.83333	0.0201273	Medical test	Female life history questionnaire
Waist–hip ratio	Number of pregnancy	3.21499	0.179044	0.000453025	0.0761153	0.52	6.66667	0.00917376	Medical test	Female life history questionnaire
Waistline (cm)	Number of pregnancy	4.75855	0.147545	0.00394544	0.04298	0.48	7.66667	0.0295908	Medical test	Female life history questionnaire
Absolute value of eosinophils (g/L)	Number of spontaneous abortion	1.2327	-0.150677	0.00323594	0	0	14.3333	0.0274222	Medical test	Female life history questionnaire
Eosinophils (%)	Number of spontaneous abortion	1.69281	-0.13731	0.00735015	-0.000132925	0.01	9.83333	0.0413446	Medical test	Female life history questionnaire
s__Lactobacillus_iners	Number of spontaneous abortion	3.19392	-0.12646	0.0040122	-0.000219579	0.04	17	0.0211031	Vagino-cervical microbiome	Female life history questionnaire
s__Lactobacillus_iners_t__Lactobacillus_iners_unclassified	Number of spontaneous abortion	2.58568	-0.109639	0.0127024	0	0	25.6667	0.0497048	Vagino-cervical microbiome	Female life history questionnaire
Total lymphocyte count (g/L)	Number of spontaneous abortion	1.48437	-0.138304	0.00693073	-0.00153381	0.08	8.66667	0.0408669	Medical test	Female life history questionnaire
Alkaline phosphatase (U/L)	Number of vaginal deliveries	4.26034	0.149088	0.00376131	0.165614	1	1	0.0287421	Medical test	Female life history questionnaire
Current breast-feeding	Number of vaginal deliveries	11.2103	0.316666	2.99315e-10	0.216128	1	1.66667	6.69521e-09	Lifestyle questionnaire	Female life history questionnaire
Date Trauma	Number of vaginal deliveries	2.538	-0.134982	0.0085965	-0.0405321	0.95	7.5	0.0456689	Lifestyle questionnaire	Female life history questionnaire
Drug details Antibiotics within half year	Number of vaginal deliveries	2.48132	-0.146938	0.00419779	-0.00965992	0.31	13.1667	0.0266278	Lifestyle questionnaire	Female life history questionnaire
Drug Details within half year	Number of vaginal deliveries	4.08596	-0.172287	0.000768943	-0.091296	0.99	4.66667	0.00666941	Lifestyle questionnaire	Female life history questionnaire
Monocytes (%)	Number of vaginal deliveries	2.9615	-0.134447	0.00904862	-0.0334689	0.63	9.16667	0.0453749	Medical test	Female life history questionnaire
s__Bartonella_unclassified	Number of vaginal deliveries	2.56777	-0.199705	5.3839e-06	-0.00106926	0.16	35.5	7.98996e-05	Vagino-cervical microbiome	Female life history questionnaire
s__Lactobacillus_sp_7_1_47FAA_t__GCF_000227195	Number of vaginal deliveries	4.9697	0.133504	0.00249417	0.00369583	0.62	29.6667	0.0152894	Vagino-cervical microbiome	Female life history questionnaire
s__Prevotella_timonensis	Number of vaginal deliveries	2.35464	-0.15782	0.000341877	-0.0370544	0.78	17.8333	0.00288171	Vagino-cervical microbiome	Female life history questionnaire
s__Prevotella_timonensis_t__GCF_000177055	Number of vaginal deliveries	2.50728	-0.15782	0.000341877	-0.00135569	0.53	31.6667	0.00288171	Vagino-cervical microbiome	Female life history questionnaire
Source of stress from family	Number of vaginal deliveries	3.20549	0.212231	3.18161e-05	0.0652584	0.97	4.66667	0.00046627	Lifestyle questionnaire	Female life history questionnaire
Testosterone (ng/mL)	Number of vaginal deliveries	2.19369	-0.168389	0.000909866	-0.0653347	0.91	2.33333	0.00786495	Metabolites	Female life history questionnaire
Total bilirubin (μmol/L)	Number of vaginal deliveries	2.19872	0.132428	0.0101504	0.0409891	0.69	10.3333	0.0472518	Medical test	Female life history questionnaire
Body fat (kg)	Oral contraceptives	2.51035	-0.178329	0.000512196	0	0	26.6667	0.00987807	Medical test	Female life history questionnaire
Body fat ratio (%)	Oral contraceptives	2.51828	-0.164695	0.00135138	-0.010904	0.24	12	0.0182436	Medical test	Female life history questionnaire
Chest circumference (cm)	Oral contraceptives	3.27406	-0.176375	0.000591179	-0.0113193	0.24	7.66667	0.0108831	Medical test	Female life history questionnaire
Hip circumference (cm)	Oral contraceptives	3.04612	-0.160939	0.0017435	-0.0131768	0.29	8.66667	0.0201748	Medical test	Female life history questionnaire
L-homocitrulline (μmol/L)	Oral contraceptives	5.13479	0.133054	0.00895288	0.0137157	0.35	1.5	0.0426726	Metabolites	Female life history questionnaire
s__Comamonas_unclassified	Oral contraceptives	2.45947	0.148334	0.000760285	0.0204758	0.42	19.5	0.00594161	Vagino-cervical microbiome	Female life history questionnaire
s__Ureaplasma_parvum	Oral contraceptives	4.65274	0.138243	0.00171555	0.0100025	0.31	9.5	0.0113902	Vagino-cervical microbiome	Female life history questionnaire
s__Ureaplasma_parvum_t__Ureaplasma_parvum_unclassified	Oral contraceptives	4.76105	0.138243	0.00171555	1.19993e-05	0.18	15.8333	0.0113902	Vagino-cervical microbiome	Female life history questionnaire
Source of stress from emotion	Oral contraceptives	1.03578	0.143066	0.00526488	0.0713519	0.88	5.83333	0.0329055	Lifestyle questionnaire	Female life history questionnaire
Sub-health performance （cygcal-edema）	Oral contraceptives	1.46759	0.175069	0.000618306	0.10094	0.94	3.16667	0.00571261	Lifestyle questionnaire	Female life history questionnaire
Waist–hip ratio	Oral contraceptives	2.82965	-0.21326	3.05179e-05	-0.0418088	0.46	5.16667	0.00411991	Medical test	Female life history questionnaire
Waistline (cm)	Oral contraceptives	4.62872	-0.205442	5.98795e-05	-0.033413	0.58	3	0.00466673	Medical test	Female life history questionnaire
Weight (kg)	Oral contraceptives	2.68562	-0.159333	0.00194104	0	0	26.3333	0.0212465	Medical test	Female life history questionnaire
25-hydroxy vitamin D3 (ng/mL)	Pregnancy history	2.55906	0.184965	0.000244426	0.023437	0.29	8.16667	0.00296802	Metabolites	Female life history questionnaire
Age	Pregnancy history	23.2186	0.494702	5.6678e-25	0.220435	1	1.83333	2.18983e-23	Lifestyle questionnaire	Female life history questionnaire
Alkaline phosphatase (U/L)	Pregnancy history	4.48733	0.168135	0.00100112	0.0956865	1	1.66667	0.0150168	Medical test	Female life history questionnaire
Androstenedione (ng/mL)	Pregnancy history	4.51135	-0.23975	1.72415e-06	-0.0507424	0.69	3.83333	4.15319e-05	Metabolites	Female life history questionnaire
Cortisone (ng/mL)	Pregnancy history	0.740179	-0.153938	0.00233043	-0.0108779	0.35	15.6667	0.0174782	Metabolites	Female life history questionnaire
Creatinine (μmol/L)	Pregnancy history	2.94301	-0.166162	0.00114982	-0.0707734	0.97	3.66667	0.0160683	Medical test	Female life history questionnaire
Current breast-feeding	Pregnancy history	13.2527	0.30808	7.65556e-10	0.119058	1	2.66667	1.62681e-08	Lifestyle questionnaire	Female life history questionnaire
Date Trauma	Pregnancy history	3.28934	-0.158759	0.00185509	-0.0492092	0.9	9.5	0.0151618	Lifestyle questionnaire	Female life history questionnaire
Dehydroepiandrosterone (ng/mL)	Pregnancy history	2.37381	-0.158968	0.00165927	-0.00494008	0.19	16.1667	0.0134322	Metabolites	Female life history questionnaire
Direct bilirubin (μmol/L)	Pregnancy history	2.65207	0.137984	0.00706342	0.0485585	0.88	6	0.0408669	Medical test	Female life history questionnaire
Ethanolamine (μmol/L)	Pregnancy history	2.13343	-0.131984	0.00915603	-0.00194394	0.06	25.8333	0.0432368	Metabolites	Female life history questionnaire
Fasting blood sugar (mmol/L)	Pregnancy history	3.71426	0.189275	0.000206374	0.135456	1	1.33333	0.00882135	Medical test	Female life history questionnaire
Favor sweet food	Pregnancy history	5.54327	-0.156517	0.00215489	-0.0782142	0.98	7.5	0.0163541	Lifestyle questionnaire	Female life history questionnaire
Marital status married	Pregnancy history	26.2149	0.555682	2.46203e-32	0.318228	1	1	1.4948e-30	Lifestyle questionnaire	Female life history questionnaire
Methionine (μmol/L)	Pregnancy history	4.5638	-0.164617	0.00111975	-0.0793039	0.99	2.83333	0.00941923	Metabolites	Female life history questionnaire
Monocytes (g/L)	Pregnancy history	1.13017	-0.133283	0.00928914	-0.0222688	0.59	14	0.0453749	Medical test	Female life history questionnaire
s__Bartonella_unclassified	Pregnancy history	4.3688	-0.244277	1.90057e-08	-0.000825934	0.35	21	1.09961e-06	Vagino-cervical microbiome	Female life history questionnaire
s__Lactobacillus_crispatus	Pregnancy history	7.74256	-0.303868	1.74752e-12	-0.128185	1	1	7.64118e-10	Vagino-cervical microbiome	Female life history questionnaire
s__Lactobacillus_crispatus_t__Lactobacillus_crispatus_unclassified	Pregnancy history	6.79515	-0.30343	1.88671e-12	-0.000628595	0.17	22.3333	7.64118e-10	Vagino-cervical microbiome	Female life history questionnaire
Sit-ups	Pregnancy history	14.1442	-0.257708	6.67871e-07	-0.533541	1	1	9.01626e-05	Physical fitness test	Female life history questionnaire
Source of stress from family	Pregnancy history	7.1401	0.267082	1.16098e-07	0.11484	1	3.5	2.24281e-06	Lifestyle questionnaire	Female life history questionnaire
Sports Habits	Pregnancy history	6.77509	-0.246209	1.10731e-06	-0.105632	0.99	5.16667	1.88242e-05	Lifestyle questionnaire	Female life history questionnaire
Stay up late sleeps after 0:00 a.m.	Pregnancy history	3.67868	-0.193651	0.000139768	-0.0491571	0.9	8.33333	0.0017471	Lifestyle questionnaire	Female life history questionnaire
Sub-health performance (memory-loss)	Pregnancy history	2.97583	0.179087	0.00043607	0.0672556	1	8.16667	0.00452024	Lifestyle questionnaire	Female life history questionnaire
Testosterone (ng/mL)	Pregnancy history	5.05953	-0.266676	9.30704e-08	-0.0936687	0.95	1.16667	4.31508e-06	Metabolites	Female life history questionnaire
Waist–hip ratio	Pregnancy history	2.93425	0.163204	0.00141101	0.112091	1	3.16667	0.0184341	Medical test	Female life history questionnaire
Alkaline phosphatase (U/L)	Probiotics within 1 month	3.36882	-0.132854	0.00952078	-0.0152773	0.53	1	0.0453749	Medical test	Female life history questionnaire
Carnosine (μmol/L)	Probiotics within 1 month	1.64743	0.134723	0.00779668	0.0357168	0.71	8.16667	0.0389834	Metabolites	Female life history questionnaire
Currently oral health products (y/n)	Probiotics within 1 month	1.14362	0.172234	0.000723405	0.00573916	0.16	17.5	0.00640515	Lifestyle questionnaire	Female life history questionnaire
Dehydroepiandrosterone (ng/mL)	Probiotics within 1 month	1.66572	-0.140095	0.00564231	-0.018543	0.56	8.16667	0.0319731	Metabolites	Female life history questionnaire
Drug details Health-products	Probiotics within 1 month	2.58248	0.181831	0.000354229	0.0392339	0.66	4.16667	0.00396177	Lifestyle questionnaire	Female life history questionnaire
Drug Details within half year	Probiotics within 1 month	3.99356	0.18671	0.000242963	0.045379	0.82	1.66667	0.00279079	Lifestyle questionnaire	Female life history questionnaire
Estradiol (ng/mL)	Probiotics within 1 month	1.66507	0.185043	0.000242925	0.0286618	0.69	5.66667	0.00296802	Metabolites	Female life history questionnaire
Estradiol level	Probiotics within 1 month	0.689128	0.152677	0.00253363	0.0157419	0.45	13.3333	0.0184593	Metabolites	Female life history questionnaire
Exercise frequency	Probiotics within 1 month	1.37096	0.134811	0.00833295	0.0211178	0.64	10.8333	0.0448292	Lifestyle questionnaire	Female life history questionnaire
Leucine (μmol/L)	Probiotics within 1 month	1.90818	-0.138089	0.0063748	-0.0140181	0.43	9.33333	0.0342226	Metabolites	Female life history questionnaire
L-homocitrulline (μmol/L)	Probiotics within 1 month	1.05366	-0.148859	0.00325127	-0.0371777	0.73	8.33333	0.0212583	Metabolites	Female life history questionnaire
Nature of the work management	Probiotics within 1 month	5.31514	0.175438	0.000572277	0.0680523	0.89	1.66667	0.00540484	Lifestyle questionnaire	Female life history questionnaire
Phosphoserine (μmol/L)	Probiotics within 1 month	5.2275	-0.238249	2.00925e-06	-0.00810758	0.37	6.83333	4.4553e-05	Metabolites	Female life history questionnaire
s__Comamonas_testosteroni_t__Comamonas_testosteroni_unclassified	Probiotics within 1 month	2.15564	-0.101337	0.0213195	-0.000201996	0.31	29	0.0677207	Vagino-cervical microbiome	Female life history questionnaire
s__Pseudomonas_unclassified	Probiotics within 1 month	3.66031	0.103839	0.018303	0.00139785	0.24	15.5	0.0610099	Vagino-cervical microbiome	Female life history questionnaire
Valine (μmol/L)	Probiotics within 1 month	3.30742	-0.133419	0.00841981	-0.0103564	0.33	11	0.0408962	Metabolites	Female life history questionnaire
Vitamin B1 (ng/mL)	Probiotics within 1 month	4.61287	0.168581	0.000843355	0.00419025	0.15	13.5	0.00744422	Metabolites	Female life history questionnaire
Vitamin B1 level	Probiotics within 1 month	3.95851	0.201524	6.25377e-05	0.108597	0.99	2	0.000911264	Metabolites	Female life history questionnaire
Yogurt intake frequency	Probiotics within 1 month	2.62969	0.139252	0.00641007	0.0209372	0.61	6.5	0.0358458	Lifestyle questionnaire	Female life history questionnaire
Antibiotics within 1 month	s__Escherichia_coli	1.21267	0.102023	0.0204518	0.0663353	0.67	3.33333	0.0386588	Female life history questionnaire	Vagino-cervical microbiome
Inbody score	s__Atopobium_vaginae	1.22689	-0.119918	0.0162818	-0.00391732	0.17	11.5	0.0736553	Medical test	Vagino-cervical microbiome
Antibiotics within 1 month	s__Escherichia_coli_t__Escherichia_coli_unclassified	1.21267	0.102023	0.0204518	0.0663353	0.67	3.33333	0.0386588	Female life history questionnaire	Vagino-cervical microbiome
Height (cm)	s__Atopobium_vaginae_t__Atopobium_vaginae_unclassified	1.10757	-0.113137	0.0234657	-0.000973732	0.06	14.6667	0.0931726	Medical test	Vagino-cervical microbiome
Inbody score	s__Atopobium_vaginae_t__Atopobium_vaginae_unclassified	1.81589	-0.120154	0.0160707	-0.00385176	0.17	9.16667	0.0736553	Medical test	Vagino-cervical microbiome
QRS width ms	s__Atopobium_vaginae_t__Atopobium_vaginae_unclassified	-0.334096	-0.112608	0.0241267	-0.0010177	0.08	27.5	0.0942427	Medical test	Vagino-cervical microbiome
Argininosuccinic acid (μmol/L)	s__Bartonella_unclassified	1.21376	0.105449	0.0325794	0.000150413	0.02	19.6667	0.0918289	Metabolites	Vagino-cervical microbiome
Cheek porphyrins	s__Bartonella_unclassified	4.98883	-0.169019	0.00209646	-0.00514978	0.21	4.66667	0.0270333	Facial skin feature	Vagino-cervical microbiome
Cheek UV spots	s__Bartonella_unclassified	2.69833	-0.172086	0.00173103	-0.0422926	0.71	9.33333	0.0268943	Facial skin feature	Vagino-cervical microbiome
Lactobacillus-crispatus-MV-1A-US_mlg96777	s__Bartonella_unclassified	2.48149	0.212539	1.8593e-05	0.0367413	0.63	1.33333	0.0423919	Fecal microbiome	Vagino-cervical microbiome
Condom	s__Lactobacillus_gasseri	-0.671507	0.103354	0.0188562	0.00946432	0.4	9	0.0374707	Female life history questionnaire	Vagino-cervical microbiome
Sub-health performance (urinary-frequency)	s__Bartonella_unclassified	3.31961	0.149602	0.0025729	0.0498423	0.83	3	0.0539084	Lifestyle questionnaire	Vagino-cervical microbiome
β-alanine (μmol/L)	s__Bartonella_unclassified	2.02131	0.117987	0.0167094	0.0079026	0.33	3.5	0.0762786	Metabolites	Vagino-cervical microbiome
Condom	s__Lactobacillus_iners	0.60512	-0.118795	0.00690208	-0.00483191	0.25	5.66667	0.0184452	Female life history questionnaire	Vagino-cervical microbiome
Current breast-feeding	s__Lactobacillus_iners	0.738223	-0.148247	0.000730032	-0.0039428	0.19	4.33333	0.00377183	Female life history questionnaire	Vagino-cervical microbiome
Days since last menstrual bleeding	s__Lactobacillus_iners	4.94544	-0.133083	0.00245195	-0.0101458	0.37	1.83333	0.00904886	Female life history questionnaire	Vagino-cervical microbiome
Days since last menstrual bleeding	s__Lactobacillus_iners_t__Lactobacillus_iners_unclassified	2.68542	-0.116363	0.00814857	-0.00899313	0.36	2.66667	0.0210505	Female life history questionnaire	Vagino-cervical microbiome
Frequency of sexual activity	s__Atopobium_vaginae_t__Atopobium_vaginae_unclassified	0.14053	-0.0838498	0.0569838	-0.00461569	0.31	6.66667	0.0788615	Female life history questionnaire	Vagino-cervical microbiome
HPV vaccine	s__Lactobacillus_iners	0.595207	0.0884372	0.0446465	0.00201444	0.11	9	0.0685169	Female life history questionnaire	Vagino-cervical microbiome
Marriage	s__Acinetobacter_unclassified	5.80456	-0.234557	7.02306e-08	-0.110363	0.97	1	9.36079e-07	Female life history questionnaire	Vagino-cervical microbiome
Marriage	s__Comamonas_testosteroni	3.58701	-0.240333	3.25196e-08	-0.104008	0.96	1.83333	5.19246e-07	Female life history questionnaire	Vagino-cervical microbiome
Marriage	s__Comamonas_testosteroni_t__Comamonas_testosteroni_unclassified	3.58701	-0.240333	3.25196e-08	-0.104008	0.96	1.83333	5.19246e-07	Female life history questionnaire	Vagino-cervical microbiome
Mercury (Hg) (μg/L)	s__Gardnerella_vaginalis	0.637082	0.105016	0.033303	0.00322147	0.14	15.6667	0.0918289	Metabolites	Vagino-cervical microbiome
Negative emotion (depression) assessment score	s__Gardnerella_vaginalis	7.32207	-0.191596	0.0110857	-0.0356498	0.55	2.66667	0.0503853	Psychological questionnaire	Vagino-cervical microbiome
Origin West China	s__Gardnerella_vaginalis	0.673015	0.123349	0.0130981	0.0133923	0.41	5.83333	0.0929542	Lifestyle questionnaire	Vagino-cervical microbiome
Psychological elasticity total score	s__Gardnerella_vaginalis	5.06802	0.232374	0.00197169	0.0129802	0.25	4.16667	0.0256676	Psychological questionnaire	Vagino-cervical microbiome
Sleep diet assessment score	s__Gardnerella_vaginalis	1.34255	-0.198142	0.00857623	-0.0147674	0.32	7.66667	0.0482413	Psychological questionnaire	Vagino-cervical microbiome
Toughness assessment score	s__Gardnerella_vaginalis	5.87788	0.225093	0.00274541	0.00995299	0.26	2.83333	0.0256676	Psychological questionnaire	Vagino-cervical microbiome
Vitamin E (ng/mL)	s__Gardnerella_vaginalis	0.411957	0.113011	0.0219374	0.00498784	0.2	17.6667	0.0824679	Metabolites	Vagino-cervical microbiome
Bristol 567	s__Gardnerella_vaginalis_t__Gardnerella_vaginalis_unclassified	1.24316	-0.125377	0.0116621	-0.010501	0.47	3.83333	0.0884709	Lifestyle questionnaire	Vagino-cervical microbiome
Mercury (Hg) (μg/L)	s__Gardnerella_vaginalis_t__Gardnerella_vaginalis_unclassified	0.637082	0.105016	0.033303	0.00322147	0.14	15.6667	0.0918289	Metabolites	Vagino-cervical microbiome
Negative emotion (depression) assessment score	s__Gardnerella_vaginalis_t__Gardnerella_vaginalis_unclassified	7.32207	-0.191596	0.0110857	-0.0356498	0.55	2.66667	0.0503853	Psychological questionnaire	Vagino-cervical microbiome
Origin West China	s__Gardnerella_vaginalis_t__Gardnerella_vaginalis_unclassified	0.673015	0.123349	0.0130981	0.0133923	0.41	5.83333	0.0929542	Lifestyle questionnaire	Vagino-cervical microbiome
Psychological elasticity total score	s__Gardnerella_vaginalis_t__Gardnerella_vaginalis_unclassified	5.06802	0.232374	0.00197169	0.0129802	0.25	4.16667	0.0256676	Psychological questionnaire	Vagino-cervical microbiome
Toughness assessment score	s__Gardnerella_vaginalis_t__Gardnerella_vaginalis_unclassified	5.87788	0.225093	0.00274541	0.00995299	0.26	2.83333	0.0256676	Psychological questionnaire	Vagino-cervical microbiome
Tryptophan (μmol/L)	s__Gardnerella_vaginalis_t__Gardnerella_vaginalis_unclassified	2.80165	-0.135753	0.00584197	-0.0319453	0.77	1	0.0620709	Metabolites	Vagino-cervical microbiome
Vitamin E (ng/mL)	s__Gardnerella_vaginalis_t__Gardnerella_vaginalis_unclassified	0.411957	0.113011	0.0219374	0.00498784	0.2	17.6667	0.0824679	Metabolites	Vagino-cervical microbiome
17α-hydroxyprogesterone (ng/mL)	s__Lactobacillus_crispatus	2.34461	0.137509	0.00522991	0	0	19.6667	0.0620709	Metabolites	Vagino-cervical microbiome
Alanine (μmol/L)	s__Lactobacillus_crispatus	0.936954	-0.111048	0.0243604	-0.00704712	0.3	12.3333	0.0857671	Metabolites	Vagino-cervical microbiome
Aldosterone (ng/mL)	s__Lactobacillus_crispatus	0.0717683	0.111584	0.0236767	0.000639999	0.04	32.3333	0.0856391	Metabolites	Vagino-cervical microbiome
Alkaline phosphatase (U/L)	s__Lactobacillus_crispatus	1.22489	-0.157468	0.00156043	-0.0338274	0.73	4.33333	0.0736553	Medical test	Vagino-cervical microbiome
cheek UV spots score	s__Lactobacillus_crispatus	1.72562	-0.11332	0.039952	-0.000264621	0.01	18.6667	0.0822541	Facial skin feature	Vagino-cervical microbiome
Forehead UV spots score	s__Lactobacillus_crispatus	1.8981	-0.16254	0.0031098	-0.0449844	0.78	7.33333	0.0283498	Facial skin feature	Vagino-cervical microbiome
Glycine (μmol/L)	s__Lactobacillus_crispatus	-0.0525693	-0.103031	0.0368021	-0.0134413	0.46	27	0.0998354	Metabolites	Vagino-cervical microbiome
Lactobacillus-crispatus-125-2-CHN_mlg15748	s__Lactobacillus_crispatus	5.56296	0.326687	2.239e-11	0.120793	0.84	1.33333	1.00391e-07	Fecal microbiome	Vagino-cervical microbiome
Lactobacillus-crispatus-MV-1A-US_mlg96777	s__Lactobacillus_crispatus	5.4879	0.339126	3.40031e-12	0.0359671	0.21	5.16667	3.17179e-08	Fecal microbiome	Vagino-cervical microbiome
Leucorrhea routine summary	s__Lactobacillus_crispatus	1.16905	0.111819	0.0251419	0.0591422	0.94	5.16667	0.094282	Medical test	Vagino-cervical microbiome
Marital status married	s__Lactobacillus_crispatus	5.35152	-0.194165	8.5646e-05	-0.0210286	0.56	2	0.00860906	Lifestyle questionnaire	Vagino-cervical microbiome
Menstrual cycle d	s__Lactobacillus_crispatus	1.18141	0.132568	0.00711785	0.0292526	0.61	8.16667	0.0654765	Metabolites	Vagino-cervical microbiome
Marriage	s__Lactobacillus_jensenii	4.1042	-0.206238	2.30848e-06	-0.0127628	0.49	1.33333	2.10479e-05	Female life history questionnaire	Vagino-cervical microbiome
Percentile of cheek UV spots	s__Lactobacillus_crispatus	1.55027	0.161246	0.00335903	0.0428827	0.76	10	0.0283498	Facial skin feature	Vagino-cervical microbiome
Percentile of forehead UV spots	s__Lactobacillus_crispatus	3.00422	0.175227	0.00141799	0.0199933	0.48	4	0.0268943	Facial skin feature	Vagino-cervical microbiome
Marriage	s__Lactobacillus_vaginalis	8.31752	-0.192536	1.06155e-05	-0.0297373	0.73	1	7.83523e-05	Female life history questionnaire	Vagino-cervical microbiome
Progesterone (ng/mL)	s__Lactobacillus_crispatus	1.8622	0.136328	0.00563462	0.00643614	0.14	6.83333	0.0620709	Metabolites	Vagino-cervical microbiome
Sarcosine (μmol/L)	s__Lactobacillus_crispatus	0.600255	-0.147706	0.00268358	-0.00471381	0.24	15.5	0.0569033	Metabolites	Vagino-cervical microbiome
Source of stress from family	s__Lactobacillus_crispatus	1.31875	-0.128323	0.00982433	-0.00925922	0.4	7.33333	0.083129	Lifestyle questionnaire	Vagino-cervical microbiome
β-alanine (μmol/L)	s__Lactobacillus_crispatus	2.53552	0.15254	0.00192726	0.0259942	0.64	1.5	0.0454233	Metabolites	Vagino-cervical microbiome
Alanine (μmol/L)	s__Lactobacillus_crispatus_t__Lactobacillus_crispatus_unclassified	1.44706	-0.110016	0.0257244	-0.00673733	0.31	9	0.0857671	Metabolites	Vagino-cervical microbiome
Lactobacillus-crispatus-125-2-CHN_mlg15748	s__Lactobacillus_crispatus_t__Lactobacillus_crispatus_unclassified	5.69045	0.324853	2.93542e-11	0.121472	0.86	1.66667	1.00391e-07	Fecal microbiome	Vagino-cervical microbiome
Lactobacillus-crispatus-MV-1A-US_mlg96777	s__Lactobacillus_crispatus_t__Lactobacillus_crispatus_unclassified	5.88148	0.337117	4.63711e-12	0.0348262	0.21	4.66667	3.17179e-08	Fecal microbiome	Vagino-cervical microbiome
Leucorrhea routine summary	s__Lactobacillus_crispatus_t__Lactobacillus_crispatus_unclassified	1.22101	0.111574	0.0254652	0.0648483	0.94	5.16667	0.0946183	Medical test	Vagino-cervical microbiome
Menstrual cycle d	s__Lactobacillus_crispatus_t__Lactobacillus_crispatus_unclassified	1.56861	0.132018	0.00736185	0.0287333	0.61	5.5	0.0654765	Metabolites	Vagino-cervical microbiome
Menstrual blood volume	s__Dialister_micraerophilus	-0.0924259	0.0947346	0.0314306	0.0112297	0.47	5.33333	0.0535356	Female life history questionnaire	Vagino-cervical microbiome
Progesterone (ng/mL)	s__Lactobacillus_crispatus_t__Lactobacillus_crispatus_unclassified	3.86412	0.135765	0.00583736	0.00648702	0.14	5.16667	0.0620709	Metabolites	Vagino-cervical microbiome
RDW-SD (fL)	s__Lactobacillus_crispatus_t__Lactobacillus_crispatus_unclassified	2.03561	-0.132253	0.00800765	-0.023928	0.58	3.5	0.0736553	Medical test	Vagino-cervical microbiome
Source of stress from family	s__Lactobacillus_crispatus_t__Lactobacillus_crispatus_unclassified	0.849543	-0.127807	0.0101262	-0.00872924	0.39	9	0.0840668	Lifestyle questionnaire	Vagino-cervical microbiome
β-alanine (μmol/L)	s__Lactobacillus_crispatus_t__Lactobacillus_crispatus_unclassified	1.16339	0.15173	0.00203853	0.0253545	0.63	6.83333	0.0454233	Metabolites	Vagino-cervical microbiome
Menstrual blood volume	s__Propionibacterium_acnes	0.636596	0.105839	0.0161668	0.000907414	0.08	3.66667	0.0343267	Female life history questionnaire	Vagino-cervical microbiome
Alanine (μmol/L)	s__Lactobacillus_iners	0.546613	0.109729	0.0261156	0.0151081	0.4	11.3333	0.0857671	Metabolites	Vagino-cervical microbiome
Average platelet volume (fL)	s__Lactobacillus_iners	1.57128	-0.122831	0.0138423	-0.00432879	0.22	8	0.0736553	Medical test	Vagino-cervical microbiome
Average RBC volume (fL)	s__Lactobacillus_iners	2.19789	0.124709	0.0124454	0.000291267	0.01	13.5	0.0736553	Medical test	Vagino-cervical microbiome
Menstrual blood volume	s__Propionibacterium_acnes_t__Propionibacterium_acnes_unclassified	0.636596	0.105839	0.0161668	0.000907414	0.08	3.66667	0.0343267	Female life history questionnaire	Vagino-cervical microbiome
Menstrual period	s__Comamonas_unclassified	0.776808	0.0863222	0.050023	0.00574166	0.33	6.5	0.0738435	Female life history questionnaire	Vagino-cervical microbiome
Menstrual period	s__Prevotella_buccalis	1.0415	-0.0878461	0.0460978	-0.0187291	0.64	5	0.0693705	Female life history questionnaire	Vagino-cervical microbiome
Forehead brown spots	s__Lactobacillus_iners	2.25306	-0.148691	0.00689698	-0.00514942	0.17	4.16667	0.0332116	Facial skin feature	Vagino-cervical microbiome
Forehead pores score	s__Lactobacillus_iners	1.00866	0.111279	0.043695	0.00368876	0.19	12.1667	0.0870348	Facial skin feature	Vagino-cervical microbiome
Menstrual period	s__Prevotella_buccalis_t__GCF_000177075	1.0415	-0.0878461	0.0460978	-0.0187291	0.64	5	0.0693705	Female life history questionnaire	Vagino-cervical microbiome
Hydrocortisone (ng/mL)	s__Lactobacillus_iners	1.92555	0.116206	0.0184396	0.0174893	0.49	5.33333	0.0785743	Metabolites	Vagino-cervical microbiome
L-homocitrulline (μmol/L)	s__Lactobacillus_iners	1.89011	0.131832	0.00744635	0.0253499	0.64	3.66667	0.0654765	Metabolites	Vagino-cervical microbiome
Mean corpuscular hemoglobin (pg)	s__Lactobacillus_iners	1.21662	0.124134	0.0128589	0.000666493	0.07	13.3333	0.0736553	Medical test	Vagino-cervical microbiome
Mercury (Hg) (μg/L)	s__Lactobacillus_iners	1.79621	-0.116638	0.0180057	-0.00174261	0.11	11.5	0.0785743	Metabolites	Vagino-cervical microbiome
Menstrual period	s__Streptococcus_agalactiae	1.1612	0.125128	0.00441788	0.00895435	0.38	3.83333	0.0120135	Female life history questionnaire	Vagino-cervical microbiome
Percentile of forehead texture	s__Lactobacillus_iners	1.4554	-0.133181	0.0156379	-0.000989799	0.03	8.83333	0.049119	Facial skin feature	Vagino-cervical microbiome
Percentile of forehead wrinkles	s__Lactobacillus_iners	3.57906	0.161484	0.00331181	0.0171094	0.41	1.66667	0.0283498	Facial skin feature	Vagino-cervical microbiome
Platelet distribution width (fL)	s__Lactobacillus_iners	3.02659	-0.120988	0.0153451	-0.00714997	0.31	3.16667	0.0736553	Medical test	Vagino-cervical microbiome
Tetanus-toxoid vaccine	s__Lactobacillus_iners	4.09779	0.244105	0.0108988	0.0127785	0.23	2.83333	0.0864368	Lifestyle questionnaire	Vagino-cervical microbiome
Threonine (μmol/L)	s__Lactobacillus_iners	2.71123	0.128464	0.00912727	0.00187707	0.1	9.33333	0.0662061	Metabolites	Vagino-cervical microbiome
Vitamin A (ng/mL)	s__Lactobacillus_iners	1.50768	-0.117541	0.0171288	-0.00377223	0.14	9.16667	0.0762786	Metabolites	Vagino-cervical microbiome
25-hydroxy vitamin D (ng/mL)	s__Lactobacillus_iners_t__Lactobacillus_iners_unclassified	2.86157	-0.192809	8.35717e-05	-0.000574831	0.04	15.3333	0.00710359	Metabolites	Vagino-cervical microbiome
25-hydroxy vitamin D3 (ng/mL)	s__Lactobacillus_iners_t__Lactobacillus_iners_unclassified	2.89337	-0.189118	0.000114694	-0.00131933	0.08	11.1667	0.00835631	Metabolites	Vagino-cervical microbiome
Alanine (μmol/L)	s__Lactobacillus_iners_t__Lactobacillus_iners_unclassified	1.06052	0.105354	0.0327365	0.020866	0.52	8.16667	0.0918289	Metabolites	Vagino-cervical microbiome
Average platelet volume (fL)	s__Lactobacillus_iners_t__Lactobacillus_iners_unclassified	1.03963	-0.111051	0.0261665	-0.00530396	0.23	12	0.0947583	Medical test	Vagino-cervical microbiome
Average RBC volume (fL)	s__Lactobacillus_iners_t__Lactobacillus_iners_unclassified	1.65227	0.133114	0.00760398	0.000379566	0.01	15.1667	0.0736553	Medical test	Vagino-cervical microbiome
Bacillus Calmette-Guerin vaccine	s__Lactobacillus_iners_t__Lactobacillus_iners_unclassified	4.26792	0.283552	0.00294175	0.151068	0.99	2.66667	0.056277	Lifestyle questionnaire	Vagino-cervical microbiome
Copper (Cu) (mg/L)	s__Lactobacillus_iners_t__Lactobacillus_iners_unclassified	0.129387	-0.122135	0.0132192	-0.00421473	0.13	23.6667	0.0716977	Metabolites	Vagino-cervical microbiome
Menstrual period	s__Streptococcus_agalactiae_t__Streptococcus_agalactiae_unclassified	1.1612	0.125128	0.00441788	0.00895435	0.38	3.83333	0.0120135	Female life history questionnaire	Vagino-cervical microbiome
Forehead brown spots	s__Lactobacillus_iners_t__Lactobacillus_iners_unclassified	3.44302	-0.148648	0.00691343	-0.00526624	0.22	2.33333	0.0332116	Facial skin feature	Vagino-cervical microbiome
Forehead brown spots score	s__Lactobacillus_iners_t__Lactobacillus_iners_unclassified	3.9059	-0.156478	0.00444112	-0.00111453	0.11	2.66667	0.0300182	Facial skin feature	Vagino-cervical microbiome
L-homocitrulline (μmol/L)	s__Lactobacillus_iners_t__Lactobacillus_iners_unclassified	1.7503	0.130295	0.00817592	0.0321479	0.8	4.33333	0.0662061	Metabolites	Vagino-cervical microbiome
Mean corpuscular hemoglobin (pg)	s__Lactobacillus_iners_t__Lactobacillus_iners_unclassified	2.71891	0.133162	0.00758188	0.0045448	0.15	4.33333	0.0736553	Medical test	Vagino-cervical microbiome
Mercury (Hg) (μg/L)	s__Lactobacillus_iners_t__Lactobacillus_iners_unclassified	0.75488	-0.137166	0.00534452	-0.00313463	0.19	13.6667	0.0620709	Metabolites	Vagino-cervical microbiome
Percentile of forehead texture	s__Lactobacillus_iners_t__Lactobacillus_iners_unclassified	0.88763	-0.118997	0.0309381	-0.00112473	0.05	15.8333	0.0693598	Facial skin feature	Vagino-cervical microbiome
Percentile of forehead wrinkles	s__Lactobacillus_iners_t__Lactobacillus_iners_unclassified	3.25095	0.159333	0.00376066	0.0155156	0.41	1.66667	0.0283498	Facial skin feature	Vagino-cervical microbiome
Platelet distribution width (fL)	s__Lactobacillus_iners_t__Lactobacillus_iners_unclassified	2.82548	-0.11053	0.0268807	-0.00463478	0.23	4.83333	0.0948749	Medical test	Vagino-cervical microbiome
P-R Interval	s__Lactobacillus_iners_t__Lactobacillus_iners_unclassified	1.98709	0.12802	0.0102832	0.0165503	0.5	4.33333	0.0736553	Medical test	Vagino-cervical microbiome
Number of caesarean section	s__Lactobacillus_crispatus	6.00134	-0.19685	6.64098e-06	-0.0337936	0.83	4.33333	5.71862e-05	Female life history questionnaire	Vagino-cervical microbiome
Red blood cell count (T/L)	s__Lactobacillus_iners_t__Lactobacillus_iners_unclassified	0.211189	-0.115064	0.0211877	-0.00026769	0.02	25.8333	0.086677	Medical test	Vagino-cervical microbiome
Sports Habits	s__Lactobacillus_iners_t__Lactobacillus_iners_unclassified	2.40266	0.12833	0.00982013	0.0156576	0.45	1.16667	0.083129	Lifestyle questionnaire	Vagino-cervical microbiome
Tetanus-toxoid vaccine	s__Lactobacillus_iners_t__Lactobacillus_iners_unclassified	4.37913	0.253635	0.00808168	0.0242603	0.33	1.83333	0.0756583	Lifestyle questionnaire	Vagino-cervical microbiome
Threonine (μmol/L)	s__Lactobacillus_iners_t__Lactobacillus_iners_unclassified	1.00211	0.128587	0.00906046	0.00243989	0.16	13.1667	0.0662061	Metabolites	Vagino-cervical microbiome
Number of caesarean section	s__Scardovia_unclassified	2.51735	0.106181	0.0158238	0.0759972	0.95	2	0.0343267	Female life history questionnaire	Vagino-cervical microbiome
Number of pregnancy	s__Bartonella_unclassified	5.8158	-0.245011	1.71796e-08	-0.020422	0.55	2.66667	5.19246e-07	Female life history questionnaire	Vagino-cervical microbiome
Number of spontaneous abortion	s__Lactobacillus_iners	5.56	-0.12646	0.0040122	-0.00944073	0.52	1.83333	0.0120135	Female life history questionnaire	Vagino-cervical microbiome
Number of spontaneous abortion	s__Varibaculum_cambriense_t__GCF_000420065	0.301311	0.0859623	0.0509897	0.0341608	0.6	5.5	0.0738636	Female life history questionnaire	Vagino-cervical microbiome
Number of vaginal deliveries	s__Lactobacillus_sp_7_1_47FAA	4.40922	0.130928	0.00288501	0.0973513	0.98	1.33333	0.00972123	Female life history questionnaire	Vagino-cervical microbiome
Number of vaginal deliveries	s__Lactobacillus_sp_7_1_47FAA_t__GCF_000227195	4.40922	0.130928	0.00288501	0.0973513	0.98	1.33333	0.00972123	Female life history questionnaire	Vagino-cervical microbiome
Number of vaginal deliveries	s__Prevotella_timonensis	2.28662	-0.15991	0.000265181	-0.000895986	0.08	2.83333	0.00146796	Female life history questionnaire	Vagino-cervical microbiome
Oral contraceptives	s__Comamonas_unclassified	4.34263	0.146788	0.000824532	0.0127839	0.52	2.33333	0.00393863	Female life history questionnaire	Vagino-cervical microbiome
Oral contraceptives	s__Ureaplasma_parvum	1.81694	0.139123	0.00153478	0.000156841	0.01	4	0.00630356	Female life history questionnaire	Vagino-cervical microbiome
Oral contraceptives	s__Ureaplasma_parvum_t__Ureaplasma_parvum_unclassified	1.81694	0.139123	0.00153478	0.000156841	0.01	4	0.00630356	Female life history questionnaire	Vagino-cervical microbiome
Pregnancy history	s__Lactobacillus_crispatus	9.0576	-0.303868	1.74752e-12	-0.124399	0.99	1	1.4622e-10	Female life history questionnaire	Vagino-cervical microbiome
Pregnancy history	s__Lactobacillus_crispatus_t__Lactobacillus_crispatus_unclassified	10.1673	-0.30343	1.88671e-12	-0.123921	0.99	1	1.4622e-10	Female life history questionnaire	Vagino-cervical microbiome
Probiotics within 1 month	s__Comamonas_testosteroni	1.69046	-0.101337	0.0213195	-0.0385082	0.99	4.66667	0.0398135	Female life history questionnaire	Vagino-cervical microbiome
Probiotics within 1 month	s__Lactobacillus_iners_t__Lactobacillus_iners_unclassified	2.6784	-0.0868702	0.0485805	-0.0130784	0.53	4.33333	0.0724036	Female life history questionnaire	Vagino-cervical microbiome
Self-reported bacterial vaginosis	s__Lactobacillus_sp_7_1_47FAA	3.55945	0.0785811	0.0745134	0.0459635	0.78	3	0.0987143	Female life history questionnaire	Vagino-cervical microbiome
11-deoxycortisol (ng/mL)	s__Torque_teno_virus	0.678637	-0.10401	0.035039	0	0	19.6667	0.0960748	Metabolites	Vagino-cervical microbiome
Age	s__Torque_teno_virus	3.95465	0.140293	0.00472648	0.151788	0.98	1	0.0630198	Lifestyle questionnaire	Vagino-cervical microbiome
Cheek wrinkles	s__Torque_teno_virus	3.61948	0.133457	0.0154219	0.00543765	0.19	5.33333	0.0490696	Facial skin feature	Vagino-cervical microbiome
Corticosterone (ng/mL)	s__Torque_teno_virus	0.992354	-0.143003	0.00366976	-6.84145e-05	0.01	10.8333	0.0584868	Metabolites	Vagino-cervical microbiome
Forehead pores	s__Torque_teno_virus	3.59867	0.122738	0.0259994	0.0339053	0.66	5.33333	0.0629619	Facial skin feature	Vagino-cervical microbiome
Negative emotion (enmity) assessment score	s__Torque_teno_virus	4.71279	0.188853	0.0123164	0.0865223	0.85	3.33333	0.0503853	Psychological questionnaire	Vagino-cervical microbiome
Sub-health performance (alopecia)	s__Torque_teno_virus	1.40731	0.121538	0.0145102	0.00846009	0.33	4	0.0982231	Lifestyle questionnaire	Vagino-cervical microbiome
White blood cell count (g/L)	s__Torque_teno_virus	3.02068	-0.119884	0.0163123	-0.0560813	0.87	2.16667	0.0736553	Medical test	Vagino-cervical microbiome
Cheek wrinkles	s__Torque_teno_virus_t__PRJNA70005	3.61948	0.133457	0.0154219	0.00543765	0.19	5.33333	0.0490696	Facial skin feature	Vagino-cervical microbiome
Forehead pores	s__Torque_teno_virus_t__PRJNA70005	3.59867	0.122738	0.0259994	0.0339053	0.66	5.33333	0.0629619	Facial skin feature	Vagino-cervical microbiome
Negative emotion (enmity) assessment score	s__Torque_teno_virus_t__PRJNA70005	4.71279	0.188853	0.0123164	0.0865223	0.85	3.33333	0.0503853	Psychological questionnaire	Vagino-cervical microbiome
Sub-health performance (alopecia)	s__Torque_teno_virus_t__PRJNA70005	1.40731	0.121538	0.0145102	0.00846009	0.33	4	0.0982231	Lifestyle questionnaire	Vagino-cervical microbiome
α-aminoadipic acid (μmol/L)	s__Torque_teno_virus_t__PRJNA70005	0.868259	0.118287	0.016432	0	0	14.6667	0.0762786	Metabolites	Vagino-cervical microbiome
Alanine aminotransferase (U/L)	s__Ureaplasma_parvum	0.463655	-0.127363	0.0106835	0	0	16.3333	0.0736553	Medical test	Vagino-cervical microbiome
Cheek texture	s__Ureaplasma_parvum	3.46905	0.111448	0.0433748	0	0	7.33333	0.0870348	Facial skin feature	Vagino-cervical microbiome
Forehead texture	s__Ureaplasma_parvum	4.38203	0.150526	0.00622858	0	0	5	0.0324681	Facial skin feature	Vagino-cervical microbiome
Forehead texture score	s__Ureaplasma_parvum	4.2267	0.151683	0.00583736	0.0689562	0.71	1.66667	0.0324681	Facial skin feature	Vagino-cervical microbiome
Self-reported bacterial vaginosis	s__Propionibacterium_acnes	-0.389739	0.0830202	0.0594923	0	0	8	0.0816045	Female life history questionnaire	Vagino-cervical microbiome
Percentile of cheek porphyrins	s__Ureaplasma_parvum	3.45435	-0.122616	0.0261498	0	0	7.33333	0.0629619	Facial skin feature	Vagino-cervical microbiome
Percentile of forehead porphyrins	s__Ureaplasma_parvum	3.85902	-0.158907	0.00385587	0	0	5.33333	0.0283498	Facial skin feature	Vagino-cervical microbiome
Sarcosine (μmol/L)	s__Ureaplasma_parvum	1.49567	0.128967	0.00885634	0.0472648	0.63	2.66667	0.0662061	Metabolites	Vagino-cervical microbiome
Serine (μmol/L)	s__Ureaplasma_parvum	1.22453	0.170563	0.00051506	0	0	6.33333	0.0202062	Metabolites	Vagino-cervical microbiome
Threonine (μmol/L)	s__Ureaplasma_parvum	2.00492	0.12443	0.0115791	0	0	3.33333	0.0687189	Metabolites	Vagino-cervical microbiome
Carnosine (μmol/L)	s__Ureaplasma_parvum_t__Ureaplasma_parvum_unclassified	0.0462848	-0.126237	0.0104169	0	0	25.3333	0.0673027	Metabolites	Vagino-cervical microbiome
Cheek texture	s__Ureaplasma_parvum_t__Ureaplasma_parvum_unclassified	3.46905	0.111448	0.0433748	0	0	7.33333	0.0870348	Facial skin feature	Vagino-cervical microbiome
Forehead texture	s__Ureaplasma_parvum_t__Ureaplasma_parvum_unclassified	4.38203	0.150526	0.00622858	0	0	5	0.0324681	Facial skin feature	Vagino-cervical microbiome
Vaginal douching within 1 month	s__Escherichia_unclassified	0.975822	0.10902	0.0132177	0.000437198	0.04	4	0.0301287	Female life history questionnaire	Vagino-cervical microbiome
Percentile of forehead porphyrins	s__Ureaplasma_parvum_t__Ureaplasma_parvum_unclassified	3.85902	-0.158907	0.00385587	0	0	5.33333	0.0283498	Facial skin feature	Vagino-cervical microbiome
Sarcosine (μmol/L)	s__Ureaplasma_parvum_t__Ureaplasma_parvum_unclassified	1.49567	0.128967	0.00885634	0.0472648	0.63	2.66667	0.0662061	Metabolites	Vagino-cervical microbiome
Serine (μmol/L)	s__Ureaplasma_parvum_t__Ureaplasma_parvum_unclassified	1.22453	0.170563	0.00051506	0	0	6.33333	0.0202062	Metabolites	Vagino-cervical microbiome
Arginine (μmol/L)	s__Ureaplasma_unclassified	1.6962	0.123603	0.0121479	0	0	5.33333	0.0704027	Metabolites	Vagino-cervical microbiome
Threonine (μmol/L)	s__Ureaplasma_unclassified	1.21353	0.120919	0.0141695	0	0	7	0.0752752	Metabolites	Vagino-cervical microbiome
Vaginal douching within 1 month	s__Prevotella_bivia_t__Prevotella_bivia_unclassified	0.154422	0.0936351	0.033462	0	0	5.66667	0.0561559	Female life history questionnaire	Vagino-cervical microbiome
Diastolic pressure (mmHg)	Self-reported bacterial vaginosis	1.70204	-0.149265	0.00367397	-0.000978774	0.06	8.66667	0.0286556	Medical test	Female life history questionnaire
Origin West China	Self-reported bacterial vaginosis	1.49176	0.133918	0.00904713	0.0374588	0.74	2.66667	0.0471116	Lifestyle questionnaire	Female life history questionnaire
Sub-health performance (urinary-frequency)	Self-reported bacterial vaginosis	2.4769	0.198473	0.000100306	0.0948193	0.93	1	0.00129182	Lifestyle questionnaire	Female life history questionnaire
Bristol 34	Self-reported cervicitis	2.0172	0.132681	0.00971166	0.0374365	0.77	3.33333	0.0491364	Lifestyle questionnaire	Female life history questionnaire
Bristol 567	Self-reported cervicitis	2.68837	-0.135795	0.00811655	-0.0306963	0.79	2	0.0443955	Lifestyle questionnaire	Female life history questionnaire
Currently oral health products (y/n)	Self-reported cervicitis	3.70874	-0.133596	0.00921625	-0.035536	0.72	2	0.0471916	Lifestyle questionnaire	Female life history questionnaire
Hydrocortisone level	Self-reported cervicitis	1.61556	-0.194337	0.000121826	-0.131267	1	4.66667	0.00172587	Metabolites	Female life history questionnaire
Average RBC volume (fL)	Sexual intercourse within 24 hours	3.78094	0.185078	0.000286364	0.0166716	0.47	1	0.00882135	Medical test	Female life history questionnaire
Homocysteine (μmol/L)	Sexual intercourse within 24 hours	3.2898	-0.135724	0.00734709	-0.00424723	0.25	3.83333	0.0374701	Metabolites	Female life history questionnaire
Hydrocortisone (ng/mL)	Sexual intercourse within 24 hours	1.83327	-0.152138	0.00262529	-0.00886413	0.41	3.66667	0.0188577	Metabolites	Female life history questionnaire
Hydrocortisone level	Sexual intercourse within 24 hours	1.1674	-0.132901	0.0086793	-0.0209064	0.5	7.66667	0.0417589	Metabolites	Female life history questionnaire
Imidacloprid (ng/mL)	Sexual intercourse within 24 hours	1.67161	-0.154043	0.0023143	0	0	14	0.0174782	Metabolites	Female life history questionnaire
Mean corpuscular hemoglobin (pg)	Sexual intercourse within 24 hours	3.39037	0.152419	0.00289358	8.25049e-05	0.01	11.6667	0.0272534	Medical test	Female life history questionnaire
Pyrrolidine level	Sexual intercourse within 24 hours	1.1476	-0.13844	0.00624072	-0.0287712	0.64	7.33333	0.0338592	Metabolites	Female life history questionnaire
RDW-SD (fL)	Sexual intercourse within 24 hours	1.07053	0.138337	0.00691715	0.00280549	0.14	12.3333	0.0408669	Medical test	Female life history questionnaire
Favor sweet food	Vaginal douching within 1 month	1.66337	0.161804	0.00150872	0.0616181	0.79	1.16667	0.0125727	Lifestyle questionnaire	Female life history questionnaire
s__Escherichia_unclassified	Vaginal douching within 1 month	3.4986	0.10902	0.0132177	0.000433954	0.01	16.1667	0.0509827	Vagino-cervical microbiome	Female life history questionnaire
