# Supplementary material for: Life History Recorded in the Vagino-cervical Microbiome Along with Multi-omes
Source: Genomics Proteomics Bioinformatics. 2021 Jun 9;20(2):304–21. doi: 10.1016/j.gpb.2021.01.005 (PMC9684086; doi:10.1016/j.gpb.2021.01.005)
Supplement: Supplementary Table S7 [file mmc17.xlsx]

## Sheet: sheet1
Table S7 Associations between the fecal/salivary microbiome and the arcsin sqrt-transformed vagino-cervical microbiome in the second cohort
Note: The vagino-cervical microbiome data was normalized with arcsine square root transformation. Selection criteria: Q value < 0.1.
Source	Fecal/salivary microbiome	Vagino-cervical microbiome	RFCV importance	Spearman rho	Spearman P value	Glmnet regression coef	Glmnet regression bootstrap non-zero coef percentage	RFCV R	Q value	Average rank
Fecal microbiome	Lactobacillus crispatus 125 2 CHN_mlg15748	s__Lactobacillus_crispatus	5.79994	0.386191	9.47317e-15	0.124184	1	0.209653	0	1
Fecal microbiome	Lactobacillus crispatus 125 2 CHN_mlg15748	s__Lactobacillus_crispatus_t__Lactobacillus_crispatus_unclassified	5.69042	0.386191	9.47317e-15	0.000587547	0.64	0.209653	0	4.5
Fecal microbiome	Lactobacillus crispatus MV 1A US_mlg96777	s__Lactobacillus_crispatus	6.24228	0.353681	1.84155e-12	0.119456	0.99	0.22438	0	1
Fecal microbiome	Lactobacillus crispatus MV 1A US_mlg96777	s__Lactobacillus_crispatus_t__Lactobacillus_crispatus_unclassified	6.01872	0.353681	1.84155e-12	0.00087878	0.67	0.22438	0	4
Fecal microbiome	Lactobacillus crispatus mgs1030	s__Lactobacillus_crispatus	5.40424	0.349384	3.53763e-12	0.0986899	0.97	0.217652	0	1
Fecal microbiome	Lactobacillus crispatus mgs1030	s__Lactobacillus_crispatus_t__Lactobacillus_crispatus_unclassified	5.29568	0.349384	3.53763e-12	0.00119122	0.74	0.217652	0	3.83333
Fecal microbiome	Anaeroglobus geminatus mgs1017	g__Bifidobacterium	4.14105	0.264248	2.15238e-07	0.113467	0.81	0.00640633	4.3e-05	1.16667
Fecal microbiome	Unclassified_mlg124553	g__Afipia	2.25174	0.237199	3.51428e-06	0.026581	0.28	0.0255979	0.000292	20.3333
Fecal microbiome	Unclassified_mlg155780	g__Afipia	2.47224	0.236978	3.59087e-06	0.024695	0.27	0.0624092	0.000297	21.1667
Fecal microbiome	Desulfovibrionaceae mgs0168	g__Afipia	2.46655	0.236967	3.59473e-06	0.024568	0.27	0.0243417	0.000298	19.6667
Fecal microbiome	Unclassified_mlg1329	g__Afipia	2.30127	0.236753	3.67023e-06	0.0265846	0.29	0.0178598	0.000304	19.8333
Fecal microbiome	Unclassified_mlg124553	f__Bradyrhizobiaceae	3.06076	0.236575	3.7342e-06	0.0194172	0.23	0.0255979	0.000292	17.8333
Fecal microbiome	Unclassified_mlg155780	f__Bradyrhizobiaceae	2.53128	0.236355	3.81495e-06	0.0191591	0.23	0.0624092	0.000297	22.1667
Fecal microbiome	Desulfovibrionaceae mgs0168	f__Bradyrhizobiaceae	1.96476	0.236342	3.81945e-06	0.0183288	0.23	0.0243417	0.000298	31.5
Fecal microbiome	Unclassified_mlg1329	f__Bradyrhizobiaceae	2.87967	0.23613	3.89903e-06	0.0187383	0.23	0.0178598	0.000304	18.6667
Fecal microbiome	Unclassified_mlg124553	s__Afipia_unclassified	2.27165	0.234838	4.41736e-06	0.0401469	0.37	0.0255979	0.000292	17.5
Fecal microbiome	Unclassified_mlg155780	s__Afipia_unclassified	2.18082	0.23463	4.50686e-06	0.0403009	0.38	0.0624092	0.000297	20.8333
Fecal microbiome	Desulfovibrionaceae mgs0168	s__Afipia_unclassified	2.69008	0.23461	4.5155e-06	0.041058	0.37	0.0243417	0.000298	14
Fecal microbiome	Blautia mgs0149	c__Alphaproteobacteria	4.54799	0.23442	4.59898e-06	0.0230222	0.51	0.176383	0.000911	2.5
Fecal microbiome	Unclassified_mlg1329	s__Afipia_unclassified	2.08056	0.234395	4.60984e-06	0.0397768	0.36	0.0178598	0.000304	21.5
Fecal microbiome	Unclassified_mlg107313	c__Alphaproteobacteria	4.78347	0.233727	4.91555e-06	0.0227951	0.49	0.110362	0.000973	3
Fecal microbiome	Unclassified_mlg1616	c__Alphaproteobacteria	4.68818	0.23309	5.22488e-06	0.0226702	0.5	0.187669	0.001035	2.16667
Fecal microbiome	Porphyromonas uenonis mgs1428	g__Siphoviridae_noname	0.364447	0.232924	5.30821e-06	0.0780197	0.52	-0.106726	0.001051	40.3333
Fecal microbiome	Acidaminococcus fermentans VR4, DSM 20731_mlg1084	o__Bacillales	2.65353	0.229835	7.11681e-06	0.055999	0.46	-0.0364411	0.001409	1
Fecal microbiome	Unclassified_mlg118682	s__Prevotella_buccalis	0.158805	0.22709	9.20385e-06	0	0	0.0254272	0.000911	38
Fecal microbiome	Unclassified_mlg118682	s__Prevotella_buccalis_t__GCF_000177075	-0.18192	0.22709	9.20385e-06	0	0	0.0254272	0.000911	44.3333
Fecal microbiome	Unclassified_mlg110184	s__Lactobacillus_vaginalis	1.57511	0.226526	9.69929e-06	0.0155326	0.53	-0.0205047	0.00096	14
Fecal microbiome	Unclassified_mlg110184	s__Lactobacillus_vaginalis_t__GCF_000159435	1.42121	0.226526	9.69929e-06	4.10978e-05	0.29	-0.0205047	0.00096	21.8333
Fecal microbiome	Oscillospiraceae mgs1186	g__Porphyromonas	1.47896	0.224712	1.14709e-05	0	0	-0.0467694	0.00177	26.3333
Fecal microbiome	Porphyromonas uenonis mgs1428	f__Siphoviridae	-0.224318	0.224553	1.16393e-05	0.0284794	0.33	-0.106726	0.001152	53.1667
Fecal microbiome	Blautia mgs0149	s__Caulobacter_unclassified	3.59385	0.22318	1.32028e-05	0.00957638	0.26	0.176383	0.001013	11
Fecal microbiome	Unclassified_mlg107313	s__Caulobacter_unclassified	3.62982	0.222905	1.35387e-05	0.00937471	0.25	0.110362	0.001005	9.83333
Fecal microbiome	Unclassified_mlg1616	s__Caulobacter_unclassified	4.06306	0.221675	1.51436e-05	0.0101283	0.26	0.187669	0.001157	8.33333
Fecal microbiome	Unclassified_mlg107313	g__Caulobacter	3.54485	0.221614	1.52279e-05	0.00144608	0.09	0.110362	0.001005	18
Fecal microbiome	Acidaminococcus massiliensis mgs0493	o__Bacillales	1.29999	0.221587	1.52658e-05	0.0564806	0.46	0.0998566	0.00293	18
Fecal microbiome	Blautia mgs0149	g__Caulobacter	4.49267	0.22153	1.53448e-05	0.00138721	0.08	0.176383	0.001013	14.5
Fecal microbiome	Unclassified_mlg1616	g__Caulobacter	4.09743	0.220054	1.75371e-05	0.00146275	0.09	0.187669	0.001157	15.3333
Fecal microbiome	Ruminiclostridium mgs1296	s__Lactobacillus_vaginalis	2.18582	0.22002	1.75903e-05	0.0154325	0.54	0.0254874	0.001741	12.3333
Fecal microbiome	Ruminiclostridium mgs1296	s__Lactobacillus_vaginalis_t__GCF_000159435	1.5759	0.22002	1.75903e-05	6.13294e-05	0.32	0.0254874	0.001741	19.6667
Fecal microbiome	Oscillospiraceae mgs1186	f__Porphyromonadaceae	1.94844	0.219842	1.78753e-05	0.000585241	0.01	-0.0467694	0.00177	14.1667
Fecal microbiome	Unclassified_mlg2077	s__Lactobacillus_vaginalis_t__GCF_000159435	2.63774	0.218795	1.96391e-05	6.75979e-05	0.32	0.0324965	0.001944	17.5
Fecal microbiome	Unclassified_mlg2077	s__Lactobacillus_vaginalis	1.41308	0.218795	1.96391e-05	0.0154326	0.54	0.0324965	0.001944	18.6667
Fecal microbiome	Unclassified_mlg13899	g__Circoviridae_noname	2.83784	-0.218016	2.10556e-05	-0.0506941	0.96	0.152305	0.004169	3.33333
Fecal microbiome	Ruminococcus sp SR1/5 mgs1493	s__Cyclovirus_NGchicken15_NGA_2009	4.96409	0.21682	2.34222e-05	0.0352828	0.7	0.166423	0.002319	1.83333
Fecal microbiome	Ruminococcus sp SR1/5 mgs1493	s__Cyclovirus_NGchicken15_NGA_2009_t__PRJNA61953	5.04457	0.21682	2.34222e-05	3.56371e-05	0.37	0.166423	0.002319	11.3333
Fecal microbiome	Unclassified_mlg48511	g__Finegoldia	2.02638	0.215253	2.69075e-05	0.00188607	0.16	0.0934559	0.001776	12.8333
Fecal microbiome	Unclassified_mlg48511	s__Finegoldia_magna	1.55742	0.215253	2.69075e-05	1.88984e-05	0.07	0.0934559	0.001776	28
Fecal microbiome	Unclassified_mlg48511	s__Finegoldia_magna_t__Finegoldia_magna_unclassified	1.57475	0.215253	2.69075e-05	8.52923e-05	0.11	0.0934559	0.001776	26.6667
Fecal microbiome	Lactobacillus crispatus 125 2 CHN_mlg15748	o__Gallionellales	1.36185	0.21521	2.70097e-05	0.0188953	0.47	0.209653	0.00107	27.3333
Fecal microbiome	Lactobacillus crispatus 125 2 CHN_mlg15748	g__Gallionellaceae_unclassified	1.44035	0.21521	2.70097e-05	2.72408e-05	0.12	0.209653	0.00107	31.5
Fecal microbiome	Lactobacillus crispatus 125 2 CHN_mlg15748	f__Gallionellaceae	0.596437	0.21521	2.70097e-05	6.12956e-05	0.26	0.209653	0.00107	45.1667
Fecal microbiome	Unclassified_mlg218630	s__Dialister_micraerophilus	3.24554	0.21325	3.20782e-05	0.000745248	0.08	0.0611442	0.002947	9.83333
Fecal microbiome	Unclassified_mlg218630	s__Dialister_micraerophilus_t__Dialister_micraerophilus_unclassified	2.73663	0.21325	3.20782e-05	1.65538e-18	0.04	0.0611442	0.002947	16.8333
Fecal microbiome	Blautia mgs0149	o__Caulobacterales	4.01292	0.212553	3.4091e-05	0.00330938	0.06	0.176383	0.00135	15.8333
Fecal microbiome	Blautia mgs0149	f__Caulobacteraceae	3.87504	0.212553	3.4091e-05	7.26096e-06	0.02	0.176383	0.00135	33.6667
Fecal microbiome	Unclassified_mlg107313	o__Caulobacterales	3.93955	0.212461	3.43628e-05	0.00351658	0.06	0.110362	0.001361	14.8333
Fecal microbiome	Unclassified_mlg107313	f__Caulobacteraceae	3.6528	0.212461	3.43628e-05	6.3081e-06	0.02	0.110362	0.001361	34
Fecal microbiome	Acidaminococcus fermentans VR4, DSM 20731_mlg1084	o__Enterobacteriales	1.45642	0.212117	3.54072e-05	0	0	-0.0364411	0.001563	17.6667
Fecal microbiome	Acidaminococcus fermentans VR4, DSM 20731_mlg1084	f__Enterobacteriaceae	1.28243	0.212117	3.54072e-05	0	0	-0.0364411	0.001563	22
Fecal microbiome	Bacteria mgs1121	s__Escherichia_unclassified	0.484496	0.211476	3.74325e-05	0.00165931	0.02	0.0364857	0.005246	49.8333
Fecal microbiome	Unclassified_mlg1616	o__Caulobacterales	3.60517	0.211284	3.80589e-05	0.00349353	0.06	0.187669	0.001507	17.1667
Fecal microbiome	Unclassified_mlg1616	f__Caulobacteraceae	4.31553	0.211284	3.80589e-05	7.41798e-06	0.01	0.187669	0.001507	32.8333
Fecal microbiome	Porphyromonas uenonis mgs1428	o__Caudovirales	-0.292778	0.211159	3.84722e-05	0.018393	0.12	-0.106726	0.002539	55.6667
Fecal microbiome	Acidaminococcus fermentans VR4, DSM 20731_mlg1084	s__Staphylococcus_epidermidis_t__Staphylococcus_epidermidis_unclassified	1.44196	0.210865	3.94634e-05	4.66515e-16	0.13	-0.0364411	0.001563	17.6667
Fecal microbiome	Acidaminococcus fermentans VR4, DSM 20731_mlg1084	s__Staphylococcus_epidermidis	1.15308	0.210865	3.94634e-05	0.022587	0.2	-0.0364411	0.001563	25
Fecal microbiome	Unclassified_mlg155780	g__Porphyromonas	2.65373	0.209891	4.29185e-05	0.140632	0.86	0.0624092	0.002124	6.16667
Fecal microbiome	Desulfovibrionaceae mgs0168	g__Porphyromonas	2.42041	0.209886	4.29395e-05	0.138837	0.86	0.0243417	0.002126	9.83333
Fecal microbiome	Unclassified_mlg1329	g__Porphyromonas	1.82718	0.209886	4.29395e-05	0.138196	0.85	0.0178598	0.002126	21.1667
Fecal microbiome	Streptococcus mutans mgs0899	f__Burkholderiaceae	4.30915	0.209764	4.33911e-05	0.0882413	0.93	0.0361837	0.006101	1
Fecal microbiome	Unclassified_mlg124553	g__Porphyromonas	2.18105	0.209657	4.37921e-05	0.13631	0.86	0.0255979	0.002168	11.8333
Fecal microbiome	Unclassified_mlg357050	g__Afipia	2.6734	0.209631	4.38907e-05	0.023071	0.26	-0.00126721	0.003495	18.6667
Fecal microbiome	Unclassified_mlg218630	g__Dialister	2.90937	0.209429	4.46572e-05	0.00147997	0.05	0.0611442	0.002947	14.5
Fecal microbiome	Unclassified_mlg203322	s__Cyclovirus_NGchicken15_NGA_2009	4.21892	0.209387	4.48184e-05	0.0342886	0.71	0.151929	0.004437	3.16667
Fecal microbiome	Unclassified_mlg203322	s__Cyclovirus_NGchicken15_NGA_2009_t__PRJNA61953	4.33574	0.209387	4.48184e-05	3.17278e-05	0.32	0.151929	0.004437	12.8333
Fecal microbiome	Unclassified_mlg357050	f__Bradyrhizobiaceae	2.36025	0.209046	4.61463e-05	0.0180231	0.23	-0.00126721	0.003495	23.6667
Fecal microbiome	Lachnospiraceae mgs1392	f__Gallionellaceae	1.13801	0.208629	4.78252e-05	0.000331598	0.55	0.100149	0.003156	39.8333
Fecal microbiome	Lachnospiraceae mgs1392	g__Gallionellaceae_unclassified	1.06072	0.208629	4.78252e-05	0.000162643	0.33	0.100149	0.003156	47.1667
Fecal microbiome	Lachnospiraceae mgs1392	o__Gallionellales	0.448087	0.208629	4.78252e-05	0.0505975	0.82	0.100149	0.003156	45.3333
Fecal microbiome	Mitsuokella multacida DSM 20544_mlg118162	s__Prevotella_melaninogenica	1.70865	0.207973	5.05766e-05	0	0	0.0174923	0.005007	19.6667
Fecal microbiome	Mitsuokella multacida DSM 20544_mlg118162	s__Prevotella_melaninogenica_t__Prevotella_melaninogenica_unclassified	0.701973	0.207973	5.05766e-05	0	0	0.0174923	0.005007	36.3333
Fecal microbiome	Unclassified_mlg357050	s__Afipia_unclassified	2.41635	0.207433	5.29568e-05	0.0422815	0.42	-0.00126721	0.003495	15.1667
Fecal microbiome	Bacteria mgs1121	g__Escherichia	1.85757	0.207426	5.29863e-05	0	0	0.0364857	0.005246	20.6667
Fecal microbiome	Alistipes sp Marseille P2431 mgs0139	s__Ureaplasma_parvum	2.1714	0.207251	5.37806e-05	0.0182112	0.36	0.0803258	0.005324	15.1667
Fecal microbiome	Alistipes sp Marseille P2431 mgs0139	s__Ureaplasma_parvum_t__Ureaplasma_parvum_unclassified	1.81493	0.207251	5.37806e-05	0.000131144	0.18	0.0803258	0.005324	22.3333
Fecal microbiome	Unclassified_mlg240350	g__Alphatorquevirus	1.14779	0.207162	5.41903e-05	4.66955e-05	0.01	-0.0149069	0.01073	39.1667
Fecal microbiome	Lachnospiraceae bacterium 5_1_57FAA_mlg303446	s__Prevotella_bivia	2.40068	0.20676	5.60661e-05	0.0464747	0.53	-0.00149566	0.005551	10.3333
Fecal microbiome	Lachnospiraceae bacterium 5_1_57FAA_mlg303446	s__Prevotella_bivia_t__Prevotella_bivia_unclassified	2.18688	0.20676	5.60661e-05	2.19232e-14	0.18	-0.00149566	0.005551	13.5
Fecal microbiome	Blautia mgs0149	p__Proteobacteria	5.44817	0.206618	5.67453e-05	0.00161899	0.12	0.176383	0.001873	12
Fecal microbiome	Unclassified_mlg384844	o__Flavobacteriales	2.54667	0.206529	5.71764e-05	1.12543e-05	0.2	-0.00795638	0.00566	15.3333
Fecal microbiome	Unclassified_mlg384844	c__Flavobacteriia	2.40423	0.206529	5.71764e-05	0.0943297	0.42	-0.00795638	0.00566	8
Fecal microbiome	Mitsuokella multacida DSM 20544_mlg147	s__Prevotella_melaninogenica	1.34153	0.206416	5.77225e-05	0	0	0.0357477	0.005715	26.6667
Fecal microbiome	Mitsuokella multacida DSM 20544_mlg147	s__Prevotella_melaninogenica_t__Prevotella_melaninogenica_unclassified	1.05954	0.206416	5.77225e-05	0	0	0.0357477	0.005715	31.3333
Fecal microbiome	Unclassified_mlg107313	p__Proteobacteria	4.85873	0.206332	5.81333e-05	0.0013518	0.11	0.110362	0.001918	13.8333
Fecal microbiome	Enterorhabdus mgs1110	s__Lactobacillus_vaginalis	1.58351	0.206332	5.81339e-05	0.00741487	0.22	0.114451	0.005755	20.3333
Fecal microbiome	Enterorhabdus mgs1110	s__Lactobacillus_vaginalis_t__GCF_000159435	1.5622	0.206332	5.81339e-05	0.000259164	0.16	0.114451	0.005755	23.1667
Fecal microbiome	Unclassified_mlg1224	s__Brevundimonas_unclassified	0.476662	0.206069	5.94436e-05	0	0	-0.0468683	0.009754	43.3333
Fecal microbiome	Mitsuokella multacida DSM 20544_mlg15232	s__Prevotella_melaninogenica	0.635645	0.205811	6.07485e-05	0	0	0.0795964	0.006014	37.6667
Fecal microbiome	Mitsuokella multacida DSM 20544_mlg15232	s__Prevotella_melaninogenica_t__Prevotella_melaninogenica_unclassified	0.00988213	0.205811	6.07485e-05	0	0	0.0795964	0.006014	46.3333
Fecal microbiome	Lactobacillus crispatus mgs1030	s__Pseudomonas_stutzeri	1.73957	0.20563	6.16856e-05	0.00798963	0.08	0.217652	0.002654	24.5
Fecal microbiome	Lactobacillus crispatus mgs1030	s__Pseudomonas_stutzeri_t__Pseudomonas_stutzeri_unclassified	1.05805	0.20563	6.16856e-05	0.000232903	0.08	0.217652	0.002654	34.3333
Fecal microbiome	Unclassified_mlg1616	p__Proteobacteria	4.67232	0.205373	6.303e-05	0.00155221	0.11	0.187669	0.00208	12.5
Fecal microbiome	Porphyromonas asaccharolytica PR426713P I_mlg13072	g__Siphoviridae_noname	1.22735	0.205201	6.39504e-05	0.0774297	0.51	-0.0732629	0.012662	11.3333
Fecal microbiome	Unclassified_mlg155780	f__Porphyromonadaceae	2.71103	0.204874	6.57331e-05	0.124374	0.59	0.0624092	0.002603	8.33333
Fecal microbiome	Desulfovibrionaceae mgs0168	f__Porphyromonadaceae	2.276	0.204868	6.5764e-05	0.109311	0.55	0.0243417	0.002604	14.5
Fecal microbiome	Unclassified_mlg1329	f__Porphyromonadaceae	2.52631	0.204868	6.5764e-05	0.11023	0.55	0.0178598	0.002604	11.8333
Fecal microbiome	Unclassified_mlg124553	f__Porphyromonadaceae	1.81237	0.204642	6.70239e-05	0.109953	0.55	0.0255979	0.002654	23.1667
Fecal microbiome	Unclassified_mlg223445	g__Alphatorquevirus	0.716665	0.204277	6.91072e-05	0	0	-0.0587495	0.013683	45.3333
Fecal microbiome	Unclassified_mlg13899	f__Circoviridae	2.67632	-0.204043	7.04713e-05	-0.00529978	0.16	0.152305	0.004742	10
Fecal microbiome	Faecalibacterium cf prausnitzii KLE1255_mlg149446	s__Lactobacillus_vaginalis	1.01901	0.203849	7.16223e-05	0.000478309	0.03	0.0482875	0.007091	33.3333
Fecal microbiome	Faecalibacterium cf prausnitzii KLE1255_mlg149446	s__Lactobacillus_vaginalis_t__GCF_000159435	0.206865	0.203849	7.16223e-05	1.12758e-06	0.02	0.0482875	0.007091	49
Fecal microbiome	Unclassified_mlg129875	g__Gyrovirus	0.407081	0.203837	7.16935e-05	0.0028041	0.06	0.0347032	0.014195	36.3333
Fecal microbiome	Lachnospiraceae mgs0345	s__Streptococcus_mitis_oralis_pneumoniae_t__Streptococcus_mitis_oralis_pneumoniae_unclassified	1.10718	0.203769	7.21031e-05	3.75218e-07	0.02	0.0147864	0.007138	49
Fecal microbiome	Lachnospiraceae mgs0345	s__Streptococcus_mitis_oralis_pneumoniae	-0.284314	0.203769	7.21031e-05	0.00689008	0.02	0.0147864	0.007138	60.8333
Fecal microbiome	Faecalitalea cylindroides mgs0823	o__Gallionellales	0.973327	0.203748	7.22283e-05	0	0	-0.0859126	0.004767	32.6667
Fecal microbiome	Faecalitalea cylindroides mgs0823	f__Gallionellaceae	-0.223468	0.203748	7.22283e-05	0	0	-0.0859126	0.004767	59.3333
Fecal microbiome	Faecalitalea cylindroides mgs0823	g__Gallionellaceae_unclassified	-0.229744	0.203748	7.22283e-05	0	0	-0.0859126	0.004767	59.6667
Fecal microbiome	Acidaminococcus massiliensis mgs0493	f__Enterobacteriaceae	1.25996	0.203633	7.29283e-05	0	0	0.0998566	0.00293	21.6667
Fecal microbiome	Acidaminococcus massiliensis mgs0493	o__Enterobacteriales	0.973592	0.203633	7.29283e-05	0	0	0.0998566	0.00293	28.6667
Fecal microbiome	Acidaminococcus massiliensis mgs0493	s__Staphylococcus_epidermidis	0.804782	0.203459	7.39934e-05	0.0223925	0.2	0.0998566	0.00293	33
Fecal microbiome	Acidaminococcus massiliensis mgs0493	s__Staphylococcus_epidermidis_t__Staphylococcus_epidermidis_unclassified	0.418896	0.203459	7.39934e-05	4.82777e-16	0.12	0.0998566	0.00293	45
Fecal microbiome	Unclassified_mlg463708	s__Streptococcus_mitis_oralis_pneumoniae_t__Streptococcus_mitis_oralis_pneumoniae_unclassified	-0.240685	0.203237	7.53736e-05	1.5321e-07	0.03	0.0142902	0.007462	66
Fecal microbiome	Unclassified_mlg463708	s__Streptococcus_mitis_oralis_pneumoniae	-0.420935	0.203237	7.53736e-05	0.00722515	0.03	0.0142902	0.007462	61
Fecal microbiome	Peptostreptococcus anaerobius 653 L_mlg9003	s__Lactobacillus_iners_t__GCF_000179935	0.0459729	0.202401	8.07968e-05	0.0187988	0.48	0.0382241	0.015998	47.3333
Fecal microbiome	Bifidobacterium catenulatum DSM 16992_mlg94978	s__Prevotella_melaninogenica	1.92375	0.201838	8.46532e-05	0	0	-0.109844	0.008381	6
Fecal microbiome	Bifidobacterium catenulatum DSM 16992_mlg94978	s__Prevotella_melaninogenica_t__Prevotella_melaninogenica_unclassified	1.38045	0.201838	8.46532e-05	0	0	-0.109844	0.008381	20
Fecal microbiome	Ruminococcus sp SR1/5_mlg50034	g__Ralstonia	3.3261	0.201822	8.47703e-05	0.00013352	0.01	0.103763	0.00853	5.5
Fecal microbiome	Bacteroides thetaiotaomicron VPI 5482_mlg9357	s__Prevotella_melaninogenica	1.92372	-0.201698	8.56388e-05	-0.0214944	0.73	-0.00181101	0.005197	20.6667
Fecal microbiome	Bacteroides thetaiotaomicron VPI 5482_mlg9357	s__Prevotella_melaninogenica_t__Prevotella_melaninogenica_unclassified	1.96948	-0.201698	8.56388e-05	-0.000593197	0.42	-0.00181101	0.005197	29.8333
Fecal microbiome	Ruminococcus sp SR1/5_mlg50034	s__Ralstonia_unclassified	3.26998	0.201624	8.6164e-05	0	0	0.103763	0.00853	10
Fecal microbiome	Unclassified_mlg33528	s__Lactobacillus_gasseri_t__Lactobacillus_gasseri_unclassified	1.29897	0.201573	8.65305e-05	0	0	0.145841	0.017133	21.3333
Fecal microbiome	Unclassified_mlg273530	g__Alphatorquevirus	0.604933	0.201265	8.87605e-05	0	0	0.0449478	0.017575	46.6667
Fecal microbiome	Streptococcus mutans mgs0899	g__Ralstonia	3.13301	0.200906	9.14242e-05	0.00358746	0.06	0.0361837	0.006101	7.5
Fecal microbiome	Streptococcus mutans mgs0899	s__Ralstonia_unclassified	3.84096	0.200771	9.24419e-05	1.99416e-06	0.03	0.0361837	0.006101	16.5
Fecal microbiome	Lactobacillus crispatus mgs1030	o__Gallionellales	1.29133	0.20059	9.38344e-05	0.011063	0.33	0.217652	0.002654	27
Fecal microbiome	Lactobacillus crispatus mgs1030	g__Gallionellaceae_unclassified	0.860673	0.20059	9.38344e-05	7.10648e-07	0.05	0.217652	0.002654	39.1667
Fecal microbiome	Lactobacillus crispatus mgs1030	f__Gallionellaceae	0.76675	0.20059	9.38344e-05	4.42443e-05	0.16	0.217652	0.002654	41.3333
Fecal microbiome	Unclassified_mlg13899	s__Cyclovirus_NGchicken15_NGA_2009	2.51842	-0.200337	9.58001e-05	-0.000265025	0.01	0.152305	0.004742	23.1667
Fecal microbiome	Unclassified_mlg13899	s__Cyclovirus_NGchicken15_NGA_2009_t__PRJNA61953	2.65313	-0.200337	9.58001e-05	0	0	0.152305	0.004742	33.6667
Fecal microbiome	Unclassified_mlg48511	g__Peptoniphilus	0.738837	0.200269	9.63388e-05	0	0	0.0934559	0.004382	48.3333
Fecal microbiome	Unclassified_mlg203322	f__Viruses_noname	3.60617	0.200193	9.69428e-05	0.0413055	0.67	0.151929	0.004799	6
Fecal microbiome	Unclassified_mlg203322	g__Viruses_noname	3.22586	0.200193	9.69428e-05	6.73096e-05	0.3	0.151929	0.004799	16.6667
Fecal microbiome	Unclassified_mlg279626	s__Lactobacillus_vaginalis	-0.194913	0.200006	9.84389e-05	0	0	0.0371845	0.009745	43.6667
Fecal microbiome	Unclassified_mlg279626	s__Lactobacillus_vaginalis_t__GCF_000159435	-0.323772	0.200006	9.84389e-05	0	0	0.0371845	0.009745	47
Fecal microbiome	Unclassified_mlg1224	g__Brevundimonas	0.0803493	0.199995	9.85254e-05	0	0	-0.0468683	0.009754	51
Fecal microbiome	Alistipes shahii WAL 8301_mlg27054	s__Peptoniphilus_harei_t__GCF_000183565	1.52127	0.199787	0.000100219	0.000136411	0.04	0.0154738	0.009922	27.6667
Fecal microbiome	Alistipes shahii WAL 8301_mlg27054	s__Peptoniphilus_harei	0.507813	0.199787	0.000100219	0.00110865	0.04	0.0154738	0.009922	46.3333
Fecal microbiome	Mitsuokella multacida DSM 20544_mlg262950	s__Prevotella_melaninogenica_t__Prevotella_melaninogenica_unclassified	1.62146	0.199494	0.000102654	0	0	0.036727	0.010163	23
Fecal microbiome	Mitsuokella multacida DSM 20544_mlg262950	s__Prevotella_melaninogenica	0.851361	0.199494	0.000102654	0	0	0.036727	0.010163	35.6667
Fecal microbiome	Ruminococcus gnavus mgs0160	s__Lactobacillus_vaginalis	1.53615	-0.199383	0.000103588	0	0	0.0792484	0.010255	20
Fecal microbiome	Ruminococcus gnavus mgs0160	s__Lactobacillus_vaginalis_t__GCF_000159435	1.36497	-0.199383	0.000103588	0	0	0.0792484	0.010255	22.6667
Fecal microbiome	Streptococcus infantarius infantarius CJ18_mlg18111	g__Afipia	1.40043	0.199376	0.000103646	0	0	-0.0544182	0.007331	22
Fecal microbiome	Lactobacillus crispatus MV 1A US_mlg96777	s__Pseudomonas_stutzeri	2.17887	0.199281	0.000104455	0.00926884	0.09	0.22438	0.003794	22.3333
Fecal microbiome	Lactobacillus crispatus MV 1A US_mlg96777	s__Pseudomonas_stutzeri_t__Pseudomonas_stutzeri_unclassified	1.93406	0.199281	0.000104455	0.000196257	0.08	0.22438	0.003794	26.5
Fecal microbiome	Streptococcus infantarius infantarius CJ18_mlg18111	f__Bradyrhizobiaceae	0.853593	0.199272	0.000104533	0	0	-0.0544182	0.007331	31.6667
Fecal microbiome	Unclassified_mlg144243	g__Anelloviridae_noname	3.07667	0.199111	0.000105916	0.0188497	0.46	0.0996653	0.00699	1.66667
Fecal microbiome	Unclassified_mlg144243	s__Torque_teno_virus	3.23214	0.199111	0.000105916	4.2538e-05	0.21	0.0996653	0.00699	3.33333
Fecal microbiome	Unclassified_mlg144243	s__Torque_teno_virus_t__PRJNA70005	2.79898	0.199111	0.000105916	5.43335e-19	0.02	0.0996653	0.00699	6.16667
Fecal microbiome	Oscillospiraceae mgs0705	s__Dialister_micraerophilus	3.83003	0.199104	0.00010598	0.000314245	0.05	0.0940686	0.009293	6
Fecal microbiome	Oscillospiraceae mgs0705	s__Dialister_micraerophilus_t__Dialister_micraerophilus_unclassified	3.38087	0.199104	0.00010598	0	0	0.0940686	0.009293	12.3333
Fecal microbiome	Unclassified_mlg2214	s__Finegoldia_magna	3.4494	0.199087	0.000106129	7.92603e-09	0.01	0.118736	0.007005	17.1667
Fecal microbiome	Unclassified_mlg2214	g__Finegoldia	3.16163	0.199087	0.000106129	7.62809e-05	0.01	0.118736	0.007005	16
Fecal microbiome	Unclassified_mlg2214	s__Finegoldia_magna_t__Finegoldia_magna_unclassified	3.04304	0.199087	0.000106129	3.46793e-09	0.01	0.118736	0.007005	19
Fecal microbiome	Streptococcus infantarius infantarius CJ18_mlg18111	s__Afipia_unclassified	1.60747	0.198528	0.00011107	0	0	-0.0544182	0.007331	20
Fecal microbiome	Bacilli mgs1191	s__Lactobacillus_vaginalis_t__GCF_000159435	0.775378	0.198383	0.000112387	0.000253066	0.19	-0.0301153	0.011126	42.1667
Fecal microbiome	Bacilli mgs1191	s__Lactobacillus_vaginalis	0.333106	0.198383	0.000112387	0.00422935	0.2	-0.0301153	0.011126	45.3333
Fecal microbiome	Streptococcus infantarius infantarius CJ18_mlg80972	g__Afipia	1.77162	0.198361	0.000112591	0	0	-0.0361301	0.008183	16.6667
Fecal microbiome	Streptococcus infantarius infantarius CJ18_mlg80972	f__Bradyrhizobiaceae	2.04033	0.198269	0.00011344	0	0	-0.0361301	0.008183	12
Fecal microbiome	Unclassified_mlg167126	g__Gallionellaceae_unclassified	3.6085	0.198254	0.000113577	3.03699e-07	0.03	-0.0780058	0.007496	7.33333
Fecal microbiome	Unclassified_mlg167126	f__Gallionellaceae	2.63894	0.198254	0.000113577	6.64129e-17	0.04	-0.0780058	0.007496	13.3333
Fecal microbiome	Unclassified_mlg167126	o__Gallionellales	1.75316	0.198254	0.000113577	0.00338779	0.09	-0.0780058	0.007496	16.6667
Fecal microbiome	Bacteroides thetaiotaomicron VPI 5482_mlg9357	g__Veillonella	2.62165	-0.197644	0.000119338	-0.0323773	0.72	-0.00181101	0.005197	9.66667
Fecal microbiome	Bacteroides sp 3_1_33FAA_mlg13592	f__Clostridiales_Family_XI_Incertae_Sedis	2.91345	-0.197573	0.000120029	-0.000114779	0.01	0.115119	0.005777	32.8333
Fecal microbiome	Ruminococcus gnavus ATCC 29149_mlg4459	s__Lactobacillus_vaginalis_t__GCF_000159435	1.34268	-0.197282	0.000122886	0	0	0.0366738	0.012166	22.3333
Fecal microbiome	Ruminococcus gnavus ATCC 29149_mlg4459	s__Lactobacillus_vaginalis	0.357476	-0.197282	0.000122886	0	0	0.0366738	0.012166	37.6667
Fecal microbiome	Streptococcus infantarius infantarius CJ18_mlg80972	s__Afipia_unclassified	1.59367	0.197173	0.000123979	0	0	-0.0361301	0.008183	21
Fecal microbiome	Comamonas kerstersii mgs0075	s__Melon_aphid_borne_yellows_virus_t__PRJNA30049	1.15322	0.197144	0.000124271	0	0	0.0126571	0.012303	27.3333
Fecal microbiome	Comamonas kerstersii mgs0075	s__Melon_aphid_borne_yellows_virus	-0.35437	0.197144	0.000124271	0	0	0.0126571	0.012303	54.6667
Fecal microbiome	Unclassified_mlg41868	g__Ralstonia	2.81417	0.196747	0.000128318	0.000228908	0.01	0.115435	0.013012	8.5
Fecal microbiome	Ruminococcus gnavus ATCC 29149_mlg100516	s__Lactobacillus_vaginalis_t__GCF_000159435	1.37024	-0.196622	0.000129622	0	0	0.0373616	0.012833	21.6667
Fecal microbiome	Ruminococcus gnavus ATCC 29149_mlg100516	s__Lactobacillus_vaginalis	1.09711	-0.196622	0.000129622	0	0	0.0373616	0.012833	26.6667
Fecal microbiome	Bacteroides thetaiotaomicron VPI 5482_mlg9357	f__Pasteurellaceae	1.96875	-0.196467	0.000131244	-0.000306572	0.48	-0.00181101	0.005197	34.5
Fecal microbiome	Bacteroides thetaiotaomicron VPI 5482_mlg9357	o__Pasteurellales	1.65619	-0.196467	0.000131244	-0.0190847	0.63	-0.00181101	0.005197	28.6667
Fecal microbiome	Unclassified_mlg41868	s__Ralstonia_unclassified	3.04195	0.19645	0.000131432	0	0	0.115435	0.013012	10.6667
Fecal microbiome	Ruminococcus sp SR1/5 mgs1493	f__Viruses_noname	4.12852	0.196444	0.00013149	0.043402	0.67	0.166423	0.006509	5
Fecal microbiome	Ruminococcus sp SR1/5 mgs1493	g__Viruses_noname	4.36518	0.196444	0.00013149	5.7708e-05	0.3	0.166423	0.006509	13.6667
Fecal microbiome	Ruminococcus gnavus ATCC 29149_mlg23086	s__Lactobacillus_vaginalis	1.70374	-0.196366	0.000132316	0	0	0.0860618	0.013099	19
Fecal microbiome	Ruminococcus gnavus ATCC 29149_mlg23086	s__Lactobacillus_vaginalis_t__GCF_000159435	1.68406	-0.196366	0.000132316	0	0	0.0860618	0.013099	19.6667
Fecal microbiome	Mitsuokella multacida DSM 20544_mlg15960	s__Prevotella_melaninogenica_t__Prevotella_melaninogenica_unclassified	1.70201	0.196236	0.000133711	0	0	0.0582888	0.013237	20.3333
Fecal microbiome	Mitsuokella multacida DSM 20544_mlg15960	s__Prevotella_melaninogenica	1.54845	0.196236	0.000133711	0	0	0.0582888	0.013237	23.3333
Fecal microbiome	Lactobacillus crispatus MV 1A US_mlg96777	f__Gallionellaceae	1.49567	0.196199	0.000134114	4.15614e-05	0.22	0.22438	0.003794	29.6667
Fecal microbiome	Lactobacillus crispatus MV 1A US_mlg96777	g__Gallionellaceae_unclassified	0.386922	0.196199	0.000134114	3.05265e-05	0.07	0.22438	0.003794	50.5
Fecal microbiome	Lactobacillus crispatus MV 1A US_mlg96777	o__Gallionellales	0.185266	0.196199	0.000134114	0.0153498	0.42	0.22438	0.003794	46.8333
Fecal microbiome	Coprococcus eutactus ATCC 27759_mlg390490	g__Potyvirus	1.72708	0.196055	0.000135672	0	0	-0.0129806	0.026863	25.6667
Fecal microbiome	Mitsuokella multacida mgs1130	s__Prevotella_melaninogenica_t__Prevotella_melaninogenica_unclassified	1.37216	0.196019	0.000136064	0	0	0.0200886	0.01347	25.6667
Fecal microbiome	Mitsuokella multacida mgs1130	s__Prevotella_melaninogenica	0.971021	0.196019	0.000136064	0	0	0.0200886	0.01347	32.6667
Fecal microbiome	Bacteroides thetaiotaomicron NLAE zl H207_mlg277530	s__Prevotella_melaninogenica_t__Prevotella_melaninogenica_unclassified	2.73257	-0.195646	0.000140205	-0.000542101	0.44	0.083519	0.008027	16.6667
Fecal microbiome	Bacteroides thetaiotaomicron NLAE zl H207_mlg277530	s__Prevotella_melaninogenica	2.18965	-0.195646	0.000140205	-0.0193352	0.72	0.083519	0.008027	14.3333
Fecal microbiome	Oscillospiraceae mgs0705	g__Dialister	3.17119	0.195592	0.000140808	0.00117321	0.05	0.0940686	0.009293	13.5
Fecal microbiome	Culturomica massiliensis mgs0112	s__Streptococcus_anginosus_t__Streptococcus_anginosus_unclassified	0.180929	0.195465	0.000142252	0.00021027	0.22	0.0261198	0.014083	48.5
Fecal microbiome	Culturomica massiliensis mgs0112	s__Streptococcus_anginosus	-0.355721	0.195465	0.000142252	0.0332868	0.52	0.0261198	0.014083	51.6667
Fecal microbiome	Unclassified_mlg356804	s__Streptococcus_anginosus	0.179822	0.195465	0.000142252	0.0329311	0.52	-0.0225739	0.014083	49.6667
Fecal microbiome	Unclassified_mlg356804	s__Streptococcus_anginosus_t__Streptococcus_anginosus_unclassified	0.0849845	0.195465	0.000142252	0.000204674	0.19	-0.0225739	0.014083	56
Fecal microbiome	Unclassified_mlg226361	o__Rhizobiales	0.958821	0.195406	0.000142923	0.0151582	0.21	-0.106278	0.028299	30.5
Fecal microbiome	Fusobacterium mortiferum ATCC 9817_mlg14627	s__Atopobium_vaginae_t__Atopobium_vaginae_unclassified	1.78349	0.195365	0.000143401	0	0	-0.0169665	0.014309	19.6667
Fecal microbiome	Fusobacterium mortiferum mgs0490	s__Atopobium_vaginae_t__Atopobium_vaginae_unclassified	2.26654	0.195357	0.00014349	0	0	-0.0387718	0.014318	16.3333
Fecal microbiome	Fusobacterium mortiferum ATCC 9817_mlg14627	s__Atopobium_vaginae	2.97206	0.195266	0.000144538	0	0	-0.0169665	0.014309	6.33333
Fecal microbiome	Fusobacterium mortiferum mgs0490	s__Atopobium_vaginae	3.01117	0.195258	0.000144628	0	0	-0.0387718	0.014318	6.33333
Fecal microbiome	Blautia massiliensis mgs0128	g__Ralstonia	3.27054	0.195093	0.000146556	0.00019669	0.01	0.0790587	0.014747	5.83333
Fecal microbiome	Lactobacillus crispatus 125 2 CHN_mlg15748	s__Pseudomonas_stutzeri	1.39303	0.19509	0.000146586	0.00941844	0.11	0.209653	0.004146	30
Fecal microbiome	Lactobacillus crispatus 125 2 CHN_mlg15748	s__Pseudomonas_stutzeri_t__Pseudomonas_stutzeri_unclassified	1.24211	0.19509	0.000146586	0.000156404	0.07	0.209653	0.004146	36.8333
Fecal microbiome	Blautia massiliensis mgs0128	s__Ralstonia_unclassified	3.33005	0.194889	0.000148961	0	0	0.0790587	0.014747	10.3333
Fecal microbiome	Acidaminococcus fermentans VR4, DSM 20731_mlg1084	f__Staphylococcaceae	1.25627	0.194889	0.000148963	0	0	-0.0364411	0.004214	24.3333
Fecal microbiome	Acidaminococcus fermentans VR4, DSM 20731_mlg1084	g__Staphylococcus	0.308445	0.194889	0.000148963	0	0	-0.0364411	0.004214	44
Fecal microbiome	Bacteroides sp 3_1_33FAA_mlg13592	o__Clostridiales	1.98466	-0.194829	0.000149681	-9.99233e-07	0.03	0.115119	0.005777	40.5
Fecal microbiome	Bacteroides sp 3_1_33FAA_mlg13592	c__Clostridia	0.435639	-0.194829	0.000149681	-0.00136668	0.05	0.115119	0.005777	51.3333
Fecal microbiome	Unclassified_mlg9369	s__Lactobacillus_vaginalis_t__GCF_000159435	1.1905	0.194815	0.000149854	0.000217661	0.17	-0.00249681	0.014836	37
Fecal microbiome	Unclassified_mlg9369	s__Lactobacillus_vaginalis	0.733057	0.194815	0.000149854	0.00347225	0.18	-0.00249681	0.014836	38.1667
Fecal microbiome	Porphyromonas asaccharolytica PR426713P I_mlg13072	f__Siphoviridae	-0.210666	0.194708	0.000151138	0.0288767	0.33	-0.0732629	0.014963	53.8333
Fecal microbiome	Unclassified_mlg48511	f__Clostridiales_Family_XI_Incertae_Sedis	1.5785	0.194604	0.000152391	0	0	0.0934559	0.004382	31.6667
Fecal microbiome	Unclassified_mlg48511	c__Clostridia	1.48355	0.194397	0.00015493	0	0	0.0934559	0.004382	34
Fecal microbiome	Unclassified_mlg48511	o__Clostridiales	1.44365	0.194397	0.00015493	0	0	0.0934559	0.004382	35.6667
Fecal microbiome	Eubacterium cylindroides T2 87_mlg17392	f__Gallionellaceae	0.432136	0.194088	0.000158799	0	0	0.0936236	0.010481	44.6667
Fecal microbiome	Eubacterium cylindroides T2 87_mlg17392	o__Gallionellales	0.154884	0.194088	0.000158799	0	0	0.0936236	0.010481	51.3333
Fecal microbiome	Eubacterium cylindroides T2 87_mlg17392	g__Gallionellaceae_unclassified	0.042008	0.194088	0.000158799	0	0	0.0936236	0.010481	55
Fecal microbiome	Unclassified_mlg134937	s__Lactobacillus_vaginalis	1.32929	0.193521	0.000166115	0.00907571	0.29	-0.0696537	0.016445	31.1667
Fecal microbiome	Unclassified_mlg134937	s__Lactobacillus_vaginalis_t__GCF_000159435	0.951774	0.193521	0.000166115	0.000744044	0.28	-0.0696537	0.016445	38.1667
Fecal microbiome	Oscillibacter sp 1 3 mgs1497	g__Paraturdivirus	3.35303	0.193506	0.000166312	0.0420229	0.49	0.0324036	0.010977	1
Fecal microbiome	Oscillibacter sp 1 3 mgs1497	s__Turdivirus_2_t__PRJNA51589	3.33965	0.193506	0.000166312	4.74704e-18	0.08	0.0324036	0.010977	3.66667
Fecal microbiome	Oscillibacter sp 1 3 mgs1497	s__Turdivirus_2	2.75352	0.193506	0.000166312	3.22304e-16	0.2	0.0324036	0.010977	5.5
Fecal microbiome	Ruminococcus sp SR1/5_mlg9338	g__Ralstonia	3.27335	0.193349	0.000168404	0.000195789	0.01	0.126119	0.016919	8.16667
Fecal microbiome	Ruminococcus sp SR1/5_mlg9338	s__Ralstonia_unclassified	3.27849	0.193164	0.000170895	0	0	0.126119	0.016919	11.6667
Fecal microbiome	Blautia mgs1334	s__Turdivirus_2	2.47401	0.192877	0.000174823	0	0	-0.0583322	0.011538	7
Fecal microbiome	Blautia mgs1334	g__Paraturdivirus	2.10372	0.192877	0.000174823	0	0	-0.0583322	0.011538	10.6667
Fecal microbiome	Blautia mgs1334	s__Turdivirus_2_t__PRJNA51589	1.86178	0.192877	0.000174823	0	0	-0.0583322	0.011538	14.3333
Fecal microbiome	Bacteroides sp 3_1_33FAA_mlg13592	g__Finegoldia	4.06712	-0.19286	0.000175058	-0.0455503	0.95	0.115119	0.005777	3
Fecal microbiome	Bacteroides sp 3_1_33FAA_mlg13592	s__Finegoldia_magna_t__Finegoldia_magna_unclassified	4.29427	-0.19286	0.000175058	-0.000868636	0.55	0.115119	0.005777	8
Fecal microbiome	Bacteroides sp 3_1_33FAA_mlg13592	s__Finegoldia_magna	3.83208	-0.19286	0.000175058	-0.000206541	0.55	0.115119	0.005777	14.5
Fecal microbiome	Lachnospiraceae bacterium 2_1_58FAA_mlg162875	s__Lactobacillus_vaginalis_t__GCF_000159435	2.06189	-0.192834	0.000175421	0	0	-0.0904863	0.017367	14.3333
Fecal microbiome	Lachnospiraceae bacterium 2_1_58FAA_mlg162875	s__Lactobacillus_vaginalis	0.928903	-0.192834	0.000175421	0	0	-0.0904863	0.017367	29
Fecal microbiome	Bacteroides thetaiotaomicron NLAE zl H207_mlg277530	g__Veillonella	2.75909	-0.192045	0.000186695	-0.0282406	0.67	0.083519	0.008027	8.33333
Fecal microbiome	Bacteroides thetaiotaomicron mgs0039	s__Prevotella_melaninogenica_t__Prevotella_melaninogenica_unclassified	2.17972	-0.191633	0.000192846	-0.000424415	0.37	0.030647	0.013317	24.1667
Fecal microbiome	Bacteroides thetaiotaomicron mgs0039	s__Prevotella_melaninogenica	1.85928	-0.191633	0.000192846	-0.0147043	0.7	0.030647	0.013317	22.3333
Fecal microbiome	Clostridium perfringens mgs0226	g__Bifidobacterium	1.02072	0.191609	0.000193202	0	0	0.0529586	0.038254	31.3333
Fecal microbiome	Oscillospirales mgs0905	o__Gallionellales	1.95776	0.191405	0.000196332	0.00321362	0.09	0.0487107	0.012958	14.5
Fecal microbiome	Oscillospirales mgs0905	f__Gallionellaceae	1.66082	0.191405	0.000196332	1.40168e-07	0.04	0.0487107	0.012958	19.8333
Fecal microbiome	Oscillospirales mgs0905	g__Gallionellaceae_unclassified	1.22847	0.191405	0.000196332	1.8334e-08	0.03	0.0487107	0.012958	27.6667
Fecal microbiome	Unclassified_mlg68249	o__Gallionellales	2.90311	0.191405	0.000196332	0.00340893	0.1	0.0638616	0.012958	8.33333
Fecal microbiome	Unclassified_mlg68249	f__Gallionellaceae	1.93572	0.191405	0.000196332	1.69245e-06	0.05	0.0638616	0.012958	16.5
Fecal microbiome	Unclassified_mlg68249	g__Gallionellaceae_unclassified	1.90918	0.191405	0.000196332	1.80376e-08	0.03	0.0638616	0.012958	18.3333
Fecal microbiome	Unclassified_mlg111786	s__Finegoldia_magna	3.0481	0.191265	0.000198498	0	0	0.0748111	0.013101	21.6667
Fecal microbiome	Unclassified_mlg111786	s__Finegoldia_magna_t__Finegoldia_magna_unclassified	3.01367	0.191265	0.000198498	0	0	0.0748111	0.013101	22
Fecal microbiome	Unclassified_mlg111786	g__Finegoldia	2.66353	0.191265	0.000198498	0	0	0.0748111	0.013101	25.3333
Fecal microbiome	Unclassified_mlg29295	s__Lactobacillus_vaginalis_t__GCF_000159435	0.708525	0.19125	0.000198728	0	0	0.0829278	0.019674	30.6667
Fecal microbiome	Unclassified_mlg29295	s__Lactobacillus_vaginalis	0.115857	0.19125	0.000198728	0	0	0.0829278	0.019674	42
Fecal microbiome	Unclassified_mlg8544	c__Flavobacteriia	5.65564	0.191157	0.00020019	0.0465454	0.54	-0.0114181	0.019819	1
Fecal microbiome	Unclassified_mlg8544	o__Flavobacteriales	5.40561	0.191157	0.00020019	6.8366e-06	0.27	-0.0114181	0.019819	3.16667
Fecal microbiome	Unclassified_mlg7331	f__Gallionellaceae	2.32067	0.191128	0.000200647	1.522e-17	0.03	0.0477909	0.013243	11.5
Fecal microbiome	Unclassified_mlg7331	o__Gallionellales	1.33294	0.191128	0.000200647	0.000895354	0.06	0.0477909	0.013243	22.6667
Fecal microbiome	Unclassified_mlg7331	g__Gallionellaceae_unclassified	2.22326	0.191128	0.000200647	2.66866e-19	0.01	0.0477909	0.013243	13.6667
Fecal microbiome	Porphyromonas somerae DSM 23386_mlg7389	g__Siphoviridae_noname	1.09788	0.191057	0.000201767	0.00180993	0.12	0.0457285	0.03472	34.5
Fecal microbiome	Bacteroides thetaiotaomicron NLAE zl H207_mlg277530	o__Pasteurellales	1.89711	-0.190998	0.0002027	-0.0173253	0.62	0.083519	0.008027	20.6667
Fecal microbiome	Bacteroides thetaiotaomicron NLAE zl H207_mlg277530	f__Pasteurellaceae	1.56827	-0.190998	0.0002027	-0.00019625	0.4	0.083519	0.008027	39.5
Fecal microbiome	Unclassified_mlg470195	o__Burkholderiales	4.92077	-0.190862	0.000204877	-0.0030681	0.14	-0.0423111	0.040566	2.66667
Fecal microbiome	Unclassified_mlg107313	s__Caulobacter_vibrioides_t__Caulobacter_vibrioides_unclassified	2.23331	0.190773	0.000206313	0.000126958	0.14	0.110362	0.005106	31.5
Fecal microbiome	Unclassified_mlg107313	s__Caulobacter_vibrioides	1.70948	0.190773	0.000206313	0.0104401	0.21	0.110362	0.005106	26
Fecal microbiome	Unclassified_mlg295059	o__Gallionellales	2.80051	0.190438	0.000211784	0.0641157	0.82	0.0644944	0.013978	10
Fecal microbiome	Unclassified_mlg295059	f__Gallionellaceae	2.71145	0.190438	0.000211784	2.45601e-05	0.44	0.0644944	0.013978	17.6667
Fecal microbiome	Unclassified_mlg295059	g__Gallionellaceae_unclassified	2.70749	0.190438	0.000211784	0.000111129	0.25	0.0644944	0.013978	17
Fecal microbiome	Parabacteroides sp Marseille P3236 mgs0091	s__Lactobacillus_crispatus	2.54083	-0.190405	0.000212335	-0.0268303	0.77	0.0417109	0.021021	8.66667
Fecal microbiome	Parabacteroides sp Marseille P3236 mgs0091	s__Lactobacillus_crispatus_t__Lactobacillus_crispatus_unclassified	1.98766	-0.190405	0.000212335	-3.89551e-05	0.3	0.0417109	0.021021	33.5
Fecal microbiome	Bacteroides thetaiotaomicron VPI 5482_mlg9357	s__Veillonella_unclassified	2.03754	-0.19036	0.000213085	0	0	-0.00181101	0.006428	69.6667
Fecal microbiome	Blautia mgs0149	s__Caulobacter_vibrioides_t__Caulobacter_vibrioides_unclassified	2.18053	0.190102	0.000217412	0.000147521	0.15	0.176383	0.005381	29.8333
Fecal microbiome	Blautia mgs0149	s__Caulobacter_vibrioides	1.65909	0.190102	0.000217412	0.0104776	0.21	0.176383	0.005381	25.1667
Fecal microbiome	Unclassified_mlg329078	s__Lactobacillus_vaginalis	4.5588	0.189933	0.000220297	0.168986	0.94	0.0326484	0.021809	1
Fecal microbiome	Unclassified_mlg329078	s__Lactobacillus_vaginalis_t__GCF_000159435	4.39436	0.189933	0.000220297	0.000713548	0.81	0.0326484	0.021809	3.83333
Fecal microbiome	Unclassified_mlg1616	s__Caulobacter_vibrioides	2.12766	0.189617	0.000225801	0.0106844	0.22	0.187669	0.005589	20.8333
Fecal microbiome	Unclassified_mlg1616	s__Caulobacter_vibrioides_t__Caulobacter_vibrioides_unclassified	1.46482	0.189617	0.000225801	0.00018715	0.16	0.187669	0.005589	41.6667
Fecal microbiome	Bacteroides thetaiotaomicron VPI 5482_mlg9357	g__Haemophilus	1.69778	-0.189534	0.000227264	-0.00125541	0.1	-0.00181101	0.006428	41.6667
Fecal microbiome	Lachnospiraceae bacterium 2_1_58FAA_mlg114550	s__Lactobacillus_vaginalis	0.489316	-0.189396	0.000229707	0	0	-0.0175631	0.022741	41
Fecal microbiome	Lachnospiraceae bacterium 2_1_58FAA_mlg114550	s__Lactobacillus_vaginalis_t__GCF_000159435	-0.198046	-0.189396	0.000229707	0	0	-0.0175631	0.022741	60.6667
Fecal microbiome	Unclassified_mlg3421	s__Lactobacillus_crispatus_t__Lactobacillus_crispatus_unclassified	1.86099	-0.189255	0.000232248	-4.60907e-05	0.32	0.00434601	0.022993	33.6667
Fecal microbiome	Unclassified_mlg3421	s__Lactobacillus_crispatus	1.71424	-0.189255	0.000232248	-0.0294249	0.81	0.00434601	0.022993	19
Fecal microbiome	Methanosphaera stadtmanae DSM 3091_mlg20838	s__Streptococcus_anginosus	1.51426	0.189237	0.00023257	0.0311466	0.41	0.0474895	0.023024	22.8333
Fecal microbiome	Methanosphaera stadtmanae DSM 3091_mlg20838	s__Streptococcus_anginosus_t__Streptococcus_anginosus_unclassified	0.56357	0.189237	0.00023257	1.47535e-06	0.17	0.0474895	0.023024	40.6667
Fecal microbiome	Unclassified_mlg19281	g__Finegoldia	3.42733	0.189212	0.000233023	3.58585e-05	0.01	0.0488893	0.01538	15.8333
Fecal microbiome	Unclassified_mlg19281	s__Finegoldia_magna	3.39184	0.189212	0.000233023	7.29852e-09	0.01	0.0488893	0.01538	17.6667
Fecal microbiome	Unclassified_mlg19281	s__Finegoldia_magna_t__Finegoldia_magna_unclassified	3.02827	0.189212	0.000233023	3.19273e-09	0.01	0.0488893	0.01538	21.8333
Fecal microbiome	Unclassified_mlg463708	o__Rhizobiales	1.5954	0.189127	0.000234556	0.00543534	0.17	0.0142902	0.015481	28
Fecal microbiome	Methanosphaera stadtmanae mgs1076	s__Streptococcus_anginosus_t__Streptococcus_anginosus_unclassified	1.42812	0.189037	0.000236201	2.22114e-06	0.18	0.0129897	0.023384	24.6667
Fecal microbiome	Methanosphaera stadtmanae mgs1076	s__Streptococcus_anginosus	0.828852	0.189037	0.000236201	0.0276602	0.4	0.0129897	0.023384	34.6667
Fecal microbiome	Unclassified_mlg423803	s__Lactobacillus_vaginalis	3.09914	0.189019	0.000236547	0.103034	0.92	0.0511831	0.023418	5
Fecal microbiome	Unclassified_mlg423803	s__Lactobacillus_vaginalis_t__GCF_000159435	2.89995	0.189019	0.000236547	0.0054549	0.92	0.0511831	0.023418	8.16667
Fecal microbiome	bacterium OL 1 mgs0821	g__Finegoldia	3.31628	0.188957	0.000237676	1.70326e-05	0.01	0.133059	0.015687	16.8333
Fecal microbiome	bacterium OL 1 mgs0821	s__Finegoldia_magna	3.19496	0.188957	0.000237676	7.31788e-09	0.01	0.133059	0.015687	19.3333
Fecal microbiome	bacterium OL 1 mgs0821	s__Finegoldia_magna_t__Finegoldia_magna_unclassified	3.14402	0.188957	0.000237676	3.2008e-09	0.01	0.133059	0.015687	20.1667
Fecal microbiome	Lachnospiraceae mgs0345	o__Rhizobiales	2.45042	0.188929	0.000238193	0.0048521	0.17	0.0147864	0.015721	10.1667
Fecal microbiome	Unclassified_mlg93952	g__Bifidobacterium	0.906613	0.188874	0.000239209	0.0244441	0.54	-0.0127366	0.047363	33
Fecal microbiome	Unclassified_mlg102	s__Streptococcus_anginosus	1.24012	0.188838	0.000239878	0.0332512	0.51	0.0150707	0.023748	25
Fecal microbiome	Unclassified_mlg102	s__Streptococcus_anginosus_t__Streptococcus_anginosus_unclassified	-0.310595	0.188838	0.000239878	0.000211273	0.21	0.0150707	0.023748	59.8333
Fecal microbiome	Lachnospirales mgs0262	o__Burkholderiales	4.62943	-0.188591	0.000244523	-0.0023652	0.12	-0.0795954	0.048416	3.16667
Fecal microbiome	Bacteroides sp 3_1_33FAA_mlg15396	o__Pseudomonadales	1.55564	-0.188367	0.000248786	-0.034568	0.93	-0.0631963	0.033798	21.5
Fecal microbiome	Unclassified_mlg5212	g__Dialister	3.03413	0.188229	0.000251472	0.00729531	0.2	0.0356127	0.049791	9.5
Fecal microbiome	Oscillospirales mgs0831	g__Dialister	2.83234	0.188217	0.000251697	0.00605894	0.18	0.0261719	0.049836	10.1667
Fecal microbiome	Unclassified_mlg21284	s__Dialister_micraerophilus	2.21985	0.188148	0.000253037	0.000777742	0.05	-0.0302664	0.021526	16.3333
Fecal microbiome	Unclassified_mlg21284	s__Dialister_micraerophilus_t__Dialister_micraerophilus_unclassified	1.66209	0.188148	0.000253037	5.18335e-08	0.04	-0.0302664	0.021526	23
Fecal microbiome	Streptococcus infantarius mgs1404	g__Afipia	1.22396	0.188067	0.000254637	0	0	-0.100484	0.018284	24.3333
Fecal microbiome	Streptococcus infantarius mgs1404	f__Bradyrhizobiaceae	2.09891	0.187974	0.00025646	0	0	-0.100484	0.018284	13
Fecal microbiome	Oscillospirales mgs1045	s__Atopobium_vaginae	1.58375	0.187812	0.000259702	0	0	0.0618487	0.026031	23
Fecal microbiome	Acidaminococcus massiliensis mgs0493	f__Staphylococcaceae	0.901487	0.187698	0.00026198	0	0	0.0998566	0.00741	32.3333
Fecal microbiome	Acidaminococcus massiliensis mgs0493	g__Staphylococcus	0.870858	0.187698	0.00026198	0	0	0.0998566	0.00741	34
Fecal microbiome	Oscillospirales mgs1045	s__Atopobium_vaginae_t__Atopobium_vaginae_unclassified	1.39464	0.187651	0.00026294	0	0	0.0618487	0.026031	25
Fecal microbiome	Bacteroides fragilis NCTC 9343_mlg299753	g__Bifidobacterium	7.98376	0.18756	0.000264792	0.225333	1	0.0848211	0.052429	1
Fecal microbiome	Bacteroides thetaiotaomicron mgs0039	o__Pasteurellales	2.01899	-0.187353	0.000269035	-0.0131868	0.57	0.030647	0.013317	20.3333
Fecal microbiome	Bacteroides thetaiotaomicron mgs0039	f__Pasteurellaceae	2.15462	-0.187353	0.000269035	-0.000251895	0.4	0.030647	0.013317	26.5
Fecal microbiome	Ruminococcus sp SR1/5_mlg4458	g__Ralstonia	2.12026	0.187119	0.000273933	0	0	-0.0376715	0.027442	18.6667
Fecal microbiome	Mitsuokella jalaludinii mgs1082	s__Prevotella_melaninogenica	0.585845	0.187019	0.000276037	0	0	0.0523696	0.027328	37.3333
Fecal microbiome	Mitsuokella jalaludinii mgs1082	s__Prevotella_melaninogenica_t__Prevotella_melaninogenica_unclassified	0.502732	0.187019	0.000276037	0	0	0.0523696	0.027328	39.6667
Fecal microbiome	Unclassified_mlg81451	o__Burkholderiales	4.43546	-0.186992	0.000276608	-0.00319642	0.14	-0.102642	0.054768	3.33333
Fecal microbiome	Streptococcus infantarius mgs1404	s__Afipia_unclassified	1.46842	0.186972	0.000277031	0	0	-0.100484	0.018284	22
Fecal microbiome	Ruminococcus sp SR1/5_mlg4458	s__Ralstonia_unclassified	1.90566	0.186965	0.000277187	0	0	-0.0376715	0.027442	21
Fecal microbiome	Alistipes shahii WAL 8301_mlg150339	s__Ureaplasma_parvum_t__Ureaplasma_parvum_unclassified	2.72467	0.186753	0.000281731	0.000133378	0.17	0.00104696	0.027891	10
Fecal microbiome	Alistipes shahii WAL 8301_mlg150339	s__Ureaplasma_parvum	2.25417	0.186753	0.000281731	0.0182918	0.36	0.00104696	0.027891	13.5
Fecal microbiome	Unclassified_mlg20680	g__Gyrovirus	2.56183	0.186567	0.000285779	0.00027241	0.01	-0.0606073	0.056584	17.1667
Fecal microbiome	Alistipes shahii WAL 8301_mlg27054	s__Prevotella_disiens	2.06375	0.186551	0.000286126	0	0	0.0154738	0.014163	25
Fecal microbiome	Alistipes shahii WAL 8301_mlg27054	s__Prevotella_disiens_t__Prevotella_disiens_unclassified	1.80097	0.186551	0.000286126	4.28711e-05	0.01	0.0154738	0.014163	26.5
Fecal microbiome	Bacteroides sp 3_1_33FAA_mlg59183	o__Pseudomonadales	1.07461	-0.186267	0.000292428	-0.0303387	0.9	0.0731596	0.037316	26.5
Fecal microbiome	Oscillospiraceae mgs0966	g__Gyrovirus	1.1894	0.186162	0.000294788	0.00239217	0.06	-0.00507652	0.058368	20.8333
Fecal microbiome	Unclassified_mlg451214	g__Alphatorquevirus	0.414761	0.186022	0.000297951	0.0294634	0.55	0.0313815	0.058994	44
Fecal microbiome	Unclassified_mlg281693	f__Gallionellaceae	0.940352	0.186022	0.000297953	7.82518e-06	0.13	0.123733	0.019665	38.1667
Fecal microbiome	Unclassified_mlg281693	o__Gallionellales	0.778887	0.186022	0.000297953	0.00550867	0.26	0.123733	0.019665	36.5
Fecal microbiome	Unclassified_mlg281693	g__Gallionellaceae_unclassified	0.543066	0.186022	0.000297953	0.00075146	0.21	0.123733	0.019665	44.1667
Fecal microbiome	Akkermansia muciniphila mgs0118	f__Porphyromonadaceae	0.554811	0.185927	0.000300126	0	0	-0.0115187	0.059425	41.3333
Fecal microbiome	Streptococcus anginosus F0211_mlg45148	f__Burkholderiaceae	2.50444	0.185627	0.000307066	0	0	-0.00040093	0.060799	3
Fecal microbiome	Clostridium sp M62/1_mlg342756	g__Bifidobacterium	3.09268	0.185596	0.000307805	0.0417224	0.44	-0.0236971	0.060945	3.66667
Fecal microbiome	Eubacterium eligens ATCC 27750_mlg72952	c__Saccharomycetes	1.88384	-0.185436	0.000311591	-0.0223112	0.63	-0.0429817	0.030848	13.5
Fecal microbiome	Eubacterium eligens ATCC 27750_mlg72952	o__Saccharomycetales	1.91994	-0.185436	0.000311591	-3.43502e-05	0.41	-0.0429817	0.030848	28.6667
Fecal microbiome	Fusobacterium mortiferum ATCC 9817_mlg14627	g__Atopobium	1.47533	0.185386	0.000312769	0	0	-0.0169665	0.015328	24.6667
Fecal microbiome	Fusobacterium mortiferum mgs0490	g__Atopobium	2.18077	0.185376	0.000313008	0	0	-0.0387718	0.015339	18
Fecal microbiome	Lactobacillus crispatus 125 2 CHN_mlg15748	f__Lactobacillaceae	4.34055	0.185344	0.000313785	0	0	0.209653	0.006903	13.3333
Fecal microbiome	Lactobacillus crispatus 125 2 CHN_mlg15748	g__Lactobacillus	4.25202	0.185344	0.000313785	0	0	0.209653	0.006903	13.6667
Fecal microbiome	Tidjanibacter massiliensis mgs0331	f__Gallionellaceae	1.98526	0.185121	0.000319134	3.88696e-05	0.26	0.0882582	0.021063	21.1667
Fecal microbiome	Tidjanibacter massiliensis mgs0331	g__Gallionellaceae_unclassified	1.70171	0.185121	0.000319134	0.00166451	0.43	0.0882582	0.021063	24.1667
Fecal microbiome	Tidjanibacter massiliensis mgs0331	o__Gallionellales	1.2232	0.185121	0.000319134	0.01186	0.48	0.0882582	0.021063	27.1667
Fecal microbiome	Unclassified_mlg4687	g__Gallionellaceae_unclassified	1.91796	0.185121	0.000319134	0.00180594	0.43	-0.0225652	0.021063	19.3333
Fecal microbiome	Unclassified_mlg4687	f__Gallionellaceae	1.50399	0.185121	0.000319134	4.00617e-05	0.28	-0.0225652	0.021063	29.1667
Fecal microbiome	Unclassified_mlg4687	o__Gallionellales	1.11738	0.185121	0.000319134	0.0127613	0.5	-0.0225652	0.021063	29.8333
Fecal microbiome	Clostridium sp D5_mlg101579	g__Rothia	0.988241	0.185045	0.000320993	0	0	-0.0958412	0.050741	31.3333
Fecal microbiome	Bacteroides thetaiotaomicron NLAE zl C523 (Illumina Draft assembly with Velvet)_mlg7924	s__Prevotella_melaninogenica_t__Prevotella_melaninogenica_unclassified	1.95791	-0.184912	0.000324257	-0.000394452	0.4	0.0161679	0.019631	29.5
Fecal microbiome	Bacteroides thetaiotaomicron NLAE zl C523 (Illumina Draft assembly with Velvet)_mlg7924	s__Prevotella_melaninogenica	1.82448	-0.184912	0.000324257	-0.0134461	0.69	0.0161679	0.019631	22.6667
Fecal microbiome	Lachnospiraceae bacterium 5_1_57FAA_mlg303446	g__Prevotella	2.61129	0.184869	0.000325327	0	0	-0.00149566	0.014435	11.6667
Fecal microbiome	Unclassified_mlg21284	g__Dialister	1.45488	0.184835	0.000326156	0.000573623	0.02	-0.0302664	0.021526	24.6667
Fecal microbiome	Unclassified_mlg357050	g__Porphyromonas	2.75893	0.184795	0.000327148	0.13881	0.87	-0.00126721	0.016194	5.5
Fecal microbiome	Lachnospiraceae bacterium 5_1_57FAA_mlg303446	f__Prevotellaceae	1.71214	0.184778	0.000327563	0	0	-0.00149566	0.014435	22
Fecal microbiome	Unclassified_mlg97623	g__Alphatorquevirus	1.00365	0.184776	0.00032762	0	0	-0.0133643	0.064869	40.3333
Fecal microbiome	Akkermansia muciniphila ATCC BAA 835_mlg1358	f__Porphyromonadaceae	1.07608	0.184595	0.000332165	0	0	-0.0500963	0.065769	29.6667
Fecal microbiome	Bacteroides thetaiotaomicron NLAE zl H207_mlg277530	s__Veillonella_unclassified	2.30747	-0.184571	0.000332762	0	0	0.083519	0.009854	61
Fecal microbiome	Tannerella sp 6 1 58FAA CT1 mgs0276	f__Anelloviridae	1.61941	-0.184566	0.000332881	0	0	0.00821243	0.019247	35
Fecal microbiome	Unclassified_mlg32009	s__Lactobacillus_vaginalis	4.03888	0.184525	0.000333915	0.0910295	0.99	0.104286	0.033058	1
Fecal microbiome	Unclassified_mlg32009	s__Lactobacillus_vaginalis_t__GCF_000159435	3.57857	0.184525	0.000333915	0.00124885	0.78	0.104286	0.033058	16
Fecal microbiome	Unclassified_mlg1224	o__Rhizobiales	0.0706099	0.184333	0.000338823	0	0	-0.0468683	0.022362	51.6667
Fecal microbiome	Unclassified_mlg4452	g__Alphatorquevirus	2.19352	0.18425	0.000340957	0.0545932	0.45	-0.0426125	0.06751	10.1667
Fecal microbiome	Faecalicoccus pleomorphus mgs0913	g__Peptoniphilus	1.76345	0.184013	0.000347118	0	0	0.0375294	0.038908	26.3333
Fecal microbiome	Bacteria mgs1121	o__Enterobacteriales	1.86667	0.18398	0.000347989	0	0	0.0364857	0.017225	20.3333
Fecal microbiome	Bacteria mgs1121	f__Enterobacteriaceae	1.34067	0.18398	0.000347989	0	0	0.0364857	0.017225	34.6667
Fecal microbiome	Bacteroides thetaiotaomicron NLAE zl H207_mlg277530	g__Haemophilus	1.84118	-0.183966	0.000348358	-0.0011638	0.09	0.083519	0.009854	35
Fecal microbiome	Ruminococcus sp SR1/5 mgs1493	g__Circoviridae_noname	4.39614	0.183927	0.0003494	0	0	0.166423	0.013836	30.6667
Fecal microbiome	Porphyromonas somerae DSM 23386_mlg7389	o__Caudovirales	1.7742	0.183877	0.000350707	0	0	0.0457285	0.03472	55.6667
Fecal microbiome	Blautia mgs0149	c__Betaproteobacteria	3.69488	0.183747	0.000354191	0	0	0.176383	0.007792	42.3333
Fecal microbiome	Ruminococcus sp SR1/5_mlg50034	f__Burkholderiaceae	2.9227	0.183693	0.000355635	0.00100901	0.02	0.103763	0.023472	8.16667
Fecal microbiome	Unclassified_mlg94630	s__Lactobacillus_vaginalis	2.07766	0.18358	0.00035868	0.00636467	0.17	0.0664059	0.035509	12.1667
Fecal microbiome	Unclassified_mlg94630	s__Lactobacillus_vaginalis_t__GCF_000159435	1.73901	0.18358	0.00035868	0.000212392	0.11	0.0664059	0.035509	18.6667
Fecal microbiome	Unclassified_mlg88671	s__Lactobacillus_vaginalis_t__GCF_000159435	0.528045	0.183488	0.000361167	0	0	0.00328373	0.035756	36.3333
Fecal microbiome	Unclassified_mlg88671	s__Lactobacillus_vaginalis	0.0749619	0.183488	0.000361167	0	0	0.00328373	0.035756	41
Fecal microbiome	Unclassified_mlg1616	c__Betaproteobacteria	3.89893	0.183482	0.000361339	0	0	0.187669	0.007949	42.3333
Fecal microbiome	Alistipes shahii WAL 8301_mlg27054	g__Peptoniphilus	1.45947	0.183367	0.000364472	0	0	0.0154738	0.014433	35.3333
Fecal microbiome	Clostridium mgs0763	s__Lactobacillus_vaginalis	5.48453	0.183344	0.000365113	0.0955268	0.92	0.095981	0.036146	1.33333
Fecal microbiome	Clostridium mgs0763	s__Lactobacillus_vaginalis_t__GCF_000159435	5.50884	0.183344	0.000365113	0.00678289	0.89	0.095981	0.036146	4.66667
Fecal microbiome	Lachnospira mgs0520	s__Veillonella_parvula	0.736219	0.183334	0.000365379	0	0	-0.0246634	0.036173	37.6667
Fecal microbiome	Lachnospira mgs0520	s__Veillonella_parvula_t__Veillonella_parvula_unclassified	0.486474	0.183334	0.000365379	0	0	-0.0246634	0.036173	42.3333
Fecal microbiome	Eubacterium cylindroides T2 87_mlg280742	f__Gallionellaceae	-0.003648	0.183216	0.000368663	0	0	-0.0662833	0.024332	53.3333
Fecal microbiome	Eubacterium cylindroides T2 87_mlg280742	g__Gallionellaceae_unclassified	-0.205445	0.183216	0.000368663	0	0	-0.0662833	0.024332	59
Fecal microbiome	Eubacterium cylindroides T2 87_mlg280742	o__Gallionellales	-0.299316	0.183216	0.000368663	0	0	-0.0662833	0.024332	60.6667
Fecal microbiome	Coprococcus eutactus ATCC 27759_mlg390490	f__Potyviridae	1.81584	0.183194	0.000369256	0	0	-0.0129806	0.036556	25
Fecal microbiome	Lactococcus lactis cremoris SK11_mlg71014	g__Rothia	1.26127	0.183188	0.000369439	0	0	-0.00580139	0.056757	27.6667
Fecal microbiome	Unclassified_mlg107313	c__Betaproteobacteria	3.85068	0.183041	0.000373554	0	0	0.110362	0.008218	41
Fecal microbiome	Unclassified_mlg16317	g__Paraturdivirus	2.60835	0.182997	0.000374784	0.000354948	0.03	0.0783493	0.018896	8.33333
Fecal microbiome	Unclassified_mlg16317	s__Turdivirus_2	2.56557	0.182997	0.000374784	7.83329e-05	0.02	0.0783493	0.018896	9.66667
Fecal microbiome	Unclassified_mlg16317	s__Turdivirus_2_t__PRJNA51589	2.5225	0.182997	0.000374784	0	0	0.0783493	0.018896	12
Fecal microbiome	Unclassified_mlg1248	g__Atopobium	2.30805	0.182992	0.000374932	0	0	0.00332516	0.034314	19.3333
Fecal microbiome	Lactococcus lactis cremoris SK11_mlg11002	g__Rothia	0.302807	0.182954	0.000375985	0.000155522	0.01	-0.0265059	0.057715	43.6667
Fecal microbiome	Catenibacterium mitsuokai DSM 15897_mlg20657	s__Prevotella_melaninogenica_t__Prevotella_melaninogenica_unclassified	0.604291	0.18268	0.000383811	0	0	-0.00508159	0.037997	46
Fecal microbiome	Catenibacterium mitsuokai DSM 15897_mlg20657	s__Prevotella_melaninogenica	0.120052	0.18268	0.000383811	0	0	-0.00508159	0.037997	58.6667
Fecal microbiome	Bacteroides thetaiotaomicron VPI 5482_mlg9357	s__Veillonella_parvula	1.80564	-0.182667	0.00038419	-0.0092977	0.29	-0.00181101	0.008452	28.3333
Fecal microbiome	Bacteroides thetaiotaomicron VPI 5482_mlg9357	s__Veillonella_parvula_t__Veillonella_parvula_unclassified	1.85238	-0.182667	0.00038419	-0.000117225	0.2	-0.00181101	0.008452	44.3333
Fecal microbiome	Fusobacterium mortiferum ATCC 9817_mlg14627	f__Coriobacteriaceae	2.41509	0.182568	0.000387068	0	0	-0.0169665	0.015328	13.6667
Fecal microbiome	Fusobacterium mortiferum ATCC 9817_mlg14627	o__Coriobacteriales	1.58968	0.182568	0.000387068	0	0	-0.0169665	0.015328	23.3333
Fecal microbiome	Fusobacterium mortiferum mgs0490	o__Coriobacteriales	2.41205	0.182558	0.000387359	0	0	-0.0387718	0.015339	15.3333
Fecal microbiome	Fusobacterium mortiferum mgs0490	f__Coriobacteriaceae	2.32782	0.182558	0.000387359	0	0	-0.0387718	0.015339	16.6667
Fecal microbiome	Bacteroides thetaiotaomicron VPI 5482_mlg114336	s__Prevotella_melaninogenica	1.96855	-0.182555	0.000387452	-0.011286	0.68	0.0258805	0.022286	17.3333
Fecal microbiome	Bacteroides thetaiotaomicron VPI 5482_mlg114336	s__Prevotella_melaninogenica_t__Prevotella_melaninogenica_unclassified	1.63631	-0.182555	0.000387452	-0.000356321	0.36	0.0258805	0.022286	32.1667
Fecal microbiome	Unclassified_mlg33528	s__Lactobacillus_gasseri	1.29738	0.182513	0.000388666	0	0	0.145841	0.038478	22
Fecal microbiome	Tannerella sp 6 1 58FAA CT1 mgs0276	g__Anelloviridae_noname	2.56481	-0.182508	0.00038882	-8.42807e-05	0.01	0.00821243	0.019247	17.5
Fecal microbiome	Tannerella sp 6 1 58FAA CT1 mgs0276	s__Torque_teno_virus	2.33153	-0.182508	0.00038882	-5.64089e-06	0.01	0.00821243	0.019247	21.3333
Fecal microbiome	Tannerella sp 6 1 58FAA CT1 mgs0276	s__Torque_teno_virus_t__PRJNA70005	2.04514	-0.182508	0.00038882	0	0	0.00821243	0.019247	29.6667
Fecal microbiome	Lactococcus lactis mgs0952	g__Rothia	1.36428	0.182488	0.000389403	9.02639e-05	0.01	0.0436979	0.059678	27.8333
Fecal microbiome	Peptostreptococcus anaerobius 653 L_mlg9003	s__Lactobacillus_iners	3.4151	0.182394	0.000392153	0.013579	0.47	0.0382241	0.038823	3.83333
Fecal microbiome	Unclassified_mlg385417	s__Lactobacillus_vaginalis_t__GCF_000159435	2.20042	0.182332	0.000393969	0.0002639	0.44	0.061165	0.039003	13.3333
Fecal microbiome	Unclassified_mlg385417	s__Lactobacillus_vaginalis	1.1122	0.182332	0.000393969	0.0187173	0.51	0.061165	0.039003	21.3333
Fecal microbiome	Bacteroides thetaiotaomicron NLAE zl C523 (Illumina Draft assembly with Velvet)_mlg7924	o__Pasteurellales	2.28023	-0.182244	0.000396582	-0.0115198	0.51	0.0161679	0.019631	17.1667
Fecal microbiome	Bacteroides thetaiotaomicron NLAE zl C523 (Illumina Draft assembly with Velvet)_mlg7924	f__Pasteurellaceae	2.44621	-0.182244	0.000396582	-0.000183239	0.36	0.0161679	0.019631	25.5
Fecal microbiome	Faecalibacterium prausnitzii mgs1335	s__Lactobacillus_vaginalis	1.31857	0.182194	0.000398064	0.0238999	0.46	0.0131436	0.039408	27.6667
Fecal microbiome	Faecalibacterium prausnitzii mgs1335	s__Lactobacillus_vaginalis_t__GCF_000159435	1.30786	0.182194	0.000398064	5.24508e-10	0.12	0.0131436	0.039408	30.1667
Fecal microbiome	Unclassified_mlg548	p__Viruses_noname	5.30807	0.181957	0.000405206	0.00027846	0.01	0.132327	0.040115	9.16667
Fecal microbiome	Unclassified_mlg548	c__Viruses_noname	4.8937	0.181957	0.000405206	1.89312e-17	0.01	0.132327	0.040115	13.5
Fecal microbiome	Unclassified_mlg417343	s__Lactobacillus_vaginalis	5.689	0.181933	0.000405929	0.0950497	0.92	0.0909987	0.040187	1
Fecal microbiome	Unclassified_mlg417343	s__Lactobacillus_vaginalis_t__GCF_000159435	5.2247	0.181933	0.000405929	0.00682618	0.91	0.0909987	0.040187	5
Fecal microbiome	Bacteroides thetaiotaomicron mgs0039	g__Haemophilus	1.988	-0.181728	0.000412215	-0.00197995	0.12	0.030647	0.016324	30.1667
Fecal microbiome	Unclassified_mlg124553	o__Rhizobiales	1.78163	0.181714	0.000412645	0.0133781	0.23	0.0255979	0.013617	36.5
Fecal microbiome	Oscillospiraceae mgs0718	s__Lactobacillus_vaginalis	4.40625	0.181634	0.00041511	0.170353	0.94	0.0795717	0.041096	1.33333
Fecal microbiome	Oscillospiraceae mgs0718	s__Lactobacillus_vaginalis_t__GCF_000159435	4.53568	0.181634	0.00041511	0.000684566	0.81	0.0795717	0.041096	3.5
Fecal microbiome	Unclassified_mlg155780	o__Rhizobiales	1.86477	0.181508	0.000419034	0.0142432	0.23	0.0624092	0.013828	34.8333
Fecal microbiome	Desulfovibrionaceae mgs0168	o__Rhizobiales	1.82661	0.181489	0.000419633	0.0130707	0.23	0.0243417	0.013848	36.8333
Fecal microbiome	Unclassified_mlg198718	g__Peptoniphilus	2.09477	0.181379	0.00042309	0	0	0.0327468	0.052737	22.3333
Fecal microbiome	Unclassified_mlg1329	o__Rhizobiales	2.0416	0.181304	0.000425455	0.0133138	0.23	0.0178598	0.01404	30.6667
Fecal microbiome	Tannerella sp 6_1_58FAA_CT1_mlg112294	f__Anelloviridae	1.35017	-0.181223	0.000428038	0	0	-0.0120079	0.022419	41.3333
Fecal microbiome	Methanosphaera stadtmanae DSM 3091_mlg8490	s__Streptococcus_anginosus	1.75707	0.181204	0.000428653	0.0348126	0.46	0.124806	0.042437	19.5
Fecal microbiome	Methanosphaera stadtmanae DSM 3091_mlg8490	s__Streptococcus_anginosus_t__Streptococcus_anginosus_unclassified	0.694583	0.181204	0.000428653	1.57827e-06	0.16	0.124806	0.042437	37.3333
Fecal microbiome	Unclassified_mlg252697	g__Gyrovirus	3.83513	0.181183	0.000429333	0	0	0.0185881	0.085008	2.66667
Fecal microbiome	Unclassified_mlg245479	s__Lactobacillus_vaginalis	5.72041	0.181182	0.000429362	0.0947955	0.92	0.0637837	0.042507	1
Fecal microbiome	Unclassified_mlg245479	s__Lactobacillus_vaginalis_t__GCF_000159435	5.43889	0.181182	0.000429362	0.00673326	0.89	0.0637837	0.042507	5
Fecal microbiome	Porphyromonas asaccharolytica PR426713P I_mlg13072	o__Caudovirales	0.698672	0.181166	0.000429858	0.0185757	0.12	-0.0732629	0.028371	27.3333
Fecal microbiome	Unclassified_mlg73245	g__Peptoniphilus	0.839508	0.180969	0.000436233	0	0	-0.037011	0.050849	45.6667
Fecal microbiome	Unclassified_mlg160701	s__Lactobacillus_vaginalis	4.49383	0.180969	0.000436235	0.169761	0.94	0.0551679	0.043187	1
Fecal microbiome	Unclassified_mlg160701	s__Lactobacillus_vaginalis_t__GCF_000159435	4.16832	0.180969	0.000436235	0.000712839	0.82	0.0551679	0.043187	3.83333
Fecal microbiome	Unclassified_mlg3628	s__Lactobacillus_vaginalis	4.66362	0.180964	0.000436375	0.171584	0.94	0.0663011	0.043201	1.33333
Fecal microbiome	Unclassified_mlg3628	s__Lactobacillus_vaginalis_t__GCF_000159435	4.98403	0.180964	0.000436375	0.000678857	0.82	0.0663011	0.043201	3.5
Fecal microbiome	Lachnospiraceae bacterium 5_1_57FAA_mlg303446	o__Bacteroidales	2.99076	0.180932	0.000437423	0	0	-0.00149566	0.014435	9
Fecal microbiome	Lachnospiraceae bacterium 5_1_57FAA_mlg303446	c__Bacteroidia	2.0029	0.180932	0.000437423	0	0	-0.00149566	0.014435	18.6667
Fecal microbiome	Bacteria mgs0656	s__Prevotella_melaninogenica	1.12953	0.180734	0.0004439	0	0	-0.00918122	0.043946	32
Fecal microbiome	Bacteria mgs0656	s__Prevotella_melaninogenica_t__Prevotella_melaninogenica_unclassified	0.577889	0.180734	0.0004439	0	0	-0.00918122	0.043946	47.3333
Fecal microbiome	Unclassified_mlg73207	g__Peptoniphilus	0.965128	0.180711	0.000444674	0	0	-0.0684467	0.052808	45.3333
Fecal microbiome	Unclassified_mlg48511	s__Peptoniphilus_harei_t__GCF_000183565	0.921534	0.18061	0.000448033	0	0	0.0934559	0.009857	45.6667
Fecal microbiome	Unclassified_mlg48511	s__Peptoniphilus_harei	0.554503	0.18061	0.000448033	0	0	0.0934559	0.009857	55.3333
Fecal microbiome	Bacteroides thetaiotaomicron VPI 5482_mlg114336	f__Pasteurellaceae	2.34018	-0.180544	0.000450221	-0.000119273	0.29	0.0258805	0.022286	27.5
Fecal microbiome	Bacteroides thetaiotaomicron VPI 5482_mlg114336	o__Pasteurellales	1.81945	-0.180544	0.000450221	-0.0115824	0.53	0.0258805	0.022286	20.3333
Fecal microbiome	Clostridium sp M62/1_mlg329257	g__Bifidobacterium	2.59532	0.180536	0.000450492	0.0417774	0.44	0.00856306	0.089198	9.33333
Fecal microbiome	Unclassified_mlg402471	s__Prevotella_melaninogenica_t__Prevotella_melaninogenica_unclassified	0.430136	0.180522	0.000450949	0	0	-0.0200087	0.044644	49
Fecal microbiome	Unclassified_mlg402471	s__Prevotella_melaninogenica	-0.345165	0.180522	0.000450949	0	0	-0.0200087	0.044644	63.3333
Fecal microbiome	Tannerella sp 6_1_58FAA_CT1_mlg112294	g__Anelloviridae_noname	2.44	-0.180464	0.000452911	-0.000169248	0.03	-0.0120079	0.022419	18.5
Fecal microbiome	Tannerella sp 6_1_58FAA_CT1_mlg112294	s__Torque_teno_virus	2.45877	-0.180464	0.000452911	-5.40715e-05	0.03	-0.0120079	0.022419	19.1667
Fecal microbiome	Tannerella sp 6_1_58FAA_CT1_mlg112294	s__Torque_teno_virus_t__PRJNA70005	2.89665	-0.180464	0.000452911	0	0	-0.0120079	0.022419	25.6667
Fecal microbiome	Clostridium sp M62/1_mlg158017	g__Bifidobacterium	3.24078	0.180438	0.000453796	0.0416894	0.44	-0.0281017	0.089852	4.33333
Fecal microbiome	Unclassified_mlg58392	s__Lactobacillus_vaginalis_t__GCF_000159435	0.524546	0.180407	0.000454831	2.56085e-06	0.05	0.0194754	0.045028	47.5
Fecal microbiome	Unclassified_mlg58392	s__Lactobacillus_vaginalis	0.130604	0.180407	0.000454831	0.00397099	0.12	0.0194754	0.045028	51.1667
Fecal microbiome	Unclassified_mlg159581	s__Lactobacillus_vaginalis	1.62748	0.180311	0.000458101	0.0169467	0.34	0.109789	0.045352	19.8333
Fecal microbiome	Unclassified_mlg159581	s__Lactobacillus_vaginalis_t__GCF_000159435	1.51853	0.180311	0.000458101	2.49436e-05	0.19	0.109789	0.045352	29.3333
Fecal microbiome	Bacilli mgs0458	o__Rhizobiales	0.76596	0.18028	0.000459149	0.0141176	0.21	-0.0451666	0.090911	32.1667
Fecal microbiome	Comamonas kerstersii mgs0075	g__Gallionellaceae_unclassified	1.94057	0.180198	0.000461955	0	0	0.0126571	0.018293	13.6667
Fecal microbiome	Comamonas kerstersii mgs0075	f__Gallionellaceae	1.82938	0.180198	0.000461955	0	0	0.0126571	0.018293	16
Fecal microbiome	Comamonas kerstersii mgs0075	o__Gallionellales	1.66855	0.180198	0.000461955	0	0	0.0126571	0.018293	18.6667
Fecal microbiome	Lachnospiraceae bacterium 3_1_57FAA_CT1_mlg30205	c__Alphaproteobacteria	0.812954	0.1799	0.00047225	0	0	0.00594062	0.089687	38.3333
Fecal microbiome	Unclassified_mlg357050	f__Porphyromonadaceae	2.83186	0.179893	0.000472507	0.109038	0.56	-0.00126721	0.018711	7.83333
Fecal microbiome	Faecalicoccus pleomorphus mgs0913	f__Clostridiales_Family_XI_Incertae_Sedis	1.36271	0.179892	0.000472529	0	0	0.0375294	0.038908	37.3333
Fecal microbiome	Christensenellales mgs0467	s__Lactobacillus_vaginalis_t__GCF_000159435	0.71928	0.179786	0.000476261	0	0	0.0322483	0.04715	28.6667
Fecal microbiome	Christensenellales mgs0467	s__Lactobacillus_vaginalis	0.00135851	0.179786	0.000476261	0	0	0.0322483	0.04715	46
Fecal microbiome	Unclassified_mlg16317	s__Lactobacillus_vaginalis	1.9126	0.17976	0.000477165	0.00929032	0.29	0.0783493	0.018896	15.6667
Fecal microbiome	Unclassified_mlg16317	s__Lactobacillus_vaginalis_t__GCF_000159435	1.59281	0.17976	0.000477165	0.000453651	0.24	0.0783493	0.018896	22.3333
Fecal microbiome	Ruminococcus sp SR1/5 mgs1493	f__Circoviridae	4.6256	0.179666	0.000480498	0	0	0.166423	0.015856	30
Fecal microbiome	Unclassified_mlg12293	g__Alphatorquevirus	2.58073	0.179564	0.000484125	0.051129	0.45	-0.0660143	0.095857	7.16667
Fecal microbiome	Unclassified_mlg119368	s__Lactobacillus_vaginalis_t__GCF_000159435	2.57542	0.179533	0.000485255	0.000261451	0.41	-0.0450539	0.04804	11.5
Fecal microbiome	Unclassified_mlg119368	s__Lactobacillus_vaginalis	1.48919	0.179533	0.000485255	0.018316	0.52	-0.0450539	0.04804	19.3333
Fecal microbiome	Streptococcus infantarius infantarius ATCC BAA 102_mlg16301	g__Afipia	1.23478	0.179439	0.000488622	0	0	0.0167956	0.034591	26.3333
Fecal microbiome	Unclassified_mlg278920	g__Potyvirus	1.8255	0.179283	0.000494286	0	0	0.0132696	0.097869	12.6667
Fecal microbiome	Streptococcus infantarius infantarius ATCC BAA 102_mlg16301	f__Bradyrhizobiaceae	-0.248583	0.179233	0.000496107	0	0	0.0167956	0.034591	57
Fecal microbiome	Unclassified_mlg41868	f__Burkholderiaceae	2.48043	0.179114	0.000500501	0.00157754	0.03	0.115435	0.033033	11.3333
Fecal microbiome	Lactobacillus crispatus mgs1030	g__Lactobacillus	3.68164	0.179087	0.000501485	0	0	0.217652	0.011033	16
Fecal microbiome	Lactobacillus crispatus mgs1030	f__Lactobacillaceae	3.65972	0.179087	0.000501485	0	0	0.217652	0.011033	16.3333
Fecal microbiome	Blautia hydrogenotrophica DSM 10507_mlg140404	f__Burkholderiaceae	1.05212	-0.179065	0.000502314	-0.000284186	0.02	0.111383	0.075766	36.3333
Fecal microbiome	Oscillospiraceae mgs0620	g__Porphyromonas	0.801971	0.178902	0.000508387	0	0	0.20333	0.070156	21.6667
Fecal microbiome	Bacteroides sp 3_1_33FAA_mlg15396	g__Pseudomonas	1.75564	-0.178803	0.000512094	0	0	-0.0631963	0.033798	75.3333
Fecal microbiome	Bacteroides sp 3_1_33FAA_mlg15396	f__Pseudomonadaceae	1.39428	-0.178803	0.000512094	0	0	-0.0631963	0.033798	78
Fecal microbiome	Clostridium sp D5_mlg101579	f__Micrococcaceae	0.321806	0.178791	0.000512535	0	0	-0.0958412	0.050741	47.3333
Fecal microbiome	Unclassified_mlg87139	s__Lactobacillus_crispatus	2.04745	-0.178689	0.000516413	-0.0273505	0.77	0.0454533	0.051125	14.6667
Fecal microbiome	Unclassified_mlg87139	s__Lactobacillus_crispatus_t__Lactobacillus_crispatus_unclassified	1.70725	-0.178689	0.000516413	-3.85811e-05	0.27	0.0454533	0.051125	37.1667
Fecal microbiome	Unclassified_mlg1248	o__Coriobacteriales	2.24583	0.178597	0.000519907	0	0	0.00332516	0.034314	20.3333
Fecal microbiome	Unclassified_mlg1248	f__Coriobacteriaceae	1.84313	0.178597	0.000519907	0	0	0.00332516	0.034314	25
Fecal microbiome	Unclassified_mlg181034	s__Dialister_micraerophilus_t__Dialister_micraerophilus_unclassified	1.45739	0.178507	0.000523371	0	0	-0.0432428	0.048547	22.3333
Fecal microbiome	Unclassified_mlg181034	s__Dialister_micraerophilus	1.40346	0.178507	0.000523371	0	0	-0.0432428	0.048547	23.6667
Fecal microbiome	Streptococcus infantarius infantarius ATCC BAA 102_mlg16301	s__Afipia_unclassified	1.59074	0.178488	0.000524109	0	0	0.0167956	0.034591	20.3333
Fecal microbiome	Catenibacterium mitsuokai mgs1303	s__Prevotella_melaninogenica	1.04718	0.178477	0.000524513	0	0	0.000512895	0.051927	49.3333
Fecal microbiome	Catenibacterium mitsuokai mgs1303	s__Prevotella_melaninogenica_t__Prevotella_melaninogenica_unclassified	0.591298	0.178477	0.000524513	0	0	0.000512895	0.051927	57.3333
Fecal microbiome	Bacteroides massiliensis mgs1424	o__Pseudomonadales	1.53043	-0.178466	0.000524928	0	0	0.0713392	0.065953	17.3333
Fecal microbiome	Blautia hydrogenotrophica DSM 10507_mlg7964	f__Burkholderiaceae	-0.0843015	-0.178398	0.000527556	-0.000397204	0.03	-0.0154361	0.082101	55.8333
Fecal microbiome	Unclassified_mlg203322	g__Circoviridae_noname	4.61512	0.178359	0.000529084	0	0	0.151929	0.020952	29.6667
Fecal microbiome	Unclassified_mlg355881	g__Neisseria	2.30376	0.178293	0.000531655	0	0	0.0883685	0.035089	17.3333
Fecal microbiome	Unclassified_mlg355881	f__Neisseriaceae	2.31826	0.178293	0.000531655	0	0	0.0883685	0.035089	17
Fecal microbiome	Unclassified_mlg355881	o__Neisseriales	2.09215	0.178293	0.000531655	0	0	0.0883685	0.035089	20
Fecal microbiome	Bacteroides thetaiotaomicron NLAE zl H207_mlg277530	s__Veillonella_parvula_t__Veillonella_parvula_unclassified	1.75817	-0.178253	0.000533214	-9.83199e-05	0.18	0.083519	0.011731	40.8333
Fecal microbiome	Bacteroides thetaiotaomicron NLAE zl H207_mlg277530	s__Veillonella_parvula	1.08368	-0.178253	0.000533214	-0.00875383	0.27	0.083519	0.011731	40.1667
Fecal microbiome	Unclassified_mlg3139	s__Veillonella_parvula_t__Veillonella_parvula_unclassified	0.95048	0.177976	0.000544179	0	0	-0.0395958	0.053874	29.6667
Fecal microbiome	Unclassified_mlg3139	s__Veillonella_parvula	0.670617	0.177976	0.000544179	0	0	-0.0395958	0.053874	35.6667
Fecal microbiome	Eubacterium eligens ATCC 27750_mlg72952	p__Ascomycota	0.759955	-0.177865	0.000548616	-0.0231134	0.54	-0.0429817	0.036209	23.8333
Fecal microbiome	Acidaminococcus fermentans VR4, DSM 20731_mlg1084	s__Prevotella_buccalis_t__GCF_000177075	0.797258	0.177796	0.000551391	0	0	-0.0364411	0.012131	36.3333
Fecal microbiome	Acidaminococcus fermentans VR4, DSM 20731_mlg1084	s__Prevotella_buccalis	0.116604	0.177796	0.000551391	0	0	-0.0364411	0.012131	51
Fecal microbiome	Bacteroides sp 3_1_33FAA_mlg59183	f__Pseudomonadaceae	1.6104	-0.177453	0.000565387	0	0	0.0731596	0.037316	71.6667
Fecal microbiome	Bacteroides sp 3_1_33FAA_mlg59183	g__Pseudomonas	0.532865	-0.177453	0.000565387	0	0	0.0731596	0.037316	86.6667
Fecal microbiome	Catenibacterium mitsuokai mgs0639	g__Haemophilus	2.87392	0.177317	0.000571061	0.000818156	0.01	-0.00707532	0.037179	16.8333
Fecal microbiome	Blautia hydrogenotrophica mgs0074	f__Burkholderiaceae	1.53904	-0.177305	0.000571558	-0.000288205	0.01	0.0906993	0.084863	29.8333
Fecal microbiome	Lactococcus lactis cremoris SK11_mlg71014	f__Micrococcaceae	2.57848	0.177263	0.0005733	0	0	-0.00580139	0.056757	9.66667
Fecal microbiome	Eubacterium eligens ATCC 27750_mlg106943	o__Saccharomycetales	1.344	-0.17724	0.000574262	-3.51576e-05	0.29	-0.00796456	0.056852	33.1667
Fecal microbiome	Eubacterium eligens ATCC 27750_mlg106943	c__Saccharomycetes	0.922568	-0.17724	0.000574262	-0.0174286	0.54	-0.00796456	0.056852	24.1667
Fecal microbiome	Clostridium mgs1073	s__Rothia_mucilaginosa_t__Rothia_mucilaginosa_unclassified	2.72954	0.17715	0.00057806	0	0	-0.0367867	0.054094	9.66667
Fecal microbiome	Clostridium mgs1073	s__Rothia_mucilaginosa	2.6284	0.17715	0.00057806	0	0	-0.0367867	0.054094	10.6667
Fecal microbiome	Unclassified_mlg98719	o__Gallionellales	4.03116	0.177102	0.000580069	0.115958	0.89	-0.114624	0.038285	1
Fecal microbiome	Unclassified_mlg98719	f__Gallionellaceae	3.39073	0.177102	0.000580069	2.64429e-05	0.45	-0.114624	0.038285	11.3333
Fecal microbiome	Unclassified_mlg98719	g__Gallionellaceae_unclassified	2.48257	0.177102	0.000580069	0.000565742	0.38	-0.114624	0.038285	10.6667
Fecal microbiome	Catenibacterium mitsuokai DSM 15897_mlg10456	g__Haemophilus	1.90247	0.177094	0.00058043	0.000806292	0.01	0.00971992	0.037759	30.1667
Fecal microbiome	Unclassified_mlg84523	s__Lactobacillus_vaginalis	2.62314	0.177077	0.000581155	0.00914419	0.33	0.0910113	0.057534	6.16667
Fecal microbiome	Unclassified_mlg84523	s__Lactobacillus_vaginalis_t__GCF_000159435	2.68502	0.177077	0.000581155	3.3391e-06	0.21	0.0910113	0.057534	8.16667
Fecal microbiome	Lactococcus lactis cremoris SK11_mlg11002	f__Micrococcaceae	2.1049	0.177034	0.000582983	0	0	-0.0265059	0.057715	19
Fecal microbiome	Unclassified_mlg101172	s__Prevotella_melaninogenica	0.68534	0.17684	0.000591265	0	0	-0.0483097	0.058535	42
Fecal microbiome	Unclassified_mlg101172	s__Prevotella_melaninogenica_t__Prevotella_melaninogenica_unclassified	0.0636665	0.17684	0.000591265	0	0	-0.0483097	0.058535	55.3333
Fecal microbiome	Fusobacterium ulcerans mgs0201	f__Pseudomonadaceae	0.910837	0.176838	0.000591338	0.000604246	0.01	0.088821	0.045289	33.1667
Fecal microbiome	Fusobacterium ulcerans mgs0201	g__Pseudomonas	0.768702	0.176838	0.000591338	0	0	0.088821	0.045289	37.3333
Fecal microbiome	Unclassified_mlg23575	s__Melon_aphid_borne_yellows_virus	0.954325	0.176827	0.000591811	0	0	0.0371418	0.058589	30.6667
Fecal microbiome	Unclassified_mlg23575	s__Melon_aphid_borne_yellows_virus_t__PRJNA30049	0.734628	0.176827	0.000591811	0	0	0.0371418	0.058589	35
Fecal microbiome	Bacteroides thetaiotaomicron NLAE zl C523 (Illumina Draft assembly with Velvet)_mlg7924	g__Haemophilus	1.9275	-0.17682	0.000592135	-0.00229482	0.13	0.0161679	0.023449	30.5
Fecal microbiome	Bacteroides thetaiotaomicron mgs0039	g__Veillonella	2.23745	-0.176746	0.000595312	-0.0243159	0.66	0.030647	0.019645	13.6667
Fecal microbiome	Lactococcus lactis mgs0952	f__Micrococcaceae	1.00044	0.176574	0.000602806	0	0	0.0436979	0.059678	37.3333
Fecal microbiome	Bilophila wadsworthia 3_1_6_mlg272155	o__Actinomycetales	4.4583	-0.176545	0.000604079	-0.00289891	0.21	0.0306975	0.073044	2.66667
Fecal microbiome	Bacteroides dorei DSM 17855_mlg19402	o__Pseudomonadales	1.24927	-0.176412	0.000609975	-0.0294583	0.9	-0.015293	0.07349	24.6667
Fecal microbiome	Unclassified_mlg26443	s__Lactobacillus_vaginalis	0.790044	0.176385	0.000611163	0	0	0.0285848	0.060505	33
Fecal microbiome	Unclassified_mlg26443	s__Lactobacillus_vaginalis_t__GCF_000159435	0.242534	0.176385	0.000611163	0	0	0.0285848	0.060505	41.6667
Fecal microbiome	Phascolarctobacterium succinatutens mgs1366	f__Enterobacteriaceae	2.23108	0.17625	0.000617203	2.51046e-16	0.18	0.0682269	0.061103	5.83333
Fecal microbiome	Phascolarctobacterium succinatutens mgs1366	o__Enterobacteriales	1.70913	0.17625	0.000617203	0.031013	0.4	0.0682269	0.061103	9.33333
Fecal microbiome	Unclassified_mlg47321	c__Flavobacteriia	3.40297	0.176181	0.000620313	0.0341778	0.26	-0.0448726	0.061411	4.5
Fecal microbiome	Unclassified_mlg47321	o__Flavobacteriales	3.55942	0.176181	0.000620313	0.000627859	0.12	-0.0448726	0.061411	8
Fecal microbiome	Oscillospiraceae mgs0227	g__Atopobium	1.7491	0.176116	0.000623227	0	0	0.0924361	0.05355	27.6667
Fecal microbiome	Blautia hydrogenotrophica DSM 10507_mlg117067	s__Lactobacillus_gasseri_t__Lactobacillus_gasseri_unclassified	2.67906	0.176017	0.000627709	0.034411	0.59	-0.0341847	0.0818	5.66667
Fecal microbiome	Unclassified_mlg198718	f__Clostridiales_Family_XI_Incertae_Sedis	1.95261	0.175895	0.000633311	0	0	0.0327468	0.052737	24.3333
Fecal microbiome	Unclassified_mlg144041	g__Pseudomonas	1.5831	0.175727	0.000641049	0	0	0.0651102	0.050919	21
Fecal microbiome	Unclassified_mlg144041	f__Pseudomonadaceae	1.2579	0.175727	0.000641049	0	0	0.0651102	0.050919	27.6667
Fecal microbiome	Unclassified_mlg73207	f__Clostridiales_Family_XI_Incertae_Sedis	1.75105	0.175647	0.000644788	0	0	-0.0684467	0.052808	28
Fecal microbiome	Unclassified_mlg73245	f__Clostridiales_Family_XI_Incertae_Sedis	0.974715	0.175636	0.000645293	0	0	-0.037011	0.050849	42.6667
Fecal microbiome	Bacteria mgs1270	o__Gallionellales	2.53094	0.175556	0.000649056	0.0980735	0.8	-0.0822313	0.042838	6
Fecal microbiome	Bacteria mgs1270	f__Gallionellaceae	3.37211	0.175556	0.000649056	4.91043e-06	0.4	-0.0822313	0.042838	6.33333
Fecal microbiome	Bacteria mgs1270	g__Gallionellaceae_unclassified	2.50588	0.175556	0.000649056	0.00158699	0.38	-0.0822313	0.042838	9
Fecal microbiome	Unclassified_mlg442015	g__Atopobium	1.64003	0.175431	0.000654949	0	0	0.12714	0.055913	29
Fecal microbiome	Unclassified_mlg48357	s__Pseudomonas_stutzeri	2.58452	-0.175392	0.000656771	-0.072471	0.92	0.104677	0.06502	8.83333
Fecal microbiome	Unclassified_mlg48357	s__Pseudomonas_stutzeri_t__Pseudomonas_stutzeri_unclassified	2.15046	-0.175392	0.000656771	-0.00472485	0.81	0.104677	0.06502	21
Fecal microbiome	Unclassified_mlg784	s__Pseudomonas_stutzeri_t__Pseudomonas_stutzeri_unclassified	2.27567	-0.175119	0.000669863	-0.00484141	0.8	0.120777	0.066316	20.5
Fecal microbiome	Unclassified_mlg784	s__Pseudomonas_stutzeri	1.65239	-0.175119	0.000669863	-0.0729265	0.92	0.120777	0.066316	16.1667
Fecal microbiome	Clostridiaceae mgs1343	s__Lactobacillus_vaginalis_t__GCF_000159435	4.33915	0.175049	0.000673255	0.000426649	0.7	0.0100172	0.066652	3.83333
Fecal microbiome	Clostridiaceae mgs1343	s__Lactobacillus_vaginalis	3.40767	0.175049	0.000673255	0.0881122	0.9	0.0100172	0.066652	3
Fecal microbiome	Unclassified_mlg203322	f__Circoviridae	4.4796	0.175036	0.000673882	0	0	0.151929	0.022238	30.6667
Fecal microbiome	Bacteroides thetaiotaomicron VPI 5482_mlg114336	g__Haemophilus	1.78582	-0.174891	0.00068099	-0.00139856	0.13	0.0258805	0.026967	29.3333
Fecal microbiome	Unclassified_mlg175774	s__Pepper_vein_yellows_virus	5.70126	-0.174794	0.000685757	-0.0382901	0.74	0.134289	0.058483	1.16667
Fecal microbiome	Unclassified_mlg175774	s__Pepper_vein_yellows_virus_t__PRJNA62493	5.15059	-0.174794	0.000685757	-0.00295049	0.5	0.134289	0.058483	6.83333
Fecal microbiome	Fusobacterium ulcerans mgs0201	o__Pseudomonadales	0.711619	0.174785	0.000686192	9.09046e-05	0.01	0.088821	0.045289	37.6667
Fecal microbiome	Clostridium mgs0329	s__Pseudomonas_stutzeri_t__Pseudomonas_stutzeri_unclassified	2.18498	-0.174696	0.000690605	-0.00462782	0.79	0.0974296	0.06837	20.5
Fecal microbiome	Clostridium mgs0329	s__Pseudomonas_stutzeri	1.45423	-0.174696	0.000690605	-0.0704038	0.91	0.0974296	0.06837	20.6667
Fecal microbiome	Unclassified_mlg85485	s__Lactobacillus_vaginalis	5.70838	0.174641	0.000693363	0.0945771	0.92	0.0903254	0.068643	1
Fecal microbiome	Unclassified_mlg85485	s__Lactobacillus_vaginalis_t__GCF_000159435	5.68404	0.174641	0.000693363	0.00681185	0.89	0.0903254	0.068643	5
Fecal microbiome	Unclassified_mlg392714	g__Peptoniphilus	0.93524	0.17462	0.000694395	0	0	0.0446847	0.050676	45.6667
Fecal microbiome	Lactobacillus crispatus MV 1A US_mlg96777	g__Lactobacillus	4.22466	0.174544	0.000698206	0	0	0.22438	0.015361	15.3333
Fecal microbiome	Lactobacillus crispatus MV 1A US_mlg96777	f__Lactobacillaceae	3.97463	0.174544	0.000698206	0	0	0.22438	0.015361	16.3333
Fecal microbiome	Unclassified_mlg203002	s__Lactobacillus_vaginalis	3.30855	-0.174504	0.000700203	-0.0758036	1	0.0965608	0.06932	1.66667
Fecal microbiome	Unclassified_mlg203002	s__Lactobacillus_vaginalis_t__GCF_000159435	3.77401	-0.174504	0.000700203	-0.00119776	0.81	0.0965608	0.06932	7.5
Fecal microbiome	Unclassified_mlg352714	s__Pseudomonas_stutzeri_t__Pseudomonas_stutzeri_unclassified	2.45958	-0.174359	0.000707566	-0.00457668	0.8	0.124027	0.070049	19.8333
Fecal microbiome	Unclassified_mlg352714	s__Pseudomonas_stutzeri	2.40865	-0.174359	0.000707566	-0.0751682	0.93	0.124027	0.070049	12.8333
Fecal microbiome	Oscillospiraceae mgs0620	f__Porphyromonadaceae	0.444358	0.174338	0.000708648	0	0	0.20333	0.070156	30
Fecal microbiome	Unclassified_mlg384844	s__Dialister_micraerophilus	0.912262	0.174285	0.000711337	0.000236451	0.02	-0.00795638	0.035211	46.5
Fecal microbiome	Unclassified_mlg384844	s__Dialister_micraerophilus_t__Dialister_micraerophilus_unclassified	0.940461	0.174285	0.000711337	0	0	-0.00795638	0.035211	55.3333
Fecal microbiome	Eubacterium cylindroides T2 87_mlg387301	o__Gallionellales	-0.188746	0.174254	0.000712898	0	0	0.108771	0.047051	57.3333
Fecal microbiome	Eubacterium cylindroides T2 87_mlg387301	g__Gallionellaceae_unclassified	-0.218636	0.174254	0.000712898	0	0	0.108771	0.047051	58
Fecal microbiome	Eubacterium cylindroides T2 87_mlg387301	f__Gallionellaceae	-0.43805	0.174254	0.000712898	0	0	0.108771	0.047051	60.6667
Fecal microbiome	Lactobacillus crispatus 125 2 CHN_mlg15748	o__Lactobacillales	4.03023	0.174222	0.000714555	0	0	0.209653	0.013053	14.6667
Fecal microbiome	Unclassified_mlg80816	o__Gallionellales	1.29368	0.174165	0.000717506	0.0105401	0.43	0.0483665	0.047355	26.8333
Fecal microbiome	Unclassified_mlg80816	g__Gallionellaceae_unclassified	1.6494	0.174165	0.000717506	0.00144009	0.4	0.0483665	0.047355	21.5
Fecal microbiome	Unclassified_mlg80816	f__Gallionellaceae	0.912854	0.174165	0.000717506	3.41748e-05	0.24	0.0483665	0.047355	38.6667
Fecal microbiome	Tannerella sp 6_1_58FAA_CT1_mlg47807	f__Anelloviridae	1.77263	-0.17414	0.000718804	-4.90196e-06	0.01	0.0196378	0.039193	32.3333
Fecal microbiome	Oscillospiraceae mgs1186	s__Prevotella_buccalis_t__GCF_000177075	1.8122	0.174042	0.000723848	0	0	-0.0467694	0.03583	21.6667
Fecal microbiome	Oscillospiraceae mgs1186	s__Prevotella_buccalis	1.5561	0.174042	0.000723848	0.000556176	0.01	-0.0467694	0.03583	21.1667
Fecal microbiome	Bacteroides sp 3_1_33FAA_mlg15396	c__Gammaproteobacteria	2.10754	-0.173946	0.000728877	-0.0229879	0.8	-0.0631963	0.036079	21
Fecal microbiome	Butyricicoccus mgs1151	o__Gallionellales	1.42951	0.173945	0.000728894	0.0363577	0.62	-0.0923668	0.048107	23.3333
Fecal microbiome	Butyricicoccus mgs1151	f__Gallionellaceae	1.35773	0.173945	0.000728894	7.46319e-06	0.31	-0.0923668	0.048107	30.6667
Fecal microbiome	Butyricicoccus mgs1151	g__Gallionellaceae_unclassified	1.27816	0.173945	0.000728894	4.09809e-05	0.14	-0.0923668	0.048107	31.6667
Fecal microbiome	Unclassified_mlg3924	f__Gallionellaceae	1.62525	0.173945	0.000728894	8.87094e-06	0.32	-0.105833	0.048107	26.3333
Fecal microbiome	Unclassified_mlg3924	o__Gallionellales	0.239028	0.173945	0.000728894	0.0360606	0.62	-0.105833	0.048107	43.3333
Fecal microbiome	Unclassified_mlg3924	g__Gallionellaceae_unclassified	0.757181	0.173945	0.000728894	4.12513e-05	0.12	-0.105833	0.048107	42.6667
Fecal microbiome	Unclassified_mlg31251	s__Dialister_micraerophilus_t__Dialister_micraerophilus_unclassified	0.894781	0.173866	0.000733071	0	0	-0.00649514	0.060284	30.3333
Fecal microbiome	Unclassified_mlg31251	s__Dialister_micraerophilus	0.449646	0.173866	0.000733071	0	0	-0.00649514	0.060284	41.3333
Fecal microbiome	Unclassified_mlg81284	s__Lactobacillus_vaginalis_t__GCF_000159435	0.260861	0.173847	0.000734031	0	0	0.0252391	0.072669	39.6667
Fecal microbiome	Unclassified_mlg81284	s__Lactobacillus_vaginalis	-0.305311	0.173847	0.000734031	0	0	0.0252391	0.072669	49.3333
Fecal microbiome	Unclassified_mlg214091	g__Anaerococcus	2.59632	0.173826	0.000735168	0.0786093	0.75	0.0542331	0.048461	10.6667
Fecal microbiome	Unclassified_mlg181034	g__Dialister	1.08596	0.173818	0.000735562	0	0	-0.0432428	0.048547	32.6667
Fecal microbiome	Eubacterium eligens mgs0507	c__Saccharomycetes	2.38269	-0.173789	0.000737098	-0.0242426	0.65	-0.0400383	0.072973	7.16667
Fecal microbiome	Eubacterium eligens mgs0507	o__Saccharomycetales	2.26533	-0.173789	0.000737098	-4.10916e-05	0.43	-0.0400383	0.072973	25.1667
Fecal microbiome	Bilophila wadsworthia 3_1_6_mlg272155	f__Actinomycetaceae	1.90796	-0.173776	0.000737815	-0.0002583	0.06	0.0306975	0.073044	27.3333
Fecal microbiome	Bacteroides dorei mgs0187	o__Pseudomonadales	1.81363	-0.17363	0.000745547	-0.027239	0.89	-0.0440272	0.067508	18.3333
Fecal microbiome	Unclassified_mlg1520	p__Viruses_noname	4.86334	-0.173569	0.000748835	-0.0075701	0.22	0.0685356	0.074135	1.83333
Fecal microbiome	Unclassified_mlg1520	c__Viruses_noname	4.54854	-0.173569	0.000748835	-6.23674e-18	0.04	0.0685356	0.074135	12.5
Fecal microbiome	Akkermansia muciniphila mgs0118	g__Porphyromonas	0.027084	0.173511	0.000751941	0	0	-0.0115187	0.074442	53.3333
Fecal microbiome	Unclassified_mlg5212	s__Dialister_micraerophilus_t__Dialister_micraerophilus_unclassified	3.18147	0.173424	0.000756612	6.19437e-07	0.19	0.0356127	0.049936	11.8333
Fecal microbiome	Unclassified_mlg5212	s__Dialister_micraerophilus	3.03273	0.173424	0.000756612	0.0100038	0.27	0.0356127	0.049936	8.83333
Fecal microbiome	Oscillospirales mgs0831	s__Dialister_micraerophilus_t__Dialister_micraerophilus_unclassified	2.99709	0.173413	0.000757245	8.76631e-07	0.2	0.0261719	0.049978	13.5
Fecal microbiome	Oscillospirales mgs0831	s__Dialister_micraerophilus	2.65112	0.173413	0.000757245	0.0109327	0.3	0.0261719	0.049978	10.6667
Fecal microbiome	Lactobacillus crispatus 125 2 CHN_mlg15748	p__Firmicutes	3.97479	0.173392	0.000758374	0	0	0.209653	0.013053	15.3333
Fecal microbiome	Clostridium bolteae ATCC BAA 613_mlg3246	s__Veillonella_parvula	1.11931	0.173321	0.000762246	0	0	0.0288034	0.075462	30
Fecal microbiome	Clostridium bolteae ATCC BAA 613_mlg3246	s__Veillonella_parvula_t__Veillonella_parvula_unclassified	0.549627	0.173321	0.000762246	0	0	0.0288034	0.075462	40
Fecal microbiome	Bacteroides thetaiotaomicron VPI 5482_mlg9357	f__Micrococcaceae	1.97647	-0.173223	0.000767561	-0.000997569	0.08	-0.00181101	0.015198	38.5
Fecal microbiome	Megasphaera micronuciformis mgs1011	o__Caulobacterales	1.07497	-0.17319	0.00076938	0	0	0.0588968	0.076169	18.3333
Fecal microbiome	Megasphaera micronuciformis mgs1011	f__Caulobacteraceae	1.25892	-0.17319	0.00076938	0	0	0.0588968	0.076169	13.6667
Fecal microbiome	Unclassified_mlg144041	o__Pseudomonadales	1.44092	0.173152	0.000771502	0	0	0.0651102	0.050919	24.6667
Fecal microbiome	Tannerella sp 6_1_58FAA_CT1_mlg3807	g__Anelloviridae_noname	2.01031	-0.172982	0.000780883	-0.000103104	0.01	0.030894	0.050468	22
Fecal microbiome	Tannerella sp 6_1_58FAA_CT1_mlg3807	s__Torque_teno_virus_t__PRJNA70005	2.13344	-0.172982	0.000780883	0	0	0.030894	0.050468	28.3333
Fecal microbiome	Tannerella sp 6_1_58FAA_CT1_mlg3807	s__Torque_teno_virus	1.6609	-0.172982	0.000780883	-2.31426e-05	0.02	0.030894	0.050468	25.6667
Fecal microbiome	Bacteroides sp 3_1_33FAA_mlg59183	c__Gammaproteobacteria	2.31635	-0.17282	0.000789974	-0.02189	0.78	0.0731596	0.039104	18
Fecal microbiome	Lactobacillus crispatus 125 2 CHN_mlg15748	c__Bacilli	4.40699	0.1728	0.000791105	0	0	0.209653	0.013053	14.3333
Fecal microbiome	Tannerella sp 6_1_58FAA_CT1_mlg47807	g__Anelloviridae_noname	2.23558	-0.172788	0.000791784	-0.000175228	0.03	0.0196378	0.039193	20.3333
Fecal microbiome	Tannerella sp 6_1_58FAA_CT1_mlg47807	s__Torque_teno_virus	2.00862	-0.172788	0.000791784	-5.60491e-05	0.03	0.0196378	0.039193	24.5
Fecal microbiome	Tannerella sp 6_1_58FAA_CT1_mlg47807	s__Torque_teno_virus_t__PRJNA70005	2.34763	-0.172788	0.000791784	-1.41022e-19	0.01	0.0196378	0.039193	26.3333
Fecal microbiome	Alistipes shahii WAL 8301_mlg55150	s__Finegoldia_magna_t__Finegoldia_magna_unclassified	2.64966	0.172763	0.000793213	0	0	-0.030358	0.052352	8.66667
Fecal microbiome	Alistipes shahii WAL 8301_mlg55150	g__Finegoldia	2.2493	0.172763	0.000793213	0	0	-0.030358	0.052352	12
Fecal microbiome	Alistipes shahii WAL 8301_mlg55150	s__Finegoldia_magna	1.99038	0.172763	0.000793213	0	0	-0.030358	0.052352	14.6667
Fecal microbiome	Unclassified_mlg2815	s__Lactobacillus_vaginalis_t__GCF_000159435	4.39807	0.172758	0.00079348	0.0004741	0.71	0.00631798	0.078555	3.83333
Fecal microbiome	Unclassified_mlg2815	s__Lactobacillus_vaginalis	3.92871	0.172758	0.00079348	0.0871653	0.9	0.00631798	0.078555	3
Fecal microbiome	Akkermansia muciniphila ATCC BAA 835_mlg1358	g__Porphyromonas	0.671624	0.172742	0.000794374	0	0	-0.0500963	0.078643	36.6667
Fecal microbiome	Blautia massiliensis mgs0128	f__Burkholderiaceae	3.01682	0.172716	0.000795881	0.00118019	0.02	0.0790587	0.052528	7.16667
Fecal microbiome	Unclassified_mlg9254	s__Atopobium_vaginae	0.968628	0.17265	0.00079959	0	0	-0.0474132	0.079691	22.6667
Fecal microbiome	Neglecta mgs0529	s__Lactobacillus_vaginalis	1.72554	0.17265	0.000799597	0.0152031	0.51	0.0574272	0.04434	15.3333
Fecal microbiome	Neglecta mgs0529	s__Lactobacillus_vaginalis_t__GCF_000159435	1.94081	0.17265	0.000799597	0.000462534	0.42	0.0574272	0.04434	15.3333
Fecal microbiome	Alistipes onderdonkii DSM 19147_mlg398400	o__Gallionellales	2.04788	0.172594	0.000802839	0.00576872	0.29	0.0214619	0.052987	11.3333
Fecal microbiome	Alistipes onderdonkii DSM 19147_mlg398400	f__Gallionellaceae	1.97199	0.172594	0.000802839	9.71068e-09	0.14	0.0214619	0.052987	25.1667
Fecal microbiome	Alistipes onderdonkii DSM 19147_mlg398400	g__Gallionellaceae_unclassified	1.83272	0.172594	0.000802839	9.12443e-05	0.09	0.0214619	0.052987	25
Fecal microbiome	Unclassified_mlg371075	g__Finegoldia	1.7911	0.172593	0.000802857	0.00224975	0.16	0.0106076	0.03401	19
Fecal microbiome	Unclassified_mlg371075	s__Finegoldia_magna	1.82226	0.172593	0.000802857	1.74186e-05	0.08	0.0106076	0.03401	22.8333
Fecal microbiome	Unclassified_mlg371075	s__Finegoldia_magna_t__Finegoldia_magna_unclassified	1.37247	0.172593	0.000802857	8.78821e-05	0.09	0.0106076	0.03401	30.1667
Fecal microbiome	Unclassified_mlg9254	s__Atopobium_vaginae_t__Atopobium_vaginae_unclassified	1.13348	0.172557	0.000804955	0	0	-0.0474132	0.079691	20
Fecal microbiome	Streptococcus bovis ATCC 700338_mlg434116	o__Enterobacteriales	3.48179	0.172503	0.000808048	0	0	0.0905128	0.079997	7
Fecal microbiome	Streptococcus bovis ATCC 700338_mlg434116	f__Enterobacteriaceae	2.92791	0.172503	0.000808048	0	0	0.0905128	0.079997	9
Fecal microbiome	Ruminococcus sp SR1/5_mlg4458	f__Burkholderiaceae	2.34862	0.172472	0.000809786	0	0	-0.0376715	0.053446	16.3333
Fecal microbiome	Oscillospiraceae mgs0227	o__Coriobacteriales	2.02643	0.172445	0.000811359	0	0	0.0924361	0.05355	25.6667
Fecal microbiome	Oscillospiraceae mgs0227	f__Coriobacteriaceae	1.87571	0.172445	0.000811359	0	0	0.0924361	0.05355	27
Fecal microbiome	Unclassified_mlg2033	s__Prevotella_melaninogenica	0.977768	0.172428	0.000812345	0	0	2.043e-06	0.080422	37
Fecal microbiome	Unclassified_mlg2033	s__Prevotella_melaninogenica_t__Prevotella_melaninogenica_unclassified	0.755978	0.172428	0.000812345	0	0	2.043e-06	0.080422	43
Fecal microbiome	Unclassified_mlg101861	s__Streptococcus_anginosus	3.92946	-0.172367	0.000815905	-0.0644773	0.99	0.0937484	0.080775	1.83333
Fecal microbiome	Unclassified_mlg101861	s__Streptococcus_anginosus_t__Streptococcus_anginosus_unclassified	3.95437	-0.172367	0.000815905	-0.00121152	0.76	0.0937484	0.080775	12.8333
Fecal microbiome	Faecalibacterium prausnitzii L2 6_mlg20078	o__Burkholderiales	3.90504	-0.172324	0.000818408	-0.00185356	0.05	0.117414	0.071496	5.83333
Fecal microbiome	Clostridium mgs1073	g__Rothia	3.18586	0.172303	0.00081961	0.000477154	0.31	-0.0367867	0.054094	5.66667
Fecal microbiome	Clostridium bartlettii DSM 16795_mlg7680	f__Burkholderiaceae	2.63552	0.172204	0.000825389	0.00778426	0.17	0.0724337	0.091978	6.33333
Fecal microbiome	Lachnospiraceae bacterium 5_1_57FAA_mlg303446	p__Bacteroidetes	2.48138	0.172153	0.0008284	0	0	-0.00149566	0.023432	14.3333
Fecal microbiome	Streptococcus infantarius infantarius CJ18_mlg18111	o__Rhizobiales	0.333021	0.171989	0.000838098	0	0	-0.0544182	0.041486	42
Fecal microbiome	Faecalibacterium prausnitzii mgs0286	o__Burkholderiales	4.52603	-0.171988	0.000838179	-0.00178473	0.05	0.0651271	0.073743	5.33333
Fecal microbiome	Lachnospira mgs0589	o__Enterobacteriales	1.14701	-0.171949	0.000840456	-9.57033e-05	0.03	0.0261798	0.083205	41.6667
Fecal microbiome	Lachnospira mgs0589	f__Enterobacteriaceae	0.72279	-0.171949	0.000840456	-5.91931e-07	0.02	0.0261798	0.083205	54.8333
Fecal microbiome	Unclassified_mlg28605	s__Pseudomonas_stutzeri	3.296	-0.171846	0.000846619	-0.00561154	0.36	0.0379839	0.083815	2.66667
Fecal microbiome	Unclassified_mlg28605	s__Pseudomonas_stutzeri_t__Pseudomonas_stutzeri_unclassified	2.46276	-0.171846	0.000846619	-7.11124e-05	0.11	0.0379839	0.083815	14.6667
Fecal microbiome	Parabacteroides distasonis ATCC 8503_mlg44602	s__Atopobium_vaginae_t__Atopobium_vaginae_unclassified	2.92999	0.171803	0.000849226	0.000415104	0.17	0.00524254	0.084084	7.16667
Fecal microbiome	Parabacteroides distasonis ATCC 8503_mlg44602	s__Atopobium_vaginae	2.1717	0.171801	0.000849329	0.0162277	0.47	0.00524254	0.084084	8.66667
Fecal microbiome	Unclassified_mlg442015	f__Coriobacteriaceae	2.25235	0.17176	0.000851822	0	0	0.12714	0.055913	23
Fecal microbiome	Unclassified_mlg442015	o__Coriobacteriales	2.22955	0.17176	0.000851822	0	0	0.12714	0.055913	23.3333
Fecal microbiome	Unclassified_mlg158332	c__Flavobacteriia	2.45113	0.171611	0.000860892	0.00594652	0.08	0.025626	0.085228	11.6667
Fecal microbiome	Unclassified_mlg158332	o__Flavobacteriales	2.19348	0.171611	0.000860892	2.24211e-08	0.03	0.025626	0.085228	22.5
Fecal microbiome	Unclassified_mlg123375	c__Clostridia	1.48722	0.171511	0.000866979	0	0	-0.0327448	0.048386	16.6667
Fecal microbiome	Unclassified_mlg123375	o__Clostridiales	0.645524	0.171511	0.000866979	0	0	-0.0327448	0.048386	29.3333
Fecal microbiome	Eubacterium eligens ATCC 27750_mlg15556	c__Saccharomycetes	2.26792	-0.171321	0.000878707	-0.0246765	0.65	-0.0888828	0.086992	9.83333
Fecal microbiome	Eubacterium eligens ATCC 27750_mlg15556	o__Saccharomycetales	1.85064	-0.171321	0.000878707	-2.97709e-05	0.41	-0.0888828	0.086992	29.5
Fecal microbiome	Christensenellales mgs0137	f__Porphyromonadaceae	1.31564	0.171272	0.000881756	0.0105486	0.28	0.0822135	0.086327	23.3333
Fecal microbiome	Alistipes onderdonkii DSM 19147_mlg7340	o__Gallionellales	2.26333	0.171253	0.000882964	0.00466248	0.23	-0.0324144	0.058276	11
Fecal microbiome	Alistipes onderdonkii DSM 19147_mlg7340	f__Gallionellaceae	1.64789	0.171253	0.000882964	2.98571e-06	0.13	-0.0324144	0.058276	28
Fecal microbiome	Alistipes onderdonkii DSM 19147_mlg7340	g__Gallionellaceae_unclassified	1.5575	0.171253	0.000882964	9.75958e-05	0.09	-0.0324144	0.058276	27.6667
Fecal microbiome	Bacteria mgs1313	f__Gallionellaceae	3.62271	0.171202	0.000886123	6.12901e-16	0.41	0.053147	0.058484	5.16667
Fecal microbiome	Bacteria mgs1313	o__Gallionellales	3.14981	0.171202	0.000886123	0.0980602	0.82	0.053147	0.058484	4
Fecal microbiome	Bacteria mgs1313	g__Gallionellaceae_unclassified	3.25703	0.171202	0.000886123	0.000119666	0.15	0.053147	0.058484	7
Fecal microbiome	Unclassified_mlg98694	f__Gallionellaceae	3.50743	0.171202	0.000886123	6.09149e-16	0.39	0.0511337	0.058484	6.83333
Fecal microbiome	Unclassified_mlg98694	g__Gallionellaceae_unclassified	3.92423	0.171202	0.000886123	0.000139524	0.17	0.0511337	0.058484	5.33333
Fecal microbiome	Unclassified_mlg98694	o__Gallionellales	2.63173	0.171202	0.000886123	0.0970757	0.82	0.0511337	0.058484	6
Fecal microbiome	Catenibacterium mitsuokai mgs0639	f__Pasteurellaceae	2.9052	0.171168	0.000888261	4.65297e-07	0.01	-0.00707532	0.037179	20
Fecal microbiome	Catenibacterium mitsuokai mgs0639	o__Pasteurellales	1.9702	0.171168	0.000888261	0.0010412	0.01	-0.00707532	0.037179	31.6667
Fecal microbiome	Parabacteroides distasonis mgs0033	s__Ralstonia_unclassified	2.63064	-0.171158	0.000888935	-0.00226104	0.68	0.0477765	0.078758	17.3333
Fecal microbiome	Parabacteroides distasonis mgs0033	g__Ralstonia	3.25217	-0.171092	0.000893039	-0.0526701	0.77	0.0477765	0.078758	6.33333
Fecal microbiome	Acidaminococcus massiliensis mgs0493	s__Prevotella_buccalis	0.0235667	0.171089	0.000893273	0	0	0.0998566	0.019652	53
Fecal microbiome	Acidaminococcus massiliensis mgs0493	s__Prevotella_buccalis_t__GCF_000177075	-0.443565	0.171089	0.000893273	0	0	0.0998566	0.019652	56
Fecal microbiome	Streptococcus infantarius infantarius CJ18_mlg80972	o__Rhizobiales	1.16507	0.171043	0.000896164	0	0	-0.0361301	0.04436	28.6667
Fecal microbiome	Catenibacterium mitsuokai DSM 15897_mlg10456	o__Pasteurellales	2.55456	0.170948	0.000902175	0.00104133	0.01	0.00971992	0.037759	19.3333
Fecal microbiome	Catenibacterium mitsuokai DSM 15897_mlg10456	f__Pasteurellaceae	2.21724	0.170948	0.000902175	4.81646e-07	0.01	0.00971992	0.037759	28.5
Fecal microbiome	Unclassified_mlg21040	o__Gallionellales	3.6178	0.170948	0.000902177	0.0977549	0.82	0.0592072	0.059544	2
Fecal microbiome	Unclassified_mlg21040	f__Gallionellaceae	3.48306	0.170948	0.000902177	6.3398e-16	0.4	0.0592072	0.059544	6.5
Fecal microbiome	Unclassified_mlg21040	g__Gallionellaceae_unclassified	4.41604	0.170948	0.000902177	0.000143179	0.17	0.0592072	0.059544	4.66667
Fecal microbiome	Faecalibacterium prausnitzii L2 6_mlg191851	o__Burkholderiales	4.30438	-0.170947	0.000902281	-0.00172837	0.05	0.133683	0.083396	5.5
Fecal microbiome	Lachnospiraceae bacterium 3_1_57FAA_CT1_mlg30205	g__Caulobacter	1.38798	0.170889	0.000905932	0	0	0.00594062	0.089687	29.6667
Fecal microbiome	Prevotella stercorea mgs0842	s__Ureaplasma_urealyticum	-0.475616	0.170879	0.000906584	0	0	-0.0288598	0.089752	73
Fecal microbiome	Prevotella stercorea mgs0842	s__Ureaplasma_urealyticum_t__Ureaplasma_urealyticum_unclassified	-1.11571	0.170879	0.000906584	0	0	-0.0288598	0.089752	80
Fecal microbiome	Ruminiclostridium mgs0792	s__Lactobacillus_vaginalis	2.96228	-0.170836	0.000909332	-0.0713537	1	0.00663245	0.090024	3
Fecal microbiome	Ruminiclostridium mgs0792	s__Lactobacillus_vaginalis_t__GCF_000159435	2.19829	-0.170836	0.000909332	-0.00124848	0.79	0.00663245	0.090024	15
Fecal microbiome	Unclassified_mlg31251	g__Dialister	0.974844	0.170773	0.00091339	0	0	-0.00649514	0.060284	28.3333
Fecal microbiome	Escherichia coli UMNF18_mlg98915	s__Staphylococcus_epidermidis_t__Staphylococcus_epidermidis_unclassified	2.74488	0.170759	0.000914297	6.33121e-05	0.25	-0.133471	0.090515	19.6667
Fecal microbiome	Escherichia coli UMNF18_mlg98915	s__Staphylococcus_epidermidis	2.45189	0.170759	0.000914297	0.0106865	0.34	-0.133471	0.090515	9.33333
Fecal microbiome	Unclassified_mlg371075	g__Peptoniphilus	0.297675	0.170711	0.000917367	0	0	0.0106076	0.03401	56.6667
Fecal microbiome	Unclassified_mlg384844	g__Dialister	1.61137	0.170691	0.000918689	1.92909e-05	0.01	-0.00795638	0.03638	36
Fecal microbiome	Bacteroides thetaiotaomicron mgs0039	s__Veillonella_unclassified	2.19721	-0.170591	0.000925204	0	0	0.030647	0.02617	59.3333
Fecal microbiome	Eubacterium eligens mgs1432	o__Saccharomycetales	0.958871	-0.170554	0.000927605	0	0	-0.051823	0.091833	38.3333
Fecal microbiome	Eubacterium eligens mgs1432	c__Saccharomycetes	-0.166455	-0.170554	0.000927605	0	0	-0.051823	0.091833	56.3333
Fecal microbiome	Prevotellaceae mgs1410	g__Porphyromonas	0.802677	0.170431	0.000935667	0	0	0.0668844	0.05728	31.6667
Fecal microbiome	Catenibacterium mitsuokai mgs0639	s__Rothia_mucilaginosa_t__Rothia_mucilaginosa_unclassified	1.56173	0.170382	0.00093887	0	0	-0.00707532	0.037179	45.6667
Fecal microbiome	Catenibacterium mitsuokai mgs0639	s__Rothia_mucilaginosa	1.16747	0.170382	0.00093887	0.00010378	0.01	-0.00707532	0.037179	44.6667
Fecal microbiome	Catenibacterium mitsuokai DSM 15897_mlg10456	s__Rothia_mucilaginosa	0.777767	0.170162	0.000953513	0.000113627	0.01	0.00971992	0.037759	48
Fecal microbiome	Catenibacterium mitsuokai DSM 15897_mlg10456	s__Rothia_mucilaginosa_t__Rothia_mucilaginosa_unclassified	0.504907	0.170162	0.000953513	0	0	0.00971992	0.037759	62.6667
Fecal microbiome	Acidaminococcus fermentans VR4, DSM 20731_mlg1084	g__Atopobium	2.40099	0.170124	0.000956057	0	0	-0.0364411	0.01606	7.66667
Fecal microbiome	Unclassified_mlg75924	s__Pseudomonas_stutzeri	3.61224	-0.170087	0.000958598	-0.00576353	0.37	0.0692428	0.094901	2.66667
Fecal microbiome	Unclassified_mlg75924	s__Pseudomonas_stutzeri_t__Pseudomonas_stutzeri_unclassified	3.28502	-0.170087	0.000958598	-7.08359e-05	0.14	0.0692428	0.094901	12
Fecal microbiome	Unclassified_mlg112009	g__Viruses_noname	1.58627	-0.170078	0.000959192	0	0	0.116801	0.09496	17.3333
Fecal microbiome	Unclassified_mlg112009	f__Viruses_noname	1.47311	-0.170078	0.000959192	0	0	0.116801	0.09496	21.6667
Fecal microbiome	Eubacterium eligens ATCC 27750_mlg106943	p__Ascomycota	0.907272	-0.170044	0.00096147	-0.0225558	0.57	-0.00796456	0.063457	24.6667
Fecal microbiome	Dorea mgs0678	s__Pseudomonas_stutzeri	3.17311	-0.169897	0.000971463	-0.00474105	0.3	0.132634	0.096175	3.83333
Fecal microbiome	Dorea mgs0678	s__Pseudomonas_stutzeri_t__Pseudomonas_stutzeri_unclassified	2.66661	-0.169897	0.000971463	-6.74649e-05	0.11	0.132634	0.096175	14
Fecal microbiome	Catenibacterium mitsuokai DSM 15897_mlg91355	s__Prevotella_melaninogenica_t__Prevotella_melaninogenica_unclassified	1.47643	0.169896	0.000971493	1.80772e-08	0.01	0.0438461	0.096178	40.8333
Fecal microbiome	Catenibacterium mitsuokai DSM 15897_mlg91355	s__Prevotella_melaninogenica	0.510435	0.169896	0.000971493	0.00495962	0.03	0.0438461	0.096178	49.5
Fecal microbiome	Clostridium mgs1216	s__Dialister_micraerophilus_t__Dialister_micraerophilus_unclassified	0.930437	0.169868	0.000973404	0	0	0.0404064	0.079742	35
Fecal microbiome	Clostridium mgs1216	s__Dialister_micraerophilus	0.844898	0.169868	0.000973404	0	0	0.0404064	0.079742	36.6667
Fecal microbiome	Unclassified_mlg123375	s__Prevotella_buccalis	0.996075	0.169809	0.000977492	0	0	-0.0327448	0.048386	24
Fecal microbiome	Unclassified_mlg123375	s__Prevotella_buccalis_t__GCF_000177075	0.618124	0.169809	0.000977492	0	0	-0.0327448	0.048386	31
Fecal microbiome	Unclassified_mlg214091	s__Finegoldia_magna	2.03799	0.169786	0.000979015	0.000373935	0.16	0.0542331	0.048461	28.5
Fecal microbiome	Unclassified_mlg214091	g__Finegoldia	1.89798	0.169786	0.000979015	0.0123208	0.25	0.0542331	0.048461	21.8333
Fecal microbiome	Unclassified_mlg214091	s__Finegoldia_magna_t__Finegoldia_magna_unclassified	1.61142	0.169786	0.000979015	1.1346e-05	0.12	0.0542331	0.048461	45.3333
Fecal microbiome	Faecalicoccus pleomorphus mgs0913	s__Finegoldia_magna	1.41208	0.169735	0.000982534	1.13646e-07	0.01	0.0375294	0.038908	34.6667
Fecal microbiome	Faecalicoccus pleomorphus mgs0913	s__Finegoldia_magna_t__Finegoldia_magna_unclassified	1.19544	0.169735	0.000982534	0	0	0.0375294	0.038908	40.6667
Fecal microbiome	Faecalicoccus pleomorphus mgs0913	g__Finegoldia	0.934715	0.169735	0.000982534	0.000103052	0.02	0.0375294	0.038908	42
Fecal microbiome	Unclassified_mlg229106	s__Dialister_micraerophilus	2.18473	0.169674	0.000986746	0.000401854	0.04	-0.00336142	0.080809	16.1667
Fecal microbiome	Unclassified_mlg229106	s__Dialister_micraerophilus_t__Dialister_micraerophilus_unclassified	1.05848	0.169674	0.000986746	4.68155e-11	0.04	-0.00336142	0.080809	30.8333
Fecal microbiome	Unclassified_mlg76199	f__Neisseriaceae	2.2831	0.16966	0.000987769	0	0	0.077106	0.065193	17.3333
Fecal microbiome	Unclassified_mlg76199	o__Neisseriales	2.14506	0.16966	0.000987769	0	0	0.077106	0.065193	20
Fecal microbiome	Unclassified_mlg76199	g__Neisseria	2.3471	0.16966	0.000987769	0	0	0.077106	0.065193	16.6667
Fecal microbiome	Streptococcus infantarius mgs1404	o__Rhizobiales	1.73124	0.169574	0.000993733	0	0	-0.100484	0.04919	18.6667
Fecal microbiome	Unclassified_mlg4470	o__Gallionellales	4.55694	0.169534	0.000996508	0.139751	0.95	0.0460206	0.06577	2
Fecal microbiome	Unclassified_mlg4470	f__Gallionellaceae	4.9902	0.169534	0.000996508	0.00021894	0.65	0.0460206	0.06577	10.1667
Fecal microbiome	Unclassified_mlg4470	g__Gallionellaceae_unclassified	4.94569	0.169534	0.000996508	0.000626705	0.57	0.0460206	0.06577	7
Fecal microbiome	Unclassified_mlg278920	f__Potyviridae	1.98381	0.169534	0.000996521	0	0	0.0132696	0.098656	9.33333
Fecal microbiome	Clostridia mgs0323	g__Gallionellaceae_unclassified	4.04739	0.16953	0.000996779	0.000637789	0.58	0.0593925	0.065787	6.83333
Fecal microbiome	Clostridia mgs0323	o__Gallionellales	3.63518	0.16953	0.000996779	0.138994	0.96	0.0593925	0.065787	1.33333
Fecal microbiome	Clostridia mgs0323	f__Gallionellaceae	3.07888	0.16953	0.000996779	0.000196623	0.67	0.0593925	0.065787	14.6667
Fecal microbiome	Unclassified_mlg252591	o__Gallionellales	4.57041	0.16953	0.000996779	0.11956	0.92	0.0577699	0.065787	1
Fecal microbiome	Unclassified_mlg252591	g__Gallionellaceae_unclassified	4.45976	0.16953	0.000996779	0.000310927	0.38	0.0577699	0.065787	5.5
Fecal microbiome	Unclassified_mlg252591	f__Gallionellaceae	3.52715	0.16953	0.000996779	4.25151e-05	0.52	0.0577699	0.065787	9
Fecal microbiome	Unclassified_mlg69545	o__Gallionellales	4.23676	0.16953	0.000996779	0.139893	0.95	0.0622622	0.065787	1
Fecal microbiome	Unclassified_mlg313112	o__Gallionellales	3.43415	0.16953	0.000996779	0.116582	0.92	0.0422982	0.065787	2.66667
Fecal microbiome	Unclassified_mlg69545	f__Gallionellaceae	3.8415	0.16953	0.000996779	0.000207336	0.64	0.0622622	0.065787	11.5
Fecal microbiome	Unclassified_mlg313112	f__Gallionellaceae	3.95233	0.16953	0.000996779	3.57827e-05	0.51	0.0422982	0.065787	7.5
Fecal microbiome	Unclassified_mlg69545	g__Gallionellaceae_unclassified	3.81285	0.16953	0.000996779	0.000633081	0.53	0.0622622	0.065787	9.33333
Fecal microbiome	Unclassified_mlg313112	g__Gallionellaceae_unclassified	3.51171	0.16953	0.000996779	0.00036354	0.42	0.0422982	0.065787	6
Fecal microbiome	Oscillospirales mgs1045	g__Atopobium	1.29732	0.1695	0.00099885	0	0	0.0618487	0.046502	27
Fecal microbiome	Clostridiales bacterium VE202 26 mgs0330	s__Prevotella_timonensis_t__GCF_000177055	3.8663	0.169499	0.000998956	4.7547e-07	0.01	0.0425531	0.056558	8.16667
Fecal microbiome	Clostridiales bacterium VE202 26 mgs0330	s__Prevotella_timonensis	3.58604	0.169499	0.000998956	1.82284e-05	0.01	0.0425531	0.056558	8.33333
Fecal microbiome	Bacteroides massiliensis mgs1424	g__Pseudomonas	0.987476	-0.169494	0.000999282	0	0	0.0713392	0.065953	30.3333
Fecal microbiome	Bacteroides massiliensis mgs1424	f__Pseudomonadaceae	0.955034	-0.169494	0.000999282	0	0	0.0713392	0.065953	31.3333
Fecal microbiome	Faecalibacterium prausnitzii mgs0669	s__Lactobacillus_vaginalis_t__GCF_000159435	0.19016	0.169424	0.00100418	0	0	-0.0622148	0.099414	48.6667
Fecal microbiome	Faecalibacterium prausnitzii mgs0669	s__Lactobacillus_vaginalis	0.10745	0.169424	0.00100418	0	0	-0.0622148	0.099414	51
Fecal microbiome	Unclassified_mlg22936	o__Gallionellales	2.70262	0.169424	0.00100419	0.165773	0.96	0.201613	0.056833	4.33333
Fecal microbiome	Unclassified_mlg22936	f__Gallionellaceae	2.42113	0.169424	0.00100419	0.000392225	0.84	0.201613	0.056833	11.1667
Fecal microbiome	Unclassified_mlg22936	g__Gallionellaceae_unclassified	1.95712	0.169424	0.00100419	0.00357754	0.79	0.201613	0.056833	14
Fecal microbiome	Eubacterium eligens ATCC 27750_mlg215615	o__Saccharomycetales	1.92016	-0.169376	0.00100758	-4.57823e-05	0.41	-0.0120871	0.099751	29.1667
Fecal microbiome	Eubacterium eligens ATCC 27750_mlg215615	c__Saccharomycetes	1.29904	-0.169376	0.00100758	-0.0259245	0.66	-0.0120871	0.099751	18.6667
Fecal microbiome	Bacteroides thetaiotaomicron VPI 5482_mlg9357	g__Rothia	1.8981	-0.16928	0.00101439	-3.4139e-07	0.01	-0.00181101	0.018259	68.8333
Fecal microbiome	Tannerella sp 6_1_58FAA_CT1_mlg3807	f__Anelloviridae	1.98524	-0.169207	0.00101955	0	0	0.030894	0.050468	31
Fecal microbiome	Parabacteroides distasonis ATCC 8503_mlg3704	s__Ralstonia_unclassified	3.32631	-0.169094	0.00102764	-0.00125871	0.64	0.0682291	0.089949	15
Fecal microbiome	Clostridiales bacterium VE202 14 mgs0215	f__Neisseriaceae	2.2513	0.169057	0.00103033	0	0	0.0604197	0.068002	18
Fecal microbiome	Clostridiales bacterium VE202 14 mgs0215	o__Neisseriales	1.80484	0.169057	0.00103033	0	0	0.0604197	0.068002	26.6667
Fecal microbiome	Clostridiales bacterium VE202 14 mgs0215	g__Neisseria	1.82791	0.169057	0.00103033	0	0	0.0604197	0.068002	26
Fecal microbiome	Unclassified_mlg371075	s__Peptoniphilus_harei	0.953237	0.169053	0.00103062	0	0	0.0106076	0.03401	41.3333
Fecal microbiome	Unclassified_mlg371075	s__Peptoniphilus_harei_t__GCF_000183565	0.594151	0.169053	0.00103062	0	0	0.0106076	0.03401	50
Fecal microbiome	Parabacteroides distasonis ATCC 8503_mlg3704	g__Ralstonia	3.00995	-0.16904	0.00103154	-0.0477072	0.77	0.0682291	0.089949	7.16667
Fecal microbiome	Blautia hydrogenotrophica DSM 10507_mlg117067	f__Burkholderiaceae	0.974769	-0.169021	0.0010329	-0.000303215	0.01	-0.0341847	0.0818	41.5
Fecal microbiome	Alistipes putredinis DSM 17216_mlg55325	s__Pepper_vein_yellows_virus	3.9512	0.16891	0.00104097	0.0101882	0.34	0.111154	0.05638	1.83333
Fecal microbiome	Alistipes putredinis DSM 17216_mlg55325	s__Pepper_vein_yellows_virus_t__PRJNA62493	3.84683	0.16891	0.00104097	0.000321234	0.27	0.111154	0.05638	8.83333
Fecal microbiome	Ruminococcus sp SR1/5_mlg9338	f__Burkholderiaceae	3.55934	0.168845	0.00104567	0.00115324	0.02	0.126119	0.069014	4.33333
Fecal microbiome	Lactobacillus crispatus mgs1030	o__Lactobacillales	4.21454	0.16884	0.00104607	0	0	0.217652	0.019761	15.3333
Fecal microbiome	Clostridium scindens ATCC 35704_mlg99830	s__Prevotella_timonensis_t__GCF_000177055	4.19403	0.168707	0.00105578	2.60035e-07	0.01	0.0474912	0.071822	8.16667
Fecal microbiome	Clostridium scindens ATCC 35704_mlg99830	s__Prevotella_timonensis	4.07041	0.168707	0.00105578	7.34765e-05	0.01	0.0474912	0.071822	7.16667
Fecal microbiome	Lachnospiraceae bacterium 5_1_57FAA_mlg202370	s__Prevotella_timonensis_t__GCF_000177055	3.43767	0.168681	0.00105772	0	0	0.0661444	0.053152	11.3333
Fecal microbiome	Lachnospiraceae bacterium 5_1_57FAA_mlg202370	s__Prevotella_timonensis	3.42205	0.168681	0.00105772	0	0	0.0661444	0.053152	11.6667
Fecal microbiome	Bacteroides thetaiotaomicron NLAE zl C523 (Illumina Draft assembly with Velvet)_mlg7924	g__Veillonella	2.75964	-0.168656	0.00105952	-0.022099	0.65	0.0161679	0.034964	10.3333
Fecal microbiome	Unclassified_mlg10004	s__Streptococcus_anginosus	0.607423	0.168474	0.00107307	0.0146523	0.34	0.0176773	0.078476	38.1667
Fecal microbiome	Unclassified_mlg10004	s__Streptococcus_anginosus_t__Streptococcus_anginosus_unclassified	0.427123	0.168474	0.00107307	0.000189012	0.23	0.0176773	0.078476	46.3333
Fecal microbiome	Bacteroides thetaiotaomicron NLAE zl H207_mlg277530	f__Micrococcaceae	1.29101	-0.168343	0.00108286	-0.00074137	0.06	0.083519	0.021441	51.5
Fecal microbiome	Acidaminococcus fermentans VR4, DSM 20731_mlg1084	o__Coriobacteriales	2.21149	0.168317	0.00108487	0	0	-0.0364411	0.01606	9.66667
Fecal microbiome	Acidaminococcus fermentans VR4, DSM 20731_mlg1084	f__Coriobacteriaceae	1.49739	0.168317	0.00108487	0	0	-0.0364411	0.01606	19.6667
Fecal microbiome	Alistipes shahii WAL 8301_mlg27054	c__Clostridia	1.5651	0.168311	0.00108529	0	0	0.0154738	0.030698	34
Fecal microbiome	Alistipes shahii WAL 8301_mlg27054	o__Clostridiales	0.953461	0.168311	0.00108529	0	0	0.0154738	0.030698	46.3333
Fecal microbiome	Unclassified_mlg39812	o__Gallionellales	2.40104	0.168068	0.00110381	0.00152073	0.1	0.108709	0.072851	11.1667
Fecal microbiome	Unclassified_mlg39812	f__Gallionellaceae	2.52908	0.168068	0.00110381	2.74985e-05	0.05	0.108709	0.072851	13.6667
Fecal microbiome	Unclassified_mlg39812	g__Gallionellaceae_unclassified	3.07269	0.168068	0.00110381	0.000214612	0.06	0.108709	0.072851	9.5
Fecal microbiome	Unclassified_mlg18629	f__Anelloviridae	1.0903	-0.167902	0.00111664	0	0	0.0134289	0.066038	28
Fecal microbiome	Unclassified_mlg32583	o__Gallionellales	2.08636	0.16777	0.00112688	0.0407695	0.55	0.12119	0.074374	5.5
Fecal microbiome	Unclassified_mlg32583	f__Gallionellaceae	0.281406	0.16777	0.00112688	8.18566e-16	0.23	0.12119	0.074374	42.3333
Fecal microbiome	Unclassified_mlg32583	g__Gallionellaceae_unclassified	0.367518	0.16777	0.00112688	0.000969424	0.32	0.12119	0.074374	39.5
Fecal microbiome	Unclassified_mlg392714	s__Finegoldia_magna_t__Finegoldia_magna_unclassified	1.32991	0.167727	0.00113027	4.40324e-05	0.02	0.0446847	0.050676	31.1667
Fecal microbiome	Unclassified_mlg392714	g__Finegoldia	1.03146	0.167727	0.00113027	0.000605447	0.07	0.0446847	0.050676	35.1667
Fecal microbiome	Unclassified_mlg392714	s__Finegoldia_magna	0.726945	0.167727	0.00113027	4.39833e-08	0.01	0.0446847	0.050676	47
Fecal microbiome	Oscillibacter sp 1 3 mgs1497	f__Picornaviridae	2.75475	0.167718	0.00113092	0.000725691	0.01	0.0324036	0.055981	6.83333
Fecal microbiome	Blautia hydrogenotrophica DSM 10507_mlg140404	s__Ralstonia_unclassified	0.613951	-0.167711	0.00113146	0	0	0.111383	0.075766	49.3333
Fecal microbiome	Lactobacillus crispatus mgs1030	c__Bacilli	4.01342	0.167659	0.00113561	0	0	0.217652	0.019761	16.3333
Fecal microbiome	Alistipes putredinis DSM 17216_mlg55325	f__Luteoviridae	3.50807	0.167616	0.00113899	0.00621739	0.18	0.111154	0.05638	4.83333
Fecal microbiome	Alistipes putredinis DSM 17216_mlg55325	g__Polerovirus	3.2602	0.167616	0.00113899	0.000249084	0.15	0.111154	0.05638	12.3333
Fecal microbiome	Blautia hydrogenotrophica DSM 10507_mlg140404	g__Ralstonia	-0.240414	-0.167503	0.00114797	0	0	0.111383	0.075766	65.6667
Fecal microbiome	Akkermansia muciniphila ATCC BAA 835_mlg14147	s__Malvastrum_leaf_curl_Philippines_betasatellite	1.08161	0.167501	0.00114808	0	0	-0.067613	0.077188	29.6667
Fecal microbiome	Akkermansia muciniphila ATCC BAA 835_mlg14147	s__Malvastrum_leaf_curl_Philippines_betasatellite_t__PRJNA214366	1.05031	0.167501	0.00114808	0	0	-0.067613	0.077188	30.3333
Fecal microbiome	Unclassified_mlg74450	s__Atopobium_vaginae	2.54261	0.167418	0.00115469	0	0	0.108785	0.060259	21.6667
Fecal microbiome	Unclassified_mlg74450	s__Atopobium_vaginae_t__Atopobium_vaginae_unclassified	2.47157	0.167418	0.00115469	0	0	0.108785	0.060259	22.6667
Fecal microbiome	Oscillospirales mgs1045	f__Coriobacteriaceae	1.55311	0.167175	0.00117429	0	0	0.0618487	0.046502	24.6667
Fecal microbiome	Oscillospirales mgs1045	o__Coriobacteriales	1.35174	0.167175	0.00117429	0	0	0.0618487	0.046502	26.3333
Fecal microbiome	Bacteroides dorei DSM 17855_mlg19402	f__Pseudomonadaceae	1.84858	-0.167132	0.00117777	0	0	-0.015293	0.07349	72.3333
Fecal microbiome	Bacteroides dorei DSM 17855_mlg19402	g__Pseudomonas	1.71934	-0.167132	0.00117777	0	0	-0.015293	0.07349	73.6667
Fecal microbiome	Unclassified_mlg175774	f__Luteoviridae	4.68197	-0.167087	0.00118147	-0.00943289	0.2	0.134289	0.058483	9.5
Fecal microbiome	Unclassified_mlg175774	g__Polerovirus	5.09507	-0.167087	0.00118147	-0.000172893	0.09	0.134289	0.058483	21.8333
Fecal microbiome	Unclassified_mlg74450	g__Atopobium	1.83735	0.16702	0.00118694	0	0	0.108785	0.060259	29.3333
Fecal microbiome	Clostridium mgs1073	f__Micrococcaceae	2.93582	0.166995	0.001189	0.0227627	0.42	-0.0367867	0.058856	5.83333
Fecal microbiome	Bacteroides thetaiotaomicron mgs0039	s__Veillonella_parvula	1.44041	-0.166947	0.00119294	-0.00705831	0.25	0.030647	0.026245	38.8333
Fecal microbiome	Bacteroides thetaiotaomicron mgs0039	s__Veillonella_parvula_t__Veillonella_parvula_unclassified	1.56311	-0.166947	0.00119294	-0.000104322	0.16	0.030647	0.026245	48.1667
Fecal microbiome	Lactobacillus crispatus mgs1030	p__Firmicutes	4.11915	0.16689	0.00119761	0	0	0.217652	0.019761	16.3333
Fecal microbiome	Unclassified_mlg14643	g__Atopobium	2.49533	0.166863	0.0011999	0	0	0.144207	0.082538	22
Fecal microbiome	Unclassified_mlg1616	o__Burkholderiales	4.13043	0.166814	0.00120396	0.0524249	0.81	0.187669	0.023838	6
Fecal microbiome	Alistipes indistinctus YIT 12060_mlg45789	f__Anelloviridae	0.656826	-0.166806	0.00120463	-1.05246e-05	0.01	-0.00947273	0.099454	45.3333
Fecal microbiome	Clostridium mgs1216	g__Dialister	0.48447	0.166763	0.00120822	0	0	0.0404064	0.079742	47
Fecal microbiome	Unclassified_mlg26873	f__Circoviridae	3.61071	-0.166697	0.00121367	0	0	0.0983639	0.085594	9
Fecal microbiome	Acidaminococcus fermentans VR4, DSM 20731_mlg1084	c__Negativicutes	1.85862	0.166661	0.0012167	0	0	-0.0364411	0.01606	15.3333
Fecal microbiome	Acidaminococcus fermentans VR4, DSM 20731_mlg1084	f__Veillonellaceae	1.62972	0.166661	0.0012167	0	0	-0.0364411	0.01606	18.3333
Fecal microbiome	Acidaminococcus fermentans VR4, DSM 20731_mlg1084	o__Selenomonadales	1.28164	0.166661	0.0012167	0	0	-0.0364411	0.01606	26
Fecal microbiome	Unclassified_mlg229106	g__Dialister	1.65372	0.16657	0.00122438	0.000270505	0.02	-0.00336142	0.080809	20.6667
Fecal microbiome	Blautia mgs0149	o__Burkholderiales	3.81685	0.166546	0.00122638	0.0520744	0.8	0.176383	0.024282	8.33333
Fecal microbiome	Unclassified_mlg58392	g__Neisseria	1.91161	0.166546	0.00122639	9.13222e-06	0.01	0.0194754	0.048565	29.1667
Fecal microbiome	Unclassified_mlg58392	o__Neisseriales	1.93362	0.166546	0.00122639	0.000135752	0.03	0.0194754	0.048565	25.5
Fecal microbiome	Unclassified_mlg58392	f__Neisseriaceae	1.16388	0.166546	0.00122639	2.05864e-06	0.01	0.0194754	0.048565	38.5
Fecal microbiome	Prevotellaceae mgs1410	g__Escherichia	-0.32557	0.166542	0.00122676	0	0	0.0668844	0.05728	57
Fecal microbiome	Blautia hydrogenotrophica DSM 10507_mlg7964	s__Ralstonia_unclassified	0.260628	-0.166541	0.00122683	0	0	-0.0154361	0.082101	58
Fecal microbiome	Erysipelotrichaceae bacterium sp 21_3_mlg57382	g__Anelloviridae_noname	3.02072	0.166538	0.0012271	0	0	-0.0197226	0.080989	6.33333
Fecal microbiome	Erysipelotrichaceae bacterium sp 21_3_mlg57382	s__Torque_teno_virus	2.66756	0.166538	0.0012271	0	0	-0.0197226	0.080989	7
Fecal microbiome	Erysipelotrichaceae bacterium sp 21_3_mlg57382	s__Torque_teno_virus_t__PRJNA70005	2.22401	0.166538	0.0012271	0	0	-0.0197226	0.080989	9.66667
Fecal microbiome	Bacteroides thetaiotaomicron VPI 5482_mlg114336	g__Veillonella	2.20142	-0.166416	0.00123744	-0.019092	0.62	0.0258805	0.040835	17.3333
Fecal microbiome	Blautia hydrogenotrophica DSM 10507_mlg7964	g__Ralstonia	1.45955	-0.16634	0.00124395	0	0	-0.0154361	0.082101	35.6667
Fecal microbiome	Unclassified_mlg17480	f__Gallionellaceae	2.82964	0.166227	0.00125366	0.00066081	0.37	0.108325	0.082742	12.1667
Fecal microbiome	Unclassified_mlg17480	o__Gallionellales	1.76826	0.166227	0.00125366	0.0266733	0.57	0.108325	0.082742	16.6667
Fecal microbiome	Unclassified_mlg17480	g__Gallionellaceae_unclassified	1.52857	0.166227	0.00125366	0.000524251	0.34	0.108325	0.082742	26.5
Fecal microbiome	Blautia hydrogenotrophica mgs0074	s__Ralstonia_unclassified	0.529253	-0.166066	0.00126759	0	0	0.0906993	0.084863	51.6667
Fecal microbiome	Bifidobacterium catenulatum DSM 16992_mlg14906	o__Neisseriales	2.07823	0.166066	0.00126759	0	0	0.0187212	0.083661	5.66667
Fecal microbiome	Bifidobacterium catenulatum DSM 16992_mlg14906	f__Neisseriaceae	1.63291	0.166066	0.00126759	0	0	0.0187212	0.083661	12.3333
Fecal microbiome	Bifidobacterium catenulatum DSM 16992_mlg14906	g__Neisseria	1.48228	0.166066	0.00126759	0	0	0.0187212	0.083661	15.3333
Fecal microbiome	Eubacterium eligens mgs0507	p__Ascomycota	1.63479	-0.165921	0.00128023	-0.018709	0.47	-0.0400383	0.084495	14.1667
Fecal microbiome	Streptococcus anginosus F0211_mlg45148	g__Ralstonia	2.42246	0.165919	0.0012804	0	0	-0.00040093	0.084769	4
Fecal microbiome	Megasphaera micronuciformis mgs1011	g__Caulobacter	1.06333	-0.165897	0.0012824	0	0	0.0588968	0.084638	19.3333
Fecal microbiome	Unclassified_mlg73245	s__Finegoldia_magna	1.80945	0.165878	0.00128407	0	0	-0.037011	0.050849	25.6667
Fecal microbiome	Unclassified_mlg73245	s__Finegoldia_magna_t__Finegoldia_magna_unclassified	1.50559	0.165878	0.00128407	0	0	-0.037011	0.050849	32.3333
Fecal microbiome	Unclassified_mlg73245	g__Finegoldia	1.19039	0.165878	0.00128407	0.000247816	0.02	-0.037011	0.050849	34.6667
Fecal microbiome	Streptococcus anginosus F0211_mlg45148	s__Ralstonia_unclassified	2.27536	0.165874	0.00128438	0	0	-0.00040093	0.084769	6
Fecal microbiome	Blautia hydrogenotrophica mgs0074	g__Ralstonia	1.08996	-0.165858	0.0012858	0	0	0.0906993	0.084863	41
Fecal microbiome	Bacteroides sp 3_1_33FAA_mlg13592	g__Anaerococcus	1.54464	-0.165808	0.00129027	-7.72995e-05	0.01	0.115119	0.036496	48.3333
Fecal microbiome	Alistipes putredinis mgs0563	s__Pepper_vein_yellows_virus	5.31276	0.165722	0.00129784	0.0124553	0.34	0.199021	0.065144	1.66667
Fecal microbiome	Alistipes putredinis mgs0563	s__Pepper_vein_yellows_virus_t__PRJNA62493	4.56702	0.165722	0.00129784	0.000272529	0.3	0.199021	0.065144	10
Fecal microbiome	Christensenellales mgs0137	s__Lactobacillus_vaginalis_t__GCF_000159435	2.21166	0.165609	0.00130799	1.5825e-17	0.04	0.0822135	0.086327	13.3333
Fecal microbiome	Christensenellales mgs0137	s__Lactobacillus_vaginalis	1.73425	0.165609	0.00130799	0.00254501	0.11	0.0822135	0.086327	18.1667
Fecal microbiome	Oscillospiraceae mgs0556	f__Clostridiales_Family_XI_Incertae_Sedis	0.584408	0.16552	0.00131595	0	0	0.0114552	0.071146	40.6667
Fecal microbiome	Oscillospiraceae mgs0510	o__Gallionellales	1.291	0.165481	0.00131945	0.0858517	0.9	0.072059	0.087084	23.3333
Fecal microbiome	Oscillospiraceae mgs0510	f__Gallionellaceae	1.25931	0.165481	0.00131945	0.000564081	0.73	0.072059	0.087084	28.8333
Fecal microbiome	Oscillospiraceae mgs0510	g__Gallionellaceae_unclassified	1.58624	0.165481	0.00131945	0.000801146	0.57	0.072059	0.087084	24.3333
Fecal microbiome	Unclassified_mlg158947	f__Gallionellaceae	2.55271	0.165481	0.00131945	0.000558485	0.71	-0.0197295	0.087084	18.3333
Fecal microbiome	Unclassified_mlg158947	g__Gallionellaceae_unclassified	2.41037	0.165481	0.00131945	0.000784334	0.56	-0.0197295	0.087084	19.3333
Fecal microbiome	Unclassified_mlg158947	o__Gallionellales	1.92795	0.165481	0.00131945	0.0858907	0.88	-0.0197295	0.087084	17.6667
Fecal microbiome	Unclassified_mlg107313	o__Burkholderiales	4.03371	0.16542	0.00132496	0.0531404	0.8	0.110362	0.026234	5.33333
Fecal microbiome	Unclassified_mlg198718	s__Finegoldia_magna	1.47245	0.165346	0.00133175	3.8711e-08	0.01	0.0327468	0.052737	31.3333
Fecal microbiome	Unclassified_mlg198718	g__Finegoldia	1.25881	0.165346	0.00133175	0.000332999	0.02	0.0327468	0.052737	30.3333
Fecal microbiome	Unclassified_mlg198718	s__Finegoldia_magna_t__Finegoldia_magna_unclassified	0.677822	0.165346	0.00133175	0	0	0.0327468	0.052737	50.6667
Fecal microbiome	Unclassified_mlg73207	g__Finegoldia	1.73155	0.165326	0.00133355	0.000166499	0.02	-0.0684467	0.052808	22.1667
Fecal microbiome	Unclassified_mlg73207	s__Finegoldia_magna_t__Finegoldia_magna_unclassified	1.68304	0.165326	0.00133355	0	0	-0.0684467	0.052808	30.3333
Fecal microbiome	Unclassified_mlg73207	s__Finegoldia_magna	0.728309	0.165326	0.00133355	1.01907e-07	0.01	-0.0684467	0.052808	47.3333
Fecal microbiome	Unclassified_mlg18629	g__Anelloviridae_noname	0.727832	-0.16532	0.0013341	0	0	0.0134289	0.066038	37
Fecal microbiome	Unclassified_mlg18629	s__Torque_teno_virus	0.52758	-0.16532	0.0013341	0	0	0.0134289	0.066038	39.3333
Fecal microbiome	Unclassified_mlg18629	s__Torque_teno_virus_t__PRJNA70005	-0.455223	-0.16532	0.0013341	0	0	0.0134289	0.066038	55
Fecal microbiome	Unclassified_mlg43231	o__Gallionellales	0.588314	0.165266	0.00133909	0.0510822	0.72	-0.0325453	0.08838	32.6667
Fecal microbiome	Unclassified_mlg43231	f__Gallionellaceae	0.196781	0.165266	0.00133909	3.17556e-16	0.35	-0.0325453	0.08838	41.1667
Fecal microbiome	Unclassified_mlg43231	g__Gallionellaceae_unclassified	0.264007	0.165266	0.00133909	0.00277166	0.37	-0.0325453	0.08838	39
Fecal microbiome	Prevotellaceae mgs1410	o__Enterobacteriales	0.705829	0.165265	0.00133918	0	0	0.0668844	0.05728	35.3333
Fecal microbiome	Prevotellaceae mgs1410	f__Enterobacteriaceae	0.650914	0.165265	0.00133918	0	0	0.0668844	0.05728	37
Fecal microbiome	Unclassified_mlg118682	s__Dialister_micraerophilus	0.418328	0.165215	0.0013437	0	0	0.0254272	0.046429	36
Fecal microbiome	Unclassified_mlg118682	s__Dialister_micraerophilus_t__Dialister_micraerophilus_unclassified	0.0880773	0.165215	0.0013437	0	0	0.0254272	0.046429	40
Fecal microbiome	Alistipes putredinis DSM 17216_mlg410419	s__Pepper_vein_yellows_virus	5.34426	0.165117	0.0013528	0.0117246	0.34	0.161471	0.065266	1.66667
Fecal microbiome	Alistipes putredinis DSM 17216_mlg410419	s__Pepper_vein_yellows_virus_t__PRJNA62493	4.87055	0.165117	0.0013528	0.000223961	0.3	0.161471	0.065266	11.3333
Fecal microbiome	Alistipes putredinis DSM 17216_mlg16915	s__Pepper_vein_yellows_virus	4.74589	0.165071	0.00135699	0.0123794	0.34	0.226344	0.064156	1.66667
Fecal microbiome	Alistipes putredinis DSM 17216_mlg16915	s__Pepper_vein_yellows_virus_t__PRJNA62493	4.60914	0.165071	0.00135699	0.00026943	0.29	0.226344	0.064156	10.1667
Fecal microbiome	Acidaminococcus fermentans VR4, DSM 20731_mlg1084	g__Dialister	1.76377	0.164904	0.00137257	0.000150973	0.02	-0.0364411	0.016986	16.3333
Fecal microbiome	Clostridium bartlettii DSM 16795_mlg7680	g__Ralstonia	1.86149	0.164872	0.00137559	0.00240376	0.05	0.0724337	0.091978	22.8333
Fecal microbiome	Unclassified_mlg1825	o__Caulobacterales	3.93915	0.164833	0.00137926	0.000380812	0.01	0.0525222	0.078516	5
Fecal microbiome	Unclassified_mlg1825	f__Caulobacteraceae	3.33153	0.164833	0.00137926	3.43112e-18	0.01	0.0525222	0.078516	9
Fecal microbiome	Unclassified_mlg203322	o__Viruses_noname	4.48841	0.164708	0.00139112	0.00161601	0.07	0.151929	0.039349	8.66667
Fecal microbiome	Clostridium bartlettii DSM 16795_mlg7680	s__Ralstonia_unclassified	2.34747	0.164681	0.00139361	0	0	0.0724337	0.091978	35.3333
Fecal microbiome	Unclassified_mlg28744	o__Caulobacterales	3.73642	0.164651	0.00139653	0.000396915	0.01	0.0526594	0.080972	5.83333
Fecal microbiome	Unclassified_mlg28744	f__Caulobacteraceae	3.50672	0.164651	0.00139653	4.11754e-18	0.01	0.0526594	0.080972	8
Fecal microbiome	Unclassified_mlg230796	o__Gallionellales	1.75377	0.164598	0.0014015	0.0856431	0.89	-0.0377019	0.092499	18.3333
Fecal microbiome	Unclassified_mlg230796	f__Gallionellaceae	2.14698	0.164598	0.0014015	0.000534692	0.72	-0.0377019	0.092499	19.3333
Fecal microbiome	Unclassified_mlg230796	g__Gallionellaceae_unclassified	1.79006	0.164598	0.0014015	0.000838498	0.57	-0.0377019	0.092499	21.8333
Fecal microbiome	Catenibacterium mitsuokai DSM 15897_mlg20657	g__Haemophilus	0.981335	0.164537	0.00140739	0	0	-0.00508159	0.063247	41
Fecal microbiome	Oscillospiraceae mgs0227	s__Atopobium_vaginae_t__Atopobium_vaginae_unclassified	1.37117	0.164532	0.00140791	0	0	0.0924361	0.055753	33
Fecal microbiome	Oscillospiraceae mgs0227	s__Atopobium_vaginae	2.15054	0.164532	0.00140791	0	0	0.0924361	0.055753	24.6667
Fecal microbiome	Unclassified_mlg442015	s__Atopobium_vaginae_t__Atopobium_vaginae_unclassified	2.20283	0.164489	0.00141196	0	0	0.12714	0.055913	24.6667
Fecal microbiome	Unclassified_mlg442015	s__Atopobium_vaginae	2.52412	0.164489	0.00141196	0	0	0.12714	0.055913	22
Fecal microbiome	Bacteroides thetaiotaomicron NLAE zl H207_mlg277530	g__Rothia	1.49191	-0.164401	0.00142051	0	0	0.083519	0.025569	79.3333
Fecal microbiome	Unclassified_mlg193612	f__Anelloviridae	0.632391	-0.164383	0.0014222	0	0	-0.0370321	0.081509	38
Fecal microbiome	Unclassified_mlg2214	o__Coriobacteriales	2.48567	0.164367	0.00142377	0.0195106	0.56	0.118736	0.056381	11
Fecal microbiome	Unclassified_mlg2214	f__Coriobacteriaceae	1.74618	0.164367	0.00142377	0.000185601	0.35	0.118736	0.056381	26.3333
Fecal microbiome	Bacteroides dorei mgs0187	g__Pseudomonas	1.8081	-0.164361	0.00142436	0	0	-0.0440272	0.067508	72.6667
Fecal microbiome	Bacteroides dorei mgs0187	f__Pseudomonadaceae	1.49316	-0.164361	0.00142436	0	0	-0.0440272	0.067508	76.3333
Fecal microbiome	Unclassified_mlg10385	g__Atopobium	2.3912	0.16434	0.00142643	4.01855e-05	0.06	0.0466474	0.056285	11
Fecal microbiome	Eubacterium eligens mgs1432	p__Ascomycota	0.200497	-0.164319	0.00142842	0	0	-0.051823	0.094276	51.3333
Fecal microbiome	Unclassified_mlg22936	f__Caulobacteraceae	2.89588	0.16425	0.00143518	0	0	0.201613	0.056833	20.3333
Fecal microbiome	Unclassified_mlg22936	o__Caulobacterales	2.41444	0.16425	0.00143518	0	0	0.201613	0.056833	23.3333
Fecal microbiome	Bacteroides dorei mgs0187	c__Gammaproteobacteria	2.03488	-0.164195	0.00144054	-0.0232144	0.8	-0.0440272	0.067508	19.8333
Fecal microbiome	Unclassified_mlg1825	g__Caulobacter	3.73731	0.164181	0.00144189	0.00141099	0.03	0.0525222	0.078516	6.16667
Fecal microbiome	Prevotellaceae mgs1410	f__Porphyromonadaceae	1.1485	0.164135	0.00144647	0	0	0.0668844	0.05728	22
Fecal microbiome	Lactobacillus crispatus mgs1030	f__Bradyrhizobiaceae	-0.378235	0.164066	0.0014532	0	0	0.217652	0.020875	67
Fecal microbiome	Lactobacillus crispatus MV 1A US_mlg96777	o__Lactobacillales	4.35393	0.164046	0.00145516	0	0	0.22438	0.027652	15.6667
Fecal microbiome	Clostridia bacterium UC5 1 1D10 mgs1483	f__Pseudomonadaceae	2.5361	0.163986	0.00146112	0.0174703	0.28	0.0710412	0.08558	13.8333
Fecal microbiome	Clostridia bacterium UC5 1 1D10 mgs1483	g__Pseudomonas	2.38454	0.163986	0.00146112	2.52311e-05	0.12	0.0710412	0.08558	17.3333
Fecal microbiome	Alistipes putredinis DSM 17216_mlg410419	g__Polerovirus	5.08646	0.163984	0.00146139	0.000257196	0.16	0.161471	0.065266	12.6667
Fecal microbiome	Alistipes putredinis DSM 17216_mlg410419	f__Luteoviridae	4.54525	0.163984	0.00146139	0.00512767	0.15	0.161471	0.065266	6.16667
Fecal microbiome	Lachnospiraceae bacterium 5_1_57FAA_mlg202370	o__Bacteroidales	3.44672	0.163981	0.00146162	0	0	0.0661444	0.053152	11.6667
Fecal microbiome	Lachnospiraceae bacterium 5_1_57FAA_mlg202370	c__Bacteroidia	3.3253	0.163981	0.00146162	0	0	0.0661444	0.053152	12.6667
Fecal microbiome	Catenibacterium mitsuokai mgs0639	g__Rothia	1.8554	0.163977	0.001462	0.00424881	0.08	-0.00707532	0.048246	30
Fecal microbiome	Akkermansia muciniphila ATCC BAA 835_mlg14147	p__Proteobacteria	2.08129	0.163933	0.00146644	0	0	-0.067613	0.077188	19
Fecal microbiome	Unclassified_mlg109083	s__Prevotella_timonensis_t__GCF_000177055	3.75464	0.163886	0.00147114	0	0	0.0610716	0.097029	12
Fecal microbiome	Unclassified_mlg109083	s__Prevotella_timonensis	3.65041	0.163886	0.00147114	0	0	0.0610716	0.097029	12.3333
Fecal microbiome	Alistipes sp Marseille P2431 mgs0139	s__Prevotella_disiens	2.46737	0.163811	0.00147862	0	0	0.0803258	0.06793	21.6667
Fecal microbiome	Alistipes sp Marseille P2431 mgs0139	s__Prevotella_disiens_t__Prevotella_disiens_unclassified	2.42271	0.163811	0.00147862	0	0	0.0803258	0.06793	22.3333
Fecal microbiome	Unclassified_mlg19797	g__Pseudomonas	2.70986	0.163805	0.00147919	4.53739e-08	0.11	0.0876292	0.08618	12.6667
Fecal microbiome	Unclassified_mlg19797	f__Pseudomonadaceae	1.95716	0.163805	0.00147919	0.0174481	0.28	0.0876292	0.08618	20.1667
Fecal microbiome	Catenibacterium mitsuokai DSM 15897_mlg10456	g__Rothia	1.16475	0.163761	0.00148363	0.00426127	0.08	0.00971992	0.04896	37.3333
Fecal microbiome	Bacteroides dorei DSM 17855_mlg19402	c__Gammaproteobacteria	2.37773	-0.163751	0.00148465	-0.0240283	0.75	-0.015293	0.07349	18.8333
Fecal microbiome	Unclassified_mlg15742	f__Clostridiales_Family_XI_Incertae_Sedis	1.58408	0.163585	0.00150141	0	0	0.0808799	0.086984	16.3333
Fecal microbiome	Lachnospiraceae bacterium 5_1_57FAA_mlg303446	s__Prevotella_timonensis_t__GCF_000177055	2.84256	0.163584	0.00150158	0	0	-0.00149566	0.033035	11.3333
Fecal microbiome	Lachnospiraceae bacterium 5_1_57FAA_mlg303446	s__Prevotella_timonensis	2.3834	0.163584	0.00150158	0	0	-0.00149566	0.033035	16.6667
Fecal microbiome	Unclassified_mlg28744	g__Caulobacter	3.52886	0.163576	0.00150233	0.00139404	0.03	0.0526594	0.080972	6.16667
Fecal microbiome	Unclassified_mlg111786	o__Coriobacteriales	2.69261	0.163527	0.00150732	0.0154398	0.49	0.0748111	0.05969	10
Fecal microbiome	Unclassified_mlg111786	f__Coriobacteriaceae	2.73383	0.163527	0.00150732	0.00020263	0.3	0.0748111	0.05969	14
Fecal microbiome	Neglecta mgs0529	s__Finegoldia_magna	1.84154	0.163526	0.00150745	2.0932e-05	0.08	0.0574272	0.04434	21.5
Fecal microbiome	Neglecta mgs0529	g__Finegoldia	1.69342	0.163526	0.00150745	0.00132942	0.12	0.0574272	0.04434	20.8333
Fecal microbiome	Neglecta mgs0529	s__Finegoldia_magna_t__Finegoldia_magna_unclassified	1.66297	0.163526	0.00150745	6.51307e-05	0.07	0.0574272	0.04434	25
Fecal microbiome	Lactobacillus crispatus mgs1030	s__Afipia_unclassified	-0.222165	0.163467	0.00151351	0	0	0.217652	0.020875	65.3333
Fecal microbiome	Bacteroides thetaiotaomicron mgs0039	f__Micrococcaceae	1.65388	-0.163424	0.00151793	-0.000506326	0.03	0.030647	0.030055	50.3333
Fecal microbiome	Solobacterium moorei F0204_mlg8573	g__Alphatorquevirus	0.311358	-0.163398	0.0015206	-0.0010061	0.07	0.0336316	0.072581	43.8333
Fecal microbiome	Unclassified_mlg74450	f__Coriobacteriaceae	2.24693	0.163387	0.00152169	0	0	0.108785	0.060259	25.3333
Fecal microbiome	Unclassified_mlg74450	o__Coriobacteriales	1.65785	0.163387	0.00152169	0	0	0.108785	0.060259	31.3333
Fecal microbiome	Unclassified_mlg14643	f__Coriobacteriaceae	2.27504	0.163157	0.00154562	0	0	0.144207	0.082538	23.3333
Fecal microbiome	Unclassified_mlg14643	o__Coriobacteriales	1.75663	0.163157	0.00154562	0	0	0.144207	0.082538	30
Fecal microbiome	Unclassified_mlg2457	f__Adenoviridae	0.828229	-0.163083	0.00155332	-0.0362397	0.87	-0.00762282	0.081482	36.5
Fecal microbiome	Unclassified_mlg2457	g__Mastadenovirus	0.408314	-0.163083	0.00155332	-0.00435251	0.79	-0.00762282	0.081482	53.1667
Fecal microbiome	Akkermansia muciniphila ATCC BAA 835_mlg14147	g__Caulobacter	1.24634	0.163026	0.00155936	0	0	-0.067613	0.077188	27.6667
Fecal microbiome	Unclassified_mlg132979	o__Caulobacterales	3.38215	0.162987	0.00156346	0.000403628	0.01	0.0217605	0.091151	7.33333
Fecal microbiome	Unclassified_mlg132979	f__Caulobacteraceae	3.14885	0.162987	0.00156346	2.7472e-18	0.01	0.0217605	0.091151	10.1667
Fecal microbiome	Unclassified_mlg15742	f__Porphyromonadaceae	0.663084	0.162921	0.00157041	0.0272865	0.21	0.0808799	0.086984	38.5
Fecal microbiome	Unclassified_mlg1248	s__Atopobium_vaginae_t__Atopobium_vaginae_unclassified	2.06255	0.162888	0.00157399	0	0	0.00332516	0.06233	22.6667
Fecal microbiome	Unclassified_mlg1248	s__Atopobium_vaginae	1.94855	0.162888	0.00157399	0	0	0.00332516	0.06233	24
Fecal microbiome	Lactobacillus crispatus MV 1A US_mlg96777	c__Bacilli	4.18026	0.16288	0.00157479	0	0	0.22438	0.027652	16.6667
Fecal microbiome	Lactobacillus crispatus mgs1030	g__Afipia	0.789599	0.162818	0.00158144	0	0	0.217652	0.020875	47.6667
Fecal microbiome	Unclassified_mlg1825	s__Caulobacter_unclassified	3.02385	0.162773	0.00158618	0.00842867	0.16	0.0525222	0.078516	8
Fecal microbiome	Unclassified_mlg371075	s__Lactobacillus_vaginalis_t__GCF_000159435	2.07736	0.162735	0.00159028	0.000421949	0.37	0.0106076	0.035817	15.6667
Fecal microbiome	Unclassified_mlg371075	s__Lactobacillus_vaginalis	2.0278	0.162735	0.00159028	0.0154764	0.51	0.0106076	0.035817	13.3333
Fecal microbiome	Bacteroides thetaiotaomicron NLAE zl C523 (Illumina Draft assembly with Velvet)_mlg7924	s__Veillonella_unclassified	2.13971	-0.162655	0.00159886	0	0	0.0161679	0.039067	60.3333
Fecal microbiome	Lachnospiraceae bacterium 5_1_57FAA_mlg202370	g__Prevotella	3.5005	0.162611	0.00160365	0	0	0.0661444	0.053152	12
Fecal microbiome	Lachnospiraceae bacterium 5_1_57FAA_mlg202370	f__Prevotellaceae	3.25052	0.162546	0.00161066	0	0	0.0661444	0.053152	14
Fecal microbiome	Lactobacillus crispatus 125 2 CHN_mlg15748	s__Lactobacillus_vaginalis	2.15728	0.162425	0.00162385	0.000668162	0.03	0.209653	0.022966	27
Fecal microbiome	Lactobacillus crispatus 125 2 CHN_mlg15748	s__Lactobacillus_vaginalis_t__GCF_000159435	1.85145	0.162425	0.00162385	1.23451e-08	0.02	0.209653	0.022966	31.5
Fecal microbiome	Alistipes shahii WAL 8301_mlg150339	s__Prevotella_timonensis_t__GCF_000177055	1.72394	0.162322	0.00163519	0	0	0.00104696	0.080942	30.3333
Fecal microbiome	Alistipes shahii WAL 8301_mlg150339	s__Prevotella_timonensis	1.31466	0.162322	0.00163519	0	0	0.00104696	0.080942	36
Fecal microbiome	Unclassified_mlg28744	s__Caulobacter_unclassified	2.66613	0.162316	0.0016358	0.00834118	0.16	0.0526594	0.080972	10
Fecal microbiome	Blautia massiliensis mgs0128	f__Viruses_noname	1.61875	0.162268	0.00164107	0	0	0.0790587	0.064987	27.3333
Fecal microbiome	Blautia massiliensis mgs0128	g__Viruses_noname	0.994525	0.162268	0.00164107	0	0	0.0790587	0.064987	40
Fecal microbiome	Unclassified_mlg392714	f__Clostridiales_Family_XI_Incertae_Sedis	1.14624	0.162257	0.00164233	0	0	0.0446847	0.050676	40.6667
Fecal microbiome	Unclassified_mlg2457	s__Human_adenovirus_B_t__Human_adenovirus_B_unclassified	0.41474	-0.162223	0.00164611	-0.00170377	0.45	-0.00762282	0.081482	62
Fecal microbiome	Unclassified_mlg2457	s__Human_adenovirus_B	-0.103129	-0.162223	0.00164611	-0.0154733	0.52	-0.00762282	0.081482	62.5
Fecal microbiome	Unclassified_mlg193612	g__Anelloviridae_noname	1.44577	-0.162218	0.00164665	0	0	-0.0370321	0.081509	26
Fecal microbiome	Unclassified_mlg193612	s__Torque_teno_virus_t__PRJNA70005	0.512554	-0.162218	0.00164665	0	0	-0.0370321	0.081509	40.6667
Fecal microbiome	Unclassified_mlg193612	s__Torque_teno_virus	0.0540513	-0.162218	0.00164665	0	0	-0.0370321	0.081509	51
Fecal microbiome	Unclassified_mlg118682	f__Actinomycetaceae	-0.488358	0.162209	0.0016476	0	0	0.0254272	0.046429	49.3333
Fecal microbiome	Ruminococcus sp SR1/5 mgs1493	o__Viruses_noname	4.50975	0.162208	0.00164776	0.000406903	0.03	0.166423	0.046608	13.5
Fecal microbiome	Unclassified_mlg118682	g__Dialister	0.929962	0.162183	0.00165056	0	0	0.0254272	0.046429	27.3333
Fecal microbiome	Clostridiales bacterium VE202 26 mgs0330	o__Bacteroidales	3.59132	0.162157	0.00165336	0	0	0.0425531	0.056558	13.6667
Fecal microbiome	Clostridiales bacterium VE202 26 mgs0330	c__Bacteroidia	3.57414	0.162157	0.00165336	0	0	0.0425531	0.056558	14.3333
Fecal microbiome	Unclassified_mlg10385	s__Atopobium_vaginae_t__Atopobium_vaginae_unclassified	2.15	0.162084	0.00166153	0.000156099	0.04	0.0466474	0.056285	14.1667
Fecal microbiome	Unclassified_mlg10385	s__Atopobium_vaginae	1.6446	0.162063	0.00166389	0.000415416	0.04	0.0466474	0.056285	24.3333
Fecal microbiome	Alistipes shahii WAL 8301_mlg27054	f__Clostridiales_Family_XI_Incertae_Sedis	1.04444	0.162062	0.00166402	0	0	0.0154738	0.041184	45.3333
Fecal microbiome	Lactobacillus crispatus MV 1A US_mlg96777	p__Firmicutes	4.08151	0.161956	0.00167591	0	0	0.22438	0.027652	17.3333
Fecal microbiome	Unclassified_mlg214091	f__Clostridiales_Family_XI_Incertae_Sedis	2.28854	0.161934	0.00167832	0.0117707	0.2	0.0542331	0.066461	18.3333
Fecal microbiome	Unclassified_mlg23575	o__Gallionellales	1.28894	0.161922	0.00167976	0	0	0.0371418	0.066518	26
Fecal microbiome	Unclassified_mlg23575	g__Gallionellaceae_unclassified	0.938972	0.161922	0.00167976	0	0	0.0371418	0.066518	31.6667
Fecal microbiome	Unclassified_mlg23575	f__Gallionellaceae	0.911176	0.161922	0.00167976	0	0	0.0371418	0.066518	32
Fecal microbiome	Unclassified_mlg108932	o__Caulobacterales	3.45891	0.16192	0.00167989	0.000361465	0.01	0.0916254	0.09265	7.33333
Fecal microbiome	Unclassified_mlg108932	f__Caulobacteraceae	3.21782	0.16192	0.00167989	2.0542e-18	0.01	0.0916254	0.09265	10
Fecal microbiome	Unclassified_mlg132979	g__Caulobacter	3.38572	0.16185	0.0016879	0.0012747	0.03	0.0217605	0.091151	7.16667
Fecal microbiome	Bacteroides dorei mgs0187	g__Veillonella	1.25991	-0.161702	0.00170474	-0.052855	0.93	-0.0440272	0.067508	25.6667
Fecal microbiome	Clostridiales bacterium VE202 26 mgs0330	g__Prevotella	3.99257	0.161684	0.00170678	0	0	0.0425531	0.056558	13.6667
Fecal microbiome	Unclassified_mlg108932	g__Caulobacter	3.97249	0.161678	0.00170748	0.00152824	0.04	0.0916254	0.09265	4.83333
Fecal microbiome	Alistipes putredinis mgs0563	g__Polerovirus	4.41428	0.161662	0.00170929	0.000233184	0.12	0.199021	0.065144	14.3333
Fecal microbiome	Alistipes putredinis mgs0563	f__Luteoviridae	3.75832	0.161662	0.00170929	0.00498673	0.13	0.199021	0.065144	6.5
Fecal microbiome	Clostridiales bacterium VE202 26 mgs0330	f__Prevotellaceae	3.20872	0.161622	0.00171388	0	0	0.0425531	0.056558	15.6667
Fecal microbiome	Alistipes sp Marseille P2431 mgs0139	g__Ureaplasma	2.78951	0.161609	0.00171541	0	0	0.0803258	0.06793	18
Fecal microbiome	Oscillospiraceae mgs0600	o__Caulobacterales	4.25676	0.161548	0.0017224	0.000380131	0.01	0.0237544	0.099139	5
Fecal microbiome	Oscillospiraceae mgs0600	f__Caulobacteraceae	3.83625	0.161548	0.0017224	1.02855e-18	0.01	0.0237544	0.099139	6.66667
Fecal microbiome	Clostridia bacterium UC5 1 1D10 mgs1483	o__Pseudomonadales	1.97555	0.161385	0.00174129	0	0	0.0710412	0.08558	25
Fecal microbiome	Unclassified_mlg19797	o__Pseudomonadales	2.08366	0.1612	0.00176299	0	0	0.0876292	0.08618	24.3333
Fecal microbiome	Roseburia sp 831b mgs0288	f__Adenoviridae	0.904468	-0.16119	0.00176413	-0.0361766	0.87	-0.104505	0.092999	35.8333
Fecal microbiome	Roseburia sp 831b mgs0288	g__Mastadenovirus	-0.0397418	-0.16119	0.00176413	-0.00434868	0.78	-0.104505	0.092999	65.1667
Fecal microbiome	Bacteroides thetaiotaomicron mgs0039	g__Rothia	1.67671	-0.161176	0.00176583	0	0	0.030647	0.031785	73
Fecal microbiome	Bacteroides thetaiotaomicron NLAE zl C523 (Illumina Draft assembly with Velvet)_mlg7924	s__Veillonella_parvula	1.08299	-0.161092	0.00177578	-0.00650512	0.24	0.0161679	0.039067	42.5
Fecal microbiome	Bacteroides thetaiotaomicron NLAE zl C523 (Illumina Draft assembly with Velvet)_mlg7924	s__Veillonella_parvula_t__Veillonella_parvula_unclassified	0.633704	-0.161092	0.00177578	-4.28856e-05	0.13	0.0161679	0.039067	65.1667
Fecal microbiome	Alistipes putredinis DSM 17216_mlg16915	g__Polerovirus	4.44739	0.161017	0.00178466	0.00023092	0.12	0.226344	0.064156	14.3333
Fecal microbiome	Alistipes putredinis DSM 17216_mlg16915	f__Luteoviridae	4.28243	0.161017	0.00178466	0.00496212	0.13	0.226344	0.064156	6.66667
Fecal microbiome	Parabacteroides distasonis mgs0033	f__Burkholderiaceae	2.93992	-0.161002	0.00178649	-0.00945892	0.15	0.0477765	0.078758	19.3333
Fecal microbiome	Unclassified_mlg144243	f__Anelloviridae	2.24709	0.160963	0.00179116	0	0	0.0996653	0.088662	11.3333
Fecal microbiome	Lachnospiraceae mgs0684	s__Brevundimonas_unclassified	1.35355	0.160945	0.00179329	0	0	-0.040484	0.069213	22.3333
Fecal microbiome	Acidaminococcus massiliensis mgs0493	g__Atopobium	1.06686	0.160929	0.00179518	0	0	0.0998566	0.022591	30
Fecal microbiome	Unclassified_mlg355881	s__Neisseria_unclassified	1.55225	0.16085	0.00180467	0	0	0.0883685	0.089331	29.6667
Fecal microbiome	Faecalibacterium prausnitzii L2 6_mlg20078	f__Oxalobacteraceae	4.21849	-0.160844	0.00180546	-0.0147675	0.39	0.117414	0.071496	2
Fecal microbiome	Faecalibacterium prausnitzii L2 6_mlg20078	g__Candidatus_Zinderia	3.89465	-0.160844	0.00180546	-0.00017369	0.12	0.117414	0.071496	7.5
Fecal microbiome	Faecalibacterium prausnitzii L2 6_mlg20078	s__Candidatus_Zinderia_insecticola_t__GCF_000147015	3.88161	-0.160844	0.00180546	-0.000103211	0.07	0.117414	0.071496	9.33333
Fecal microbiome	Faecalibacterium prausnitzii L2 6_mlg20078	s__Candidatus_Zinderia_insecticola	3.67614	-0.160844	0.00180546	-8.00515e-05	0.06	0.117414	0.071496	11.3333
Fecal microbiome	Lachnospiraceae mgs0684	s__Dialister_micraerophilus	1.48536	0.160721	0.00182035	0	0	-0.040484	0.069213	19.6667
Fecal microbiome	Lachnospiraceae mgs0684	s__Dialister_micraerophilus_t__Dialister_micraerophilus_unclassified	1.7524	0.160721	0.00182035	0	0	-0.040484	0.069213	14.3333
Fecal microbiome	Oscillospiraceae mgs0600	g__Caulobacter	3.16753	0.160714	0.00182111	0.001411	0.03	0.0237544	0.099139	8.16667
Fecal microbiome	Bacteroides thetaiotaomicron VPI 5482_mlg114336	s__Veillonella_unclassified	2.09483	-0.16064	0.00183018	0	0	0.0258805	0.042576	54.3333
Fecal microbiome	Solobacterium moorei F0204_mlg8573	s__Candidatus_Zinderia_insecticola	2.31446	-0.160618	0.00183286	0	0	0.0336316	0.072581	22.3333
Fecal microbiome	Solobacterium moorei F0204_mlg8573	s__Candidatus_Zinderia_insecticola_t__GCF_000147015	2.23831	-0.160618	0.00183286	0	0	0.0336316	0.072581	23.6667
Fecal microbiome	Solobacterium moorei F0204_mlg8573	f__Oxalobacteraceae	1.96265	-0.160618	0.00183286	-1.50774e-05	0.01	0.0336316	0.072581	19.5
Fecal microbiome	Solobacterium moorei F0204_mlg8573	g__Candidatus_Zinderia	1.99643	-0.160618	0.00183286	0	0	0.0336316	0.072581	26.3333
Fecal microbiome	Akkermansia muciniphila mgs0118	p__Actinobacteria	3.02858	0.160609	0.00183393	0.000252655	0.01	-0.0115187	0.090779	7.5
Fecal microbiome	Akkermansia muciniphila mgs0118	c__Actinobacteria	3.26339	0.160609	0.00183393	0	0	-0.0115187	0.090779	9.33333
Fecal microbiome	Tannerella sp 6_1_58FAA_CT1_mlg3807	g__Streptococcus	0.663778	-0.160581	0.00183732	0	0	0.030894	0.061369	51.6667
Fecal microbiome	Unclassified_mlg132979	s__Caulobacter_unclassified	3.20972	0.160548	0.00184143	0.00786064	0.15	0.0217605	0.091151	6.66667
Fecal microbiome	Neglecta mgs0529	g__Peptoniphilus	0.450699	0.160521	0.00184471	0	0	0.0574272	0.04434	56.6667
Fecal microbiome	Tannerella sp 6_1_58FAA_CT1_mlg3807	f__Streptococcaceae	0.528522	-0.1604	0.00185968	0	0	0.030894	0.061369	55.3333
Fecal microbiome	Faecalibacterium prausnitzii mgs0286	f__Oxalobacteraceae	4.16415	-0.16038	0.00186219	-0.0145829	0.39	0.0651271	0.073743	2.33333
Fecal microbiome	Faecalibacterium prausnitzii mgs0286	g__Candidatus_Zinderia	3.97093	-0.16038	0.00186219	-0.00015827	0.13	0.0651271	0.073743	8.5
Fecal microbiome	Faecalibacterium prausnitzii mgs0286	s__Candidatus_Zinderia_insecticola_t__GCF_000147015	4.23615	-0.16038	0.00186219	-5.22418e-05	0.08	0.0651271	0.073743	8.33333
Fecal microbiome	Faecalibacterium prausnitzii mgs0286	s__Candidatus_Zinderia_insecticola	3.97442	-0.16038	0.00186219	-7.04094e-05	0.06	0.0651271	0.073743	9.83333
Fecal microbiome	Unclassified_mlg167126	s__Lactobacillus_vaginalis	3.18022	0.160365	0.00186398	0.0650488	0.7	-0.0780058	0.073813	5.5
Fecal microbiome	Unclassified_mlg167126	s__Lactobacillus_vaginalis_t__GCF_000159435	2.46066	0.160365	0.00186398	0.000148693	0.56	-0.0780058	0.073813	12.1667
Fecal microbiome	Unclassified_mlg108932	s__Caulobacter_unclassified	2.95261	0.160303	0.00187171	0.00844977	0.17	0.0916254	0.09265	8.33333
Fecal microbiome	Roseburia sp 831b mgs0288	s__Human_adenovirus_B	0.0526814	-0.160246	0.00187877	-0.0152754	0.53	-0.104505	0.092999	61.8333
Fecal microbiome	Roseburia sp 831b mgs0288	s__Human_adenovirus_B_t__Human_adenovirus_B_unclassified	-0.0797629	-0.160246	0.00187877	-0.00152493	0.49	-0.104505	0.092999	74.5
Fecal microbiome	bacterium OL 1 mgs0821	f__Coriobacteriaceae	2.18532	0.160139	0.00189227	0.000184718	0.33	0.133059	0.074934	20
Fecal microbiome	bacterium OL 1 mgs0821	o__Coriobacteriales	2.01196	0.160139	0.00189227	0.0186552	0.55	0.133059	0.074934	16.6667
Fecal microbiome	Unclassified_mlg19281	f__Coriobacteriaceae	2.30654	0.160102	0.0018969	0.000182706	0.35	0.0488893	0.075117	18.1667
Fecal microbiome	Unclassified_mlg19281	o__Coriobacteriales	1.8484	0.160102	0.0018969	0.018603	0.55	0.0488893	0.075117	20
Fecal microbiome	Unclassified_mlg10385	o__Coriobacteriales	2.42807	0.15994	0.0019174	0.0010033	0.07	0.0466474	0.056285	9.16667
Fecal microbiome	Unclassified_mlg10385	f__Coriobacteriaceae	2.08124	0.15994	0.0019174	7.34785e-05	0.05	0.0466474	0.056285	16.8333
Fecal microbiome	Bifidobacterium catenulatum DSM 16992_mlg94978	o__Neisseriales	1.50633	0.15984	0.00193017	0	0	-0.109844	0.076435	17
Fecal microbiome	Bifidobacterium catenulatum DSM 16992_mlg94978	f__Neisseriaceae	1.38295	0.15984	0.00193017	0	0	-0.109844	0.076435	20.3333
Fecal microbiome	Bifidobacterium catenulatum DSM 16992_mlg94978	g__Neisseria	1.16809	0.15984	0.00193017	0	0	-0.109844	0.076435	23.6667
Fecal microbiome	Oscillospiraceae mgs0556	s__Finegoldia_magna_t__Finegoldia_magna_unclassified	1.35844	0.159837	0.00193061	0	0	0.0114552	0.071146	22.3333
Fecal microbiome	Oscillospiraceae mgs0556	s__Finegoldia_magna	1.27186	0.159837	0.00193061	0	0	0.0114552	0.071146	25.3333
Fecal microbiome	Oscillospiraceae mgs0556	g__Finegoldia	1.06927	0.159837	0.00193061	0	0	0.0114552	0.071146	31
Fecal microbiome	Bacteroides thetaiotaomicron VPI 5482_mlg114336	s__Veillonella_parvula	1.4743	-0.1598	0.00193525	-0.00590115	0.23	0.0258805	0.042576	32.3333
Fecal microbiome	Bacteroides thetaiotaomicron VPI 5482_mlg114336	s__Veillonella_parvula_t__Veillonella_parvula_unclassified	0.778485	-0.1598	0.00193525	-3.20111e-05	0.13	0.0258805	0.042576	60.3333
Fecal microbiome	Lactobacillus crispatus MV 1A US_mlg96777	f__Bradyrhizobiaceae	-0.106327	0.159789	0.00193676	0	0	0.22438	0.027764	65
Fecal microbiome	Catenibacterium mitsuokai mgs1303	g__Haemophilus	2.28686	0.159714	0.00194634	0.000595835	0.01	0.000512895	0.082615	20.8333
Fecal microbiome	Unclassified_mlg371075	c__Clostridia	1.25996	0.159642	0.00195567	0	0	0.0106076	0.035817	38
Fecal microbiome	Unclassified_mlg371075	o__Clostridiales	0.614699	0.159642	0.00195567	0	0	0.0106076	0.035817	50.6667
Fecal microbiome	Blautia hydrogenotrophica DSM 10507_mlg117067	s__Ralstonia_unclassified	NA	-0.159606	0.00196033	0	0	-0.0341847	0.0818	72
Fecal microbiome	Megasphaera micronuciformis mgs1011	s__Caulobacter_unclassified	1.14666	-0.159586	0.00196298	0	0	0.0588968	0.097167	17.3333
Fecal microbiome	Unclassified_mlg32009	f__Gallionellaceae	1.98185	0.159562	0.0019661	0.000786839	0.66	0.104286	0.077857	27.3333
Fecal microbiome	Unclassified_mlg32009	g__Gallionellaceae_unclassified	1.57525	0.159562	0.0019661	0.000345426	0.42	0.104286	0.077857	37.5
Fecal microbiome	Unclassified_mlg32009	o__Gallionellales	1.1055	0.159562	0.0019661	0.0519027	0.83	0.104286	0.077857	23.1667
Fecal microbiome	Erysipelotrichaceae bacterium sp 21_3_mlg57382	f__Anelloviridae	1.42819	0.159497	0.00197462	0	0	-0.0197226	0.097744	19
Fecal microbiome	Unclassified_mlg26873	g__Circoviridae_noname	3.44671	-0.159396	0.00198785	0	0	0.0983639	0.085594	9.66667
Fecal microbiome	Blautia hydrogenotrophica DSM 10507_mlg117067	g__Ralstonia	0.412253	-0.159389	0.00198881	0	0	-0.0341847	0.0818	56
Fecal microbiome	Parabacteroides distasonis mgs0033	s__Pseudomonas_stutzeri	1.41014	-0.159388	0.00198885	-0.00685279	0.23	0.0477765	0.078758	27.3333
Fecal microbiome	Parabacteroides distasonis mgs0033	s__Pseudomonas_stutzeri_t__Pseudomonas_stutzeri_unclassified	0.800501	-0.159388	0.00198885	-0.000448277	0.21	0.0477765	0.078758	49.3333
Fecal microbiome	Unclassified_mlg371075	f__Clostridiales_Family_XI_Incertae_Sedis	1.46171	0.159381	0.00198981	0	0	0.0106076	0.035817	34.3333
Fecal microbiome	Unclassified_mlg10385	s__Lactobacillus_vaginalis	3.0979	0.159381	0.00198986	0.00802265	0.31	0.0466474	0.056285	4.5
Fecal microbiome	Unclassified_mlg10385	s__Lactobacillus_vaginalis_t__GCF_000159435	3.8509	0.159381	0.00198986	2.9663e-06	0.22	0.0466474	0.056285	7.83333
Fecal microbiome	Oscillospiraceae mgs0600	s__Caulobacter_unclassified	2.99696	0.159282	0.00200282	0.00844074	0.16	0.0237544	0.099139	8.16667
Fecal microbiome	Acidaminococcus massiliensis mgs0493	g__Prevotella	0.907026	0.159255	0.0020064	0	0	0.0998566	0.022591	33.6667
Fecal microbiome	Alistipes indistinctus YIT 12060_mlg45789	g__Anelloviridae_noname	1.45975	-0.159235	0.00200918	0	0	-0.00947273	0.099454	35.3333
Fecal microbiome	Alistipes indistinctus YIT 12060_mlg45789	s__Torque_teno_virus_t__PRJNA70005	1.11784	-0.159235	0.00200918	0	0	-0.00947273	0.099454	41.3333
Fecal microbiome	Alistipes indistinctus YIT 12060_mlg45789	s__Torque_teno_virus	0.802054	-0.159235	0.00200918	0	0	-0.00947273	0.099454	48.3333
Fecal microbiome	Lactobacillus crispatus MV 1A US_mlg96777	s__Afipia_unclassified	0.0539437	0.159182	0.00201612	0	0	0.22438	0.027764	62.3333
Fecal microbiome	Acidaminococcus massiliensis mgs0493	o__Coriobacteriales	1.36042	0.159115	0.00202506	0	0	0.0998566	0.022591	21
Fecal microbiome	Acidaminococcus massiliensis mgs0493	f__Coriobacteriaceae	1.3546	0.159115	0.00202506	0	0	0.0998566	0.022591	21.3333
Fecal microbiome	Bacteroides thetaiotaomicron VPI 5482_mlg9357	s__Rothia_mucilaginosa_t__Rothia_mucilaginosa_unclassified	1.86911	-0.159053	0.00203349	-5.83748e-06	0.01	-0.00181101	0.030972	68.6667
Fecal microbiome	Bacteroides thetaiotaomicron VPI 5482_mlg9357	s__Rothia_mucilaginosa	1.59005	-0.159053	0.00203349	-6.24394e-06	0.01	-0.00181101	0.030972	74.8333
Fecal microbiome	Acidaminococcus massiliensis mgs0493	f__Prevotellaceae	1.35074	0.159008	0.00203951	0	0	0.0998566	0.022591	22.3333
Fecal microbiome	Clostridium scindens ATCC 35704_mlg99830	o__Bacteroidales	3.57851	0.15892	0.00205141	0	0	0.0474912	0.071822	14.3333
Fecal microbiome	Clostridium scindens ATCC 35704_mlg99830	c__Bacteroidia	3.3905	0.15892	0.00205141	0	0	0.0474912	0.071822	15
Fecal microbiome	Unclassified_mlg118682	o__Clostridiales	0.980778	0.15887	0.00205813	0	0	0.0254272	0.046429	27
Fecal microbiome	Unclassified_mlg118682	c__Clostridia	0.172593	0.15887	0.00205813	0	0	0.0254272	0.046429	39.6667
Fecal microbiome	Oscillospiraceae mgs1186	s__Lactobacillus_gasseri_t__Lactobacillus_gasseri_unclassified	0.804328	0.158868	0.00205848	0	0	-0.0467694	0.052873	42
Fecal microbiome	Blautia hydrogenotrophica DSM 10507_mlg117067	s__Lactobacillus_gasseri	1.44468	0.158815	0.00206566	0	0	-0.0341847	0.0818	37.3333
Fecal microbiome	Catenibacterium mitsuokai DSM 15897_mlg20657	f__Pasteurellaceae	1.20679	0.158704	0.00208077	0	0	-0.00508159	0.063247	35.3333
Fecal microbiome	Catenibacterium mitsuokai DSM 15897_mlg20657	o__Pasteurellales	0.822934	0.158704	0.00208077	0	0	-0.00508159	0.063247	44
Fecal microbiome	Enterorhabdus mgs1110	g__Paraturdivirus	2.38359	0.158621	0.00209218	7.98965e-05	0.01	0.114451	0.08285	11.3333
Fecal microbiome	Enterorhabdus mgs1110	s__Turdivirus_2	2.58243	0.158621	0.00209218	1.16026e-05	0.01	0.114451	0.08285	10.6667
Fecal microbiome	Enterorhabdus mgs1110	s__Turdivirus_2_t__PRJNA51589	2.4736	0.158621	0.00209218	0	0	0.114451	0.08285	12.6667
Fecal microbiome	Lactobacillus crispatus MV 1A US_mlg96777	g__Afipia	0.652741	0.15854	0.00210337	0	0	0.22438	0.027764	51.6667
Fecal microbiome	Faecalibacterium prausnitzii L2 6_mlg191851	f__Oxalobacteraceae	3.71967	-0.158522	0.00210597	-0.0133535	0.36	0.133683	0.083396	3.66667
Fecal microbiome	Faecalibacterium prausnitzii L2 6_mlg191851	g__Candidatus_Zinderia	4.40836	-0.158522	0.00210597	-0.000121707	0.12	0.133683	0.083396	6.5
Fecal microbiome	Faecalibacterium prausnitzii L2 6_mlg191851	s__Candidatus_Zinderia_insecticola_t__GCF_000147015	3.87169	-0.158522	0.00210597	-4.28166e-05	0.07	0.133683	0.083396	9.83333
Fecal microbiome	Faecalibacterium prausnitzii L2 6_mlg191851	s__Candidatus_Zinderia_insecticola	3.90573	-0.158522	0.00210597	-6.43973e-05	0.05	0.133683	0.083396	9.66667
Fecal microbiome	Parabacteroides distasonis ATCC 8503_mlg3704	f__Burkholderiaceae	2.62466	-0.158501	0.00210884	-0.0082658	0.15	0.0682291	0.089949	19.5
Fecal microbiome	Unclassified_mlg392714	f__Staphylococcaceae	0.961439	0.158426	0.00211923	0	0	0.0446847	0.050676	46.3333
Fecal microbiome	Unclassified_mlg392714	g__Staphylococcus	0.942087	0.158426	0.00211923	0	0	0.0446847	0.050676	46.6667
Fecal microbiome	Unclassified_mlg1248	o__Viruses_noname	3.85574	-0.158274	0.00214051	0	0	0.00332516	0.070637	13
Fecal microbiome	Unclassified_mlg26497	o__Clostridiales	1.36656	0.15827	0.00214112	0	0	0.0153673	0.086506	21.6667
Fecal microbiome	Unclassified_mlg26497	c__Clostridia	0.976969	0.15827	0.00214112	0	0	0.0153673	0.086506	29.3333
Fecal microbiome	Clostridia bacterium UC5 1 1D10 mgs1483	s__Pseudomonas_stutzeri_t__Pseudomonas_stutzeri_unclassified	1.761	0.158129	0.0021611	2.14776e-08	0.01	0.0710412	0.08558	26.8333
Fecal microbiome	Clostridia bacterium UC5 1 1D10 mgs1483	s__Pseudomonas_stutzeri	1.5391	0.158129	0.0021611	0.00627916	0.06	0.0710412	0.08558	27.3333
Fecal microbiome	Catenibacterium mitsuokai mgs0639	f__Micrococcaceae	0.568886	0.158092	0.00216635	0.00182315	0.04	-0.00707532	0.051382	50.5
Fecal microbiome	Bacteroides thetaiotaomicron NLAE zl C523 (Illumina Draft assembly with Velvet)_mlg7924	f__Micrococcaceae	1.78262	-0.158083	0.0021677	-0.000479429	0.02	0.0161679	0.04292	47
Fecal microbiome	Clostridium scindens ATCC 35704_mlg99830	g__Prevotella	3.35672	0.15808	0.0021681	0	0	0.0474912	0.071822	16
Fecal microbiome	Bacteria mgs1121	s__Lactobacillus_jensenii_t__Lactobacillus_jensenii_unclassified	2.52442	0.158078	0.00216831	0.0192869	0.51	0.0364857	0.085865	4.33333
Fecal microbiome	Lachnospiraceae mgs0684	g__Dialister	1.46412	0.158044	0.00217314	0	0	-0.040484	0.069213	21.3333
Fecal microbiome	Unclassified_mlg19797	s__Pseudomonas_stutzeri	2.26544	0.158022	0.00217627	0.00622607	0.06	0.0876292	0.08618	18.6667
Fecal microbiome	Unclassified_mlg19797	s__Pseudomonas_stutzeri_t__Pseudomonas_stutzeri_unclassified	1.58971	0.158022	0.00217627	2.53334e-06	0.02	0.0876292	0.08618	29.3333
Fecal microbiome	Clostridium scindens ATCC 35704_mlg99830	f__Prevotellaceae	3.00779	0.158021	0.00217641	0	0	0.0474912	0.071822	16.6667
Fecal microbiome	Acidaminococcus massiliensis mgs0493	o__Bacteroidales	1.68572	0.157952	0.0021863	0	0	0.0998566	0.022591	16.6667
Fecal microbiome	Acidaminococcus massiliensis mgs0493	c__Bacteroidia	1.39441	0.157952	0.0021863	0	0	0.0998566	0.022591	21
Fecal microbiome	Unclassified_mlg14643	g__Dialister	2.14167	0.157915	0.00219162	0	0	0.144207	0.082538	25.3333
Fecal microbiome	Catenibacterium mitsuokai DSM 15897_mlg10456	f__Micrococcaceae	1.15088	0.157879	0.00219682	0.00181583	0.04	0.00971992	0.051382	40.1667
Fecal microbiome	Neglecta mgs0529	s__Peptoniphilus_harei	1.04812	0.15773	0.00221841	0	0	0.0574272	0.04434	43
Fecal microbiome	Neglecta mgs0529	s__Peptoniphilus_harei_t__GCF_000183565	0.930996	0.15773	0.00221841	0	0	0.0574272	0.04434	45.3333
Fecal microbiome	Catenibacterium mitsuokai DSM 15897_mlg20657	s__Rothia_mucilaginosa	1.84563	0.15761	0.00223599	0.0276956	0.42	-0.00508159	0.063247	14
Fecal microbiome	Catenibacterium mitsuokai DSM 15897_mlg20657	s__Rothia_mucilaginosa_t__Rothia_mucilaginosa_unclassified	1.29879	0.15761	0.00223599	0.000212112	0.31	-0.00508159	0.063247	28.8333
Fecal microbiome	Lachnospiraceae mgs0684	s__Streptococcus_anginosus_t__Streptococcus_anginosus_unclassified	1.59943	0.157608	0.00223627	0	0	-0.040484	0.069213	18
Fecal microbiome	Lachnospiraceae mgs0684	s__Streptococcus_anginosus	0.62503	0.157608	0.00223627	0	0	-0.040484	0.069213	38.3333
Fecal microbiome	Neglecta mgs0529	o__Clostridiales	1.51545	0.157587	0.00223938	0	0	0.0574272	0.04434	33.6667
Fecal microbiome	Neglecta mgs0529	c__Clostridia	1.14133	0.157587	0.00223938	0	0	0.0574272	0.04434	42
Fecal microbiome	Acidaminococcus massiliensis mgs0493	f__Veillonellaceae	1.68067	0.157553	0.00224434	0	0	0.0998566	0.022591	17.6667
Fecal microbiome	Acidaminococcus massiliensis mgs0493	c__Negativicutes	1.55012	0.157553	0.00224434	0	0	0.0998566	0.022591	19.3333
Fecal microbiome	Acidaminococcus massiliensis mgs0493	o__Selenomonadales	1.21476	0.157553	0.00224434	0	0	0.0998566	0.022591	29
Fecal microbiome	Unclassified_mlg118682	g__Peptoniphilus	0.294171	0.157382	0.00226964	0	0	0.0254272	0.046429	39.3333
Fecal microbiome	Parabacteroides distasonis ATCC 8503_mlg3704	s__Pseudomonas_stutzeri_t__Pseudomonas_stutzeri_unclassified	0.86147	-0.15737	0.00227144	-0.000278415	0.11	0.0682291	0.089949	51.6667
Fecal microbiome	Parabacteroides distasonis ATCC 8503_mlg3704	s__Pseudomonas_stutzeri	0.569862	-0.15737	0.00227144	-0.00557134	0.17	0.0682291	0.089949	42.6667
Fecal microbiome	Acidaminococcus massiliensis mgs0493	g__Dialister	1.30181	0.157299	0.00228194	0.000138382	0.01	0.0998566	0.022591	25
Fecal microbiome	Unclassified_mlg26497	f__Clostridiales_Family_XI_Incertae_Sedis	0.878692	0.157299	0.00228198	0	0	0.0153673	0.086506	33.3333
Fecal microbiome	Alistipes putredinis DSM 17216_mlg410419	f__Anelloviridae	2.4235	-0.157166	0.00230185	-0.00128719	0.03	0.161471	0.065266	18
Fecal microbiome	Unclassified_mlg392714	s__Peptoniphilus_harei	0.934193	0.157156	0.00230345	0	0	0.0446847	0.050676	48.3333
Fecal microbiome	Unclassified_mlg392714	s__Peptoniphilus_harei_t__GCF_000183565	0.929448	0.157156	0.00230345	0	0	0.0446847	0.050676	48.6667
Fecal microbiome	Fusobacterium ulcerans mgs0201	s__Pseudomonas_stutzeri	1.76508	0.15701	0.00232542	4.09018e-05	0.01	0.088821	0.092087	23.1667
Fecal microbiome	Fusobacterium ulcerans mgs0201	s__Pseudomonas_stutzeri_t__Pseudomonas_stutzeri_unclassified	1.45243	0.15701	0.00232542	3.25689e-06	0.01	0.088821	0.092087	27.6667
Fecal microbiome	Bacteroides thetaiotaomicron VPI 5482_mlg114336	f__Micrococcaceae	1.23622	-0.156952	0.0023343	-0.000427521	0.03	0.0258805	0.046219	52
Fecal microbiome	Catenibacterium mitsuokai mgs0639	s__Prevotella_melaninogenica	0.00359134	0.156944	0.00233554	0.00610836	0.04	-0.00707532	0.051382	60.8333
Fecal microbiome	Catenibacterium mitsuokai mgs0639	s__Prevotella_melaninogenica_t__Prevotella_melaninogenica_unclassified	0.0454371	0.156944	0.00233554	3.20629e-05	0.02	-0.00707532	0.051382	66
Fecal microbiome	Catenibacterium mitsuokai DSM 15897_mlg10456	s__Prevotella_melaninogenica	1.07789	0.156944	0.00233554	0.00605079	0.04	0.00971992	0.051382	39.8333
Fecal microbiome	Catenibacterium mitsuokai DSM 15897_mlg10456	s__Prevotella_melaninogenica_t__Prevotella_melaninogenica_unclassified	0.666668	0.156944	0.00233554	3.08622e-05	0.02	0.00971992	0.051382	52.8333
Fecal microbiome	Unclassified_mlg10004	s__Atopobium_vaginae	2.00102	0.156767	0.0023627	0.00549895	0.22	0.0176773	0.078476	11.5
Fecal microbiome	Unclassified_mlg10004	s__Atopobium_vaginae_t__Atopobium_vaginae_unclassified	1.74655	0.156767	0.0023627	0.0122138	0.41	0.0176773	0.078476	14
Fecal microbiome	Unclassified_mlg198718	s__Prevotella_bivia	1.37579	0.156651	0.00238057	0	0	0.0327468	0.067336	36.3333
Fecal microbiome	Unclassified_mlg198718	s__Prevotella_bivia_t__Prevotella_bivia_unclassified	0.566174	0.156651	0.00238057	0	0	0.0327468	0.067336	54.6667
Fecal microbiome	Oscillospiraceae mgs0620	s__Afipia_unclassified	0.629646	0.156591	0.00238994	0	0	0.20333	0.078653	26.6667
Fecal microbiome	Unclassified_mlg73207	s__Prevotella_bivia_t__Prevotella_bivia_unclassified	1.89784	0.156496	0.00240474	0	0	-0.0684467	0.06802	27.3333
Fecal microbiome	Unclassified_mlg73207	s__Prevotella_bivia	1.49583	0.156496	0.00240474	0	0	-0.0684467	0.06802	35.6667
Fecal microbiome	Oscillospiraceae mgs1186	s__Finegoldia_magna	1.59818	0.156351	0.0024275	0.000272721	0.17	-0.0467694	0.052873	18
Fecal microbiome	Oscillospiraceae mgs1186	s__Finegoldia_magna_t__Finegoldia_magna_unclassified	0.962231	0.156351	0.0024275	3.08013e-06	0.09	-0.0467694	0.052873	33
Fecal microbiome	Oscillospiraceae mgs1186	g__Finegoldia	0.821824	0.156351	0.0024275	0.0136405	0.31	-0.0467694	0.052873	30.6667
Fecal microbiome	Lachnospiraceae mgs0684	g__Brevundimonas	2.24679	0.156229	0.00244693	0	0	-0.040484	0.069213	7.66667
Fecal microbiome	Oscillospiraceae mgs0620	f__Bradyrhizobiaceae	1.42845	0.156097	0.00246791	0	0	0.20333	0.078653	11.6667
Fecal microbiome	Bacteroides thetaiotaomicron NLAE zl C523 (Illumina Draft assembly with Velvet)_mlg7924	g__Rothia	2.11033	-0.155935	0.00249401	0	0	0.0161679	0.044892	62.3333
Fecal microbiome	Unclassified_mlg14643	s__Atopobium_vaginae_t__Atopobium_vaginae_unclassified	1.84767	0.155891	0.00250115	0	0	0.144207	0.082538	30.3333
Fecal microbiome	Unclassified_mlg14643	s__Atopobium_vaginae	2.14841	0.155891	0.00250115	0	0	0.144207	0.082538	25
Fecal microbiome	Alistipes putredinis mgs0563	f__Anelloviridae	2.6161	-0.155487	0.00256744	-0.00127495	0.03	0.199021	0.065144	15.6667
Fecal microbiome	Unclassified_mlg73245	s__Prevotella_bivia	2.03617	0.155485	0.00256789	0	0	-0.037011	0.072635	21.6667
Fecal microbiome	Unclassified_mlg73245	s__Prevotella_bivia_t__Prevotella_bivia_unclassified	1.5884	0.155485	0.00256789	0	0	-0.037011	0.072635	31.3333
Fecal microbiome	Oscillospiraceae mgs0620	g__Afipia	0.859667	0.155454	0.00257303	0	0	0.20333	0.078653	20.6667
Fecal microbiome	Unclassified_mlg118682	s__Prevotella_disiens	-1.08517	0.155416	0.00257939	0	0	0.0254272	0.046429	52
Fecal microbiome	Unclassified_mlg118682	s__Prevotella_disiens_t__Prevotella_disiens_unclassified	-0.473462	0.155416	0.00257939	0	0	0.0254272	0.046429	50.6667
Fecal microbiome	Neglecta mgs0529	f__Clostridiales_Family_XI_Incertae_Sedis	1.26031	0.155408	0.00258061	0	0	0.0574272	0.046451	39.6667
Fecal microbiome	Tannerella sp 6_1_58FAA_CT1_mlg47807	g__Streptococcus	-0.0191296	-0.155365	0.00258787	0	0	0.0196378	0.086411	68
Fecal microbiome	Alistipes putredinis DSM 17216_mlg16915	f__Anelloviridae	2.0648	-0.155357	0.00258921	-0.0012715	0.03	0.226344	0.064156	19.6667
Fecal microbiome	Clostridium scindens mgs0777	s__Prevotella_timonensis	3.70278	0.155355	0.00258946	0	0	0.0725743	0.09332	10
Fecal microbiome	Clostridium scindens mgs0777	s__Prevotella_timonensis_t__GCF_000177055	3.54219	0.155355	0.00258946	0	0	0.0725743	0.09332	10.3333
Fecal microbiome	Alistipes putredinis DSM 17216_mlg16915	s__Torque_teno_virus	3.38998	-0.155339	0.00259218	-3.7421e-05	0.15	0.226344	0.064156	21.5
Fecal microbiome	Alistipes putredinis DSM 17216_mlg16915	g__Anelloviridae_noname	2.68049	-0.155339	0.00259218	-0.0040976	0.2	0.226344	0.064156	11.1667
Fecal microbiome	Alistipes putredinis DSM 17216_mlg16915	s__Torque_teno_virus_t__PRJNA70005	2.66289	-0.155339	0.00259218	-0.000352672	0.09	0.226344	0.064156	18.1667
Fecal microbiome	Unclassified_mlg357050	o__Rhizobiales	2.07698	0.155254	0.00260656	0.0131091	0.23	-0.00126721	0.086017	32.3333
Fecal microbiome	Lachnospiraceae mgs1392	s__Finegoldia_magna_t__Finegoldia_magna_unclassified	1.45028	0.155234	0.00260993	0.000130513	0.23	0.100149	0.086128	42.1667
Fecal microbiome	Lachnospiraceae mgs1392	s__Finegoldia_magna	0.662487	0.155234	0.00260993	9.87274e-05	0.29	0.100149	0.086128	57
Fecal microbiome	Lachnospiraceae mgs1392	g__Finegoldia	0.539214	0.155234	0.00260993	0.0159789	0.44	0.100149	0.086128	46
Fecal microbiome	Tannerella sp 6_1_58FAA_CT1_mlg47807	f__Streptococcaceae	-0.130194	-0.155183	0.00261851	0	0	0.0196378	0.086411	70.6667
Fecal microbiome	Alistipes putredinis mgs0563	g__Anelloviridae_noname	2.61119	-0.155103	0.00263207	-0.00411016	0.2	0.199021	0.065144	10.8333
Fecal microbiome	Alistipes putredinis mgs0563	s__Torque_teno_virus	2.6289	-0.155103	0.00263207	-3.77975e-05	0.13	0.199021	0.065144	23
Fecal microbiome	Alistipes putredinis mgs0563	s__Torque_teno_virus_t__PRJNA70005	2.3537	-0.155103	0.00263207	-0.000353169	0.09	0.199021	0.065144	18.8333
Fecal microbiome	Oscillospiraceae mgs1186	g__Peptoniphilus	0.944988	0.1551	0.0026325	0.000263896	0.01	-0.0467694	0.052873	35
Fecal microbiome	Alistipes putredinis DSM 17216_mlg410419	g__Anelloviridae_noname	3.1192	-0.155074	0.00263702	-0.00413067	0.21	0.161471	0.065266	8.16667
Fecal microbiome	Alistipes putredinis DSM 17216_mlg410419	s__Torque_teno_virus_t__PRJNA70005	3.2485	-0.155074	0.00263702	-0.000259005	0.12	0.161471	0.065266	16.5
Fecal microbiome	Alistipes putredinis DSM 17216_mlg410419	s__Torque_teno_virus	2.28875	-0.155074	0.00263702	-6.60927e-05	0.13	0.161471	0.065266	25.3333
Fecal microbiome	Unclassified_mlg48511	s__Lactobacillus_vaginalis_t__GCF_000159435	2.76298	0.154931	0.00266141	0.000417666	0.4	0.0934559	0.047905	10.8333
Fecal microbiome	Unclassified_mlg48511	s__Lactobacillus_vaginalis	1.99192	0.154931	0.00266141	0.0155196	0.5	0.0934559	0.047905	13.3333
Fecal microbiome	Oscillospiraceae mgs1186	f__Actinomycetaceae	-0.456992	0.154879	0.00267037	0	0	-0.0467694	0.052873	68
Fecal microbiome	Tannerella sp 6 1 58FAA CT1 mgs0276	g__Streptococcus	0.0875763	-0.154536	0.00273013	0	0	0.00821243	0.091154	64.3333
Fecal microbiome	Unclassified_mlg15742	g__Finegoldia	1.57742	0.154527	0.00273169	0	0	0.0808799	0.086984	17.3333
Fecal microbiome	Unclassified_mlg15742	s__Finegoldia_magna	0.931053	0.154527	0.00273169	0	0	0.0808799	0.086984	33
Fecal microbiome	Unclassified_mlg15742	s__Finegoldia_magna_t__Finegoldia_magna_unclassified	0.726557	0.154527	0.00273169	0	0	0.0808799	0.086984	39
Fecal microbiome	Bacteroides thetaiotaomicron VPI 5482_mlg114336	g__Rothia	1.30616	-0.154492	0.00273775	0	0	0.0258805	0.04928	68
Fecal microbiome	Tannerella sp 6 1 58FAA CT1 mgs0276	f__Streptococcaceae	1.26741	-0.154354	0.00276224	0	0	0.00821243	0.091154	40.3333
Fecal microbiome	Clostridium scindens mgs0777	c__Bacteroidia	3.36326	0.154321	0.00276819	0	0	0.0725743	0.09332	11.6667
Fecal microbiome	Clostridium scindens mgs0777	o__Bacteroidales	3.07027	0.154321	0.00276819	0	0	0.0725743	0.09332	12.3333
Fecal microbiome	Unclassified_mlg10004	s__Veillonella_unclassified	2.64791	0.154309	0.00277028	0	0	0.0176773	0.078476	14.3333
Fecal microbiome	Unclassified_mlg10004	s__Streptococcus_mitis_oralis_pneumoniae	-0.0209437	0.154286	0.00277442	0.0163519	0.29	0.0176773	0.078476	51.1667
Fecal microbiome	Unclassified_mlg10004	s__Streptococcus_mitis_oralis_pneumoniae_t__Streptococcus_mitis_oralis_pneumoniae_unclassified	-0.481243	0.154286	0.00277442	2.54478e-06	0.1	0.0176773	0.078476	61.6667
Fecal microbiome	Unclassified_mlg22936	s__Lactobacillus_vaginalis_t__GCF_000159435	2.51963	0.154075	0.0028122	0.0032862	0.91	0.201613	0.079545	9.16667
Fecal microbiome	Unclassified_mlg22936	s__Lactobacillus_vaginalis	1.51984	0.154075	0.0028122	0.0967749	0.95	0.201613	0.079545	21.6667
Fecal microbiome	Clostridium scindens mgs0777	g__Prevotella	3.05898	0.154046	0.00281748	0	0	0.0725743	0.09332	13.3333
Fecal microbiome	Tannerella sp 6_1_58FAA_CT1_mlg112294	g__Streptococcus	0.0594515	-0.154003	0.00282532	0	0	-0.0120079	0.094331	67
Fecal microbiome	Clostridium scindens mgs0777	f__Prevotellaceae	3.14139	0.153988	0.00282789	0	0	0.0725743	0.09332	13
Fecal microbiome	Bacteroides thetaiotaomicron NLAE zl H207_mlg277530	s__Rothia_mucilaginosa	1.85818	-0.153977	0.00282989	0	0	0.083519	0.043101	70.6667
Fecal microbiome	Bacteroides thetaiotaomicron NLAE zl H207_mlg277530	s__Rothia_mucilaginosa_t__Rothia_mucilaginosa_unclassified	1.54261	-0.153977	0.00282989	-2.57062e-06	0.01	0.083519	0.043101	68.5
Fecal microbiome	Unclassified_mlg26873	s__Cyclovirus_NGchicken15_NGA_2009	3.16153	-0.153947	0.00283535	-0.000134786	0.01	0.0983639	0.085594	8
Fecal microbiome	Unclassified_mlg26873	s__Cyclovirus_NGchicken15_NGA_2009_t__PRJNA61953	3.07102	-0.153947	0.00283535	0	0	0.0983639	0.085594	11
Fecal microbiome	Catenibacterium mitsuokai mgs1303	o__Pasteurellales	1.80796	0.15391	0.00284209	0	0	0.000512895	0.082615	33.6667
Fecal microbiome	Catenibacterium mitsuokai mgs1303	f__Pasteurellaceae	1.6164	0.15391	0.00284209	0	0	0.000512895	0.082615	37.6667
Fecal microbiome	Unclassified_mlg58392	s__Neisseria_unclassified	0.615036	0.153839	0.00285507	0	0	0.0194754	0.094217	49.6667
Fecal microbiome	Tannerella sp 6_1_58FAA_CT1_mlg112294	f__Streptococcaceae	-0.341727	-0.15382	0.00285852	0	0	-0.0120079	0.094331	73.3333
Fecal microbiome	Oscillospiraceae mgs0556	f__Porphyromonadaceae	0.89521	0.153813	0.0028599	0.0277559	0.21	0.0114552	0.071146	32.8333
Fecal microbiome	Unclassified_mlg109083	o__Bacteroidales	3.6138	0.153671	0.00288606	0	0	0.0610716	0.097029	13.3333
Fecal microbiome	Unclassified_mlg109083	c__Bacteroidia	3.43622	0.153671	0.00288606	0	0	0.0610716	0.097029	14
Fecal microbiome	Catenibacterium mitsuokai mgs1303	s__Rothia_mucilaginosa	2.74823	0.153484	0.00292073	0.0241505	0.38	0.000512895	0.082615	6.66667
Fecal microbiome	Catenibacterium mitsuokai mgs1303	s__Rothia_mucilaginosa_t__Rothia_mucilaginosa_unclassified	2.55584	0.153484	0.00292073	0.00192713	0.33	0.000512895	0.082615	11.6667
Fecal microbiome	Unclassified_mlg109083	g__Prevotella	3.75942	0.153436	0.00292973	0	0	0.0610716	0.097029	13
Fecal microbiome	Oscillospiraceae mgs0556	g__Peptoniphilus	0.283139	0.153414	0.00293394	0	0	0.0114552	0.071146	46.6667
Fecal microbiome	Bacteroides sp 3_1_33FAA_mlg13592	s__Prevotella_buccalis_t__GCF_000177075	1.20322	-0.153405	0.00293562	0	0	0.115119	0.064584	70.3333
Fecal microbiome	Bacteroides sp 3_1_33FAA_mlg13592	s__Prevotella_buccalis	0.614993	-0.153405	0.00293562	-4.32824e-05	0.01	0.115119	0.064584	71.5
Fecal microbiome	Unclassified_mlg109083	f__Prevotellaceae	3.5891	0.15338	0.00294027	0	0	0.0610716	0.097029	14.6667
Fecal microbiome	Faecalicoccus pleomorphus mgs0913	o__Clostridiales	1.58472	0.153169	0.00298018	0	0	0.0375294	0.084297	33.3333
Fecal microbiome	Faecalicoccus pleomorphus mgs0913	c__Clostridia	1.20015	0.153169	0.00298018	0	0	0.0375294	0.084297	41.3333
Fecal microbiome	Oscillospiraceae mgs0556	c__Clostridia	0.683285	0.153052	0.00300262	0	0	0.0114552	0.071146	41
Fecal microbiome	Oscillospiraceae mgs0556	o__Clostridiales	0.53983	0.153052	0.00300262	0	0	0.0114552	0.071146	43.3333
Fecal microbiome	Alistipes sp Marseille P2431 mgs0139	s__Prevotella_timonensis	1.09424	0.15295	0.00302205	0	0	0.0803258	0.070445	43.6667
Fecal microbiome	Alistipes sp Marseille P2431 mgs0139	s__Prevotella_timonensis_t__GCF_000177055	0.765343	0.15295	0.00302205	0	0	0.0803258	0.070445	48.6667
Fecal microbiome	Acidaminococcus fermentans VR4, DSM 20731_mlg1084	g__Prevotella	1.38389	0.152936	0.00302477	0	0	-0.0364411	0.031101	24.3333
Fecal microbiome	Unclassified_mlg26873	s__Finegoldia_magna_t__Finegoldia_magna_unclassified	1.60919	0.15293	0.00302607	0	0	0.0983639	0.085594	24.3333
Fecal microbiome	Unclassified_mlg26873	s__Finegoldia_magna	1.23144	0.15293	0.00302607	0	0	0.0983639	0.085594	28.3333
Fecal microbiome	Unclassified_mlg26873	g__Finegoldia	0.995366	0.15293	0.00302607	0	0	0.0983639	0.085594	37
Fecal microbiome	Acidaminococcus fermentans VR4, DSM 20731_mlg1084	f__Prevotellaceae	0.903675	0.152684	0.00307388	0	0	-0.0364411	0.031101	36
Fecal microbiome	Unclassified_mlg15742	c__Clostridia	1.02691	0.152677	0.00307521	0	0	0.0808799	0.086984	33
Fecal microbiome	Unclassified_mlg15742	o__Clostridiales	0.984462	0.152677	0.00307521	0	0	0.0808799	0.086984	33.3333
Fecal microbiome	Clostridiales bacterium VE202 26 mgs0330	p__Bacteroidetes	3.11298	0.152622	0.00308604	0	0	0.0425531	0.087291	16.3333
Fecal microbiome	Acidaminococcus massiliensis mgs0493	p__Bacteroidetes	1.89254	0.152572	0.00309572	0	0	0.0998566	0.029188	14.6667
Fecal microbiome	Akkermansia muciniphila ATCC BAA 835_mlg14147	s__Caulobacter_unclassified	1.49959	0.152564	0.00309745	0	0	-0.067613	0.090577	26
Fecal microbiome	Unclassified_mlg26497	g__Finegoldia	1.29551	0.152498	0.00311048	0	0	0.0153673	0.086506	24.3333
Fecal microbiome	Unclassified_mlg26497	s__Finegoldia_magna_t__Finegoldia_magna_unclassified	1.7407	0.152498	0.00311048	0	0	0.0153673	0.086506	17.3333
Fecal microbiome	Unclassified_mlg26497	s__Finegoldia_magna	0.677462	0.152498	0.00311048	0	0	0.0153673	0.086506	39
Fecal microbiome	Bacteroides thetaiotaomicron mgs0039	s__Rothia_mucilaginosa_t__Rothia_mucilaginosa_unclassified	1.68708	-0.152432	0.00312341	-6.33739e-08	0.01	0.030647	0.047572	65.8333
Fecal microbiome	Bacteroides thetaiotaomicron mgs0039	s__Rothia_mucilaginosa	1.80801	-0.152432	0.00312341	0	0	0.030647	0.047572	70.6667
Fecal microbiome	Akkermansia muciniphila ATCC BAA 835_mlg14147	o__Caulobacterales	1.30008	0.15204	0.00320221	0	0	-0.067613	0.090577	27.6667
Fecal microbiome	Akkermansia muciniphila ATCC BAA 835_mlg14147	f__Caulobacteraceae	1.12707	0.15204	0.00320221	0	0	-0.067613	0.090577	30.6667
Fecal microbiome	Alistipes shahii WAL 8301_mlg27054	s__Prevotella_timonensis_t__GCF_000177055	1.98291	0.15189	0.00323285	0	0	0.0154738	0.06401	29.3333
Fecal microbiome	Alistipes shahii WAL 8301_mlg27054	s__Prevotella_timonensis	1.41161	0.15189	0.00323285	0	0	0.0154738	0.06401	37.6667
Fecal microbiome	Lachnospiraceae bacterium 5_1_57FAA_mlg202370	p__Bacteroidetes	3.50876	0.151811	0.00324917	0	0	0.0661444	0.091905	12.3333
Fecal microbiome	Acidaminococcus fermentans VR4, DSM 20731_mlg1084	o__Bacteroidales	1.15785	0.151759	0.00325981	0	0	-0.0364411	0.031101	31.3333
Fecal microbiome	Acidaminococcus fermentans VR4, DSM 20731_mlg1084	c__Bacteroidia	1.13001	0.151759	0.00325981	0	0	-0.0364411	0.031101	32.6667
Fecal microbiome	Catenibacterium mitsuokai DSM 15897_mlg20657	g__Rothia	2.40874	0.151646	0.0032832	0	0	-0.00508159	0.081259	13.3333
Fecal microbiome	Acidaminococcus fermentans VR4, DSM 20731_mlg1084	g__Escherichia	0.425007	0.151572	0.00329856	0	0	-0.0364411	0.031101	46.6667
Fecal microbiome	Lactobacillus crispatus mgs1030	s__Lactobacillus_vaginalis	1.52964	0.151073	0.00340436	0.0006296	0.03	0.217652	0.039651	33
Fecal microbiome	Lactobacillus crispatus mgs1030	s__Lactobacillus_vaginalis_t__GCF_000159435	0.659634	0.151073	0.00340436	1.57687e-09	0.02	0.217652	0.039651	49.6667
Fecal microbiome	Alistipes sp Marseille P2431 mgs0139	s__Ureaplasma_unclassified	2.66717	0.150882	0.00344557	0.00846288	0.33	0.0803258	0.070445	10.5
Fecal microbiome	Oscillospiraceae mgs0556	s__Peptoniphilus_harei	0.0621686	0.150214	0.00359325	0	0	0.0114552	0.071146	54
Fecal microbiome	Oscillospiraceae mgs0556	s__Peptoniphilus_harei_t__GCF_000183565	-0.169731	0.150214	0.00359325	0	0	0.0114552	0.071146	57
Fecal microbiome	Bacteroides thetaiotaomicron VPI 5482_mlg9357	g__Neisseria	1.98513	-0.150076	0.00362459	0	0	-0.00181101	0.044854	74
Fecal microbiome	Bacteroides thetaiotaomicron VPI 5482_mlg9357	f__Neisseriaceae	1.9797	-0.150076	0.00362459	0	0	-0.00181101	0.044854	74.3333
Fecal microbiome	Bacteroides thetaiotaomicron VPI 5482_mlg9357	o__Neisseriales	1.71144	-0.150076	0.00362459	0	0	-0.00181101	0.044854	80.6667
Fecal microbiome	Unclassified_mlg198718	o__Clostridiales	1.34955	0.1491	0.00385283	0	0	0.0327468	0.084762	37.3333
Fecal microbiome	Unclassified_mlg198718	c__Clostridia	1.30045	0.1491	0.00385283	0	0	0.0327468	0.084762	38.3333
Fecal microbiome	Oscillospiraceae mgs0620	g__Finegoldia	0.990623	0.148939	0.00389165	0	0	0.20333	0.078653	19
Fecal microbiome	Oscillospiraceae mgs0620	s__Finegoldia_magna_t__Finegoldia_magna_unclassified	0.941927	0.148939	0.00389165	0	0	0.20333	0.078653	19.6667
Fecal microbiome	Oscillospiraceae mgs0620	s__Finegoldia_magna	0.613735	0.148939	0.00389165	0	0	0.20333	0.078653	28.6667
Fecal microbiome	Unclassified_mlg73245	o__Clostridiales	1.85947	0.148863	0.00391006	0	0	-0.037011	0.086021	26
Fecal microbiome	Unclassified_mlg73245	c__Clostridia	1.64718	0.148863	0.00391006	0	0	-0.037011	0.086021	31
Fecal microbiome	Unclassified_mlg22936	g__Caulobacter	2.24931	0.148796	0.00392646	0	0	0.201613	0.09718	26.6667
Fecal microbiome	Unclassified_mlg73207	c__Clostridia	1.42061	0.148792	0.00392732	0	0	-0.0684467	0.086401	38
Fecal microbiome	Unclassified_mlg73207	o__Clostridiales	1.39547	0.148792	0.00392732	0	0	-0.0684467	0.086401	39
Fecal microbiome	Unclassified_mlg26497	s__Prevotella_timonensis	1.30897	0.148702	0.00394942	0	0	0.0153673	0.086506	25
Fecal microbiome	Unclassified_mlg26497	s__Prevotella_timonensis_t__GCF_000177055	0.413313	0.148702	0.00394942	0	0	0.0153673	0.086506	45.6667
Fecal microbiome	Oscillospiraceae mgs0620	o__Flavobacteriales	0.62428	0.148609	0.00397236	0	0	0.20333	0.078653	29
Fecal microbiome	Oscillospiraceae mgs0620	c__Flavobacteriia	-1.12179	0.148609	0.00397236	0	0	0.20333	0.078653	58.6667
Fecal microbiome	Unclassified_mlg1248	c__Viruses_noname	3.72186	-0.148521	0.00399402	0	0	0.00332516	0.098852	13.6667
Fecal microbiome	Unclassified_mlg1248	p__Viruses_noname	3.67924	-0.148521	0.00399402	0	0	0.00332516	0.098852	14
Fecal microbiome	Acidaminococcus fermentans VR4, DSM 20731_mlg1084	g__Anaerococcus	0.561677	0.148412	0.00402117	0	0	-0.0364411	0.036191	44.3333
Fecal microbiome	Unclassified_mlg26497	f__Porphyromonadaceae	0.770166	0.14779	0.00417944	0.0284904	0.24	0.0153673	0.086506	37.1667
Fecal microbiome	Unclassified_mlg26873	o__Viruses_noname	2.88145	-0.147732	0.00419444	0	0	0.0983639	0.087035	13.6667
Fecal microbiome	Oscillospiraceae mgs1186	f__Clostridiales_Family_XI_Incertae_Sedis	0.700254	0.147726	0.00419578	0	0	-0.0467694	0.074651	46.6667
Fecal microbiome	Bacteroides sp 3_1_33FAA_mlg13592	g__Prevotella	1.79872	-0.147651	0.00421544	-0.000172662	0.02	0.115119	0.06779	37.8333
Fecal microbiome	Acidaminococcus fermentans VR4, DSM 20731_mlg1084	g__Veillonella	0.880541	0.147457	0.00426624	0	0	-0.0364411	0.036727	38.6667
Fecal microbiome	Alistipes sp Marseille P2431 mgs0139	c__Mollicutes	3.12619	0.147445	0.00426942	0	0	0.0803258	0.070445	15.6667
Fecal microbiome	Alistipes sp Marseille P2431 mgs0139	p__Tenericutes	3.02873	0.147445	0.00426942	0	0	0.0803258	0.070445	16.6667
Fecal microbiome	Alistipes sp Marseille P2431 mgs0139	f__Mycoplasmataceae	2.89509	0.147445	0.00426942	0	0	0.0803258	0.070445	17.6667
Fecal microbiome	Alistipes sp Marseille P2431 mgs0139	o__Mycoplasmatales	2.87369	0.147445	0.00426942	0	0	0.0803258	0.070445	18.6667
Fecal microbiome	Bacteroides sp 3_1_33FAA_mlg13592	f__Prevotellaceae	2.02375	-0.147426	0.00427439	-8.48507e-05	0.01	0.115119	0.06779	42.3333
Fecal microbiome	Bacteroides thetaiotaomicron NLAE zl C523 (Illumina Draft assembly with Velvet)_mlg7924	s__Rothia_mucilaginosa_t__Rothia_mucilaginosa_unclassified	1.6244	-0.147195	0.00433589	0	0	0.0161679	0.066039	70.3333
Fecal microbiome	Bacteroides thetaiotaomicron NLAE zl C523 (Illumina Draft assembly with Velvet)_mlg7924	s__Rothia_mucilaginosa	1.23673	-0.147195	0.00433589	0	0	0.0161679	0.066039	76.6667
Fecal microbiome	Unclassified_mlg26497	g__Peptoniphilus	0.0543751	0.147024	0.00438168	0	0	0.0153673	0.086506	53.3333
Fecal microbiome	Unclassified_mlg26873	f__Luteoviridae	1.11616	-0.146972	0.00439569	-0.000299988	0.02	0.0983639	0.087035	30.3333
Fecal microbiome	Unclassified_mlg26873	g__Polerovirus	0.829889	-0.146972	0.00439569	-1.13443e-18	0.01	0.0983639	0.087035	40
Fecal microbiome	Lactobacillus crispatus MV 1A US_mlg96777	s__Lactobacillus_vaginalis	1.40204	0.146936	0.0044056	0.000676622	0.04	0.22438	0.051312	35.3333
Fecal microbiome	Lactobacillus crispatus MV 1A US_mlg96777	s__Lactobacillus_vaginalis_t__GCF_000159435	1.28979	0.146936	0.0044056	1.78156e-09	0.03	0.22438	0.051312	38.8333
Fecal microbiome	Bacteroides sp 3_1_33FAA_mlg13592	f__Lactobacillaceae	4.16664	0.146769	0.00445088	0.0111079	0.33	0.115119	0.06779	7
Fecal microbiome	Bacteroides sp 3_1_33FAA_mlg13592	g__Lactobacillus	4.14915	0.146769	0.00445088	4.06719e-05	0.19	0.115119	0.06779	24.3333
Fecal microbiome	Acidaminococcus fermentans VR4, DSM 20731_mlg1084	p__Bacteroidetes	1.43946	0.14676	0.00445332	0	0	-0.0364411	0.03674	25.6667
Fecal microbiome	Oscillospiraceae mgs1186	s__Lactobacillus_gasseri	0.866266	0.146503	0.00452429	0	0	-0.0467694	0.074651	42.3333
Fecal microbiome	Catenibacterium mitsuokai mgs0639	s__Neisseria_unclassified	2.62574	0.146452	0.00453857	0.0603816	0.6	-0.00707532	0.081232	15.1667
Fecal microbiome	Catenibacterium mitsuokai DSM 15897_mlg10456	s__Neisseria_unclassified	2.4241	0.146228	0.00460127	0.0604108	0.62	0.00971992	0.082374	16.1667
Fecal microbiome	Unclassified_mlg15742	g__Peptoniphilus	0.240904	0.145984	0.00467053	0	0	0.0808799	0.092538	49.3333
Fecal microbiome	Bacteroides thetaiotaomicron NLAE zl H207_mlg277530	g__Neisseria	0.885496	-0.145834	0.00471378	0	0	0.083519	0.058333	90
Fecal microbiome	Bacteroides thetaiotaomicron NLAE zl H207_mlg277530	f__Neisseriaceae	2.23685	-0.145834	0.00471378	0	0	0.083519	0.058333	65
Fecal microbiome	Bacteroides thetaiotaomicron NLAE zl H207_mlg277530	o__Neisseriales	1.24615	-0.145834	0.00471378	0	0	0.083519	0.058333	85.3333
Fecal microbiome	Unclassified_mlg392714	s__Prevotella_bivia_t__Prevotella_bivia_unclassified	1.43315	0.14556	0.00479309	0	0	0.0446847	0.086276	37
Fecal microbiome	Unclassified_mlg392714	s__Prevotella_bivia	1.15536	0.14556	0.00479309	0	0	0.0446847	0.086276	41.6667
Fecal microbiome	Bacteroides thetaiotaomicron VPI 5482_mlg114336	s__Rothia_mucilaginosa	1.57985	-0.145514	0.00480669	0	0	0.0258805	0.07321	64
Fecal microbiome	Bacteroides thetaiotaomicron VPI 5482_mlg114336	s__Rothia_mucilaginosa_t__Rothia_mucilaginosa_unclassified	1.36381	-0.145514	0.00480669	0	0	0.0258805	0.07321	68
Fecal microbiome	Unclassified_mlg203322	p__Firmicutes	3.70381	-0.14547	0.00481974	-0.00142558	0.09	0.151929	0.094687	11.6667
Fecal microbiome	Catenibacterium mitsuokai mgs0639	s__Streptococcus_mitis_oralis_pneumoniae	-0.154081	0.145121	0.00492314	0.027228	0.56	-0.00707532	0.081232	60.5
Fecal microbiome	Catenibacterium mitsuokai mgs0639	s__Streptococcus_mitis_oralis_pneumoniae_t__Streptococcus_mitis_oralis_pneumoniae_unclassified	0.013127	0.145121	0.00492314	7.96484e-05	0.28	-0.00707532	0.081232	64.3333
Fecal microbiome	Unclassified_mlg203322	c__Bacilli	4.07282	-0.144978	0.00496638	0	0	0.151929	0.094687	33
Fecal microbiome	Catenibacterium mitsuokai DSM 15897_mlg10456	s__Streptococcus_mitis_oralis_pneumoniae	-0.268946	0.144892	0.00499237	0.0274483	0.56	0.00971992	0.082374	61.1667
Fecal microbiome	Catenibacterium mitsuokai DSM 15897_mlg10456	s__Streptococcus_mitis_oralis_pneumoniae_t__Streptococcus_mitis_oralis_pneumoniae_unclassified	-0.352558	0.144892	0.00499237	7.76076e-05	0.29	0.00971992	0.082374	68.5
Fecal microbiome	Unclassified_mlg15742	g__Porphyromonas	0.144203	0.144815	0.00501561	0.00256751	0.08	0.0808799	0.092538	51.5
Fecal microbiome	Bacteroides sp 3_1_33FAA_mlg13592	p__Bacteroidetes	2.1914	-0.144689	0.00505427	-4.54303e-05	0.01	0.115119	0.071482	42.8333
Fecal microbiome	Acidaminococcus massiliensis mgs0493	g__Escherichia	0.60806	0.144349	0.00515979	0	0	0.0998566	0.046438	46.3333
Fecal microbiome	Unclassified_mlg203322	o__Lactobacillales	3.62756	-0.144205	0.00520475	0	0	0.151929	0.094687	35
Fecal microbiome	Unclassified_mlg26497	s__Peptoniphilus_harei	1.74959	0.144085	0.00524277	0	0	0.0153673	0.086506	19.3333
Fecal microbiome	Unclassified_mlg26497	s__Peptoniphilus_harei_t__GCF_000183565	0.578602	0.144085	0.00524277	0	0	0.0153673	0.086506	44
Fecal microbiome	Oscillospiraceae mgs0556	s__Prevotella_timonensis_t__GCF_000177055	0.774743	0.143476	0.00543922	0	0	0.0114552	0.089747	39.3333
Fecal microbiome	Oscillospiraceae mgs0556	s__Prevotella_timonensis	0.211556	0.143476	0.00543922	0	0	0.0114552	0.089747	49.3333
Fecal microbiome	Alistipes shahii WAL 8301_mlg27054	g__Prevotella	1.57595	0.143127	0.00555459	0	0	0.0154738	0.092178	35
Fecal microbiome	Alistipes shahii WAL 8301_mlg27054	f__Prevotellaceae	1.52357	0.143032	0.00558656	0	0	0.0154738	0.092178	37
Fecal microbiome	Unclassified_mlg118682	g__Anaerococcus	0.56882	0.142857	0.00564569	0	0	0.0254272	0.093154	36
Fecal microbiome	Unclassified_mlg203322	p__Viruses_noname	3.97675	0.142585	0.0057386	5.37116e-05	0.01	0.151929	0.094687	27
Fecal microbiome	Unclassified_mlg203322	c__Viruses_noname	3.47779	0.142585	0.0057386	2.64414e-06	0.01	0.151929	0.094687	32
Fecal microbiome	Faecalicoccus pleomorphus mgs0913	s__Prevotella_timonensis_t__GCF_000177055	1.52102	0.142418	0.00579624	0	0	0.0375294	0.092724	36.3333
Fecal microbiome	Faecalicoccus pleomorphus mgs0913	s__Prevotella_timonensis	0.226758	0.142418	0.00579624	0	0	0.0375294	0.092724	60.3333
Fecal microbiome	Lactobacillus crispatus 125 2 CHN_mlg15748	f__Bradyrhizobiaceae	0.691988	0.142334	0.0058256	0	0	0.209653	0.072825	51.6667
Fecal microbiome	Alistipes sp Marseille P2431 mgs0139	g__Prevotella	1.47031	0.142104	0.00590602	0	0	0.0803258	0.08451	38.3333
Fecal microbiome	Faecalicoccus pleomorphus mgs0913	s__Prevotella_bivia	1.7075	0.141966	0.00595523	0	0	0.0375294	0.092724	30.3333
Fecal microbiome	Faecalicoccus pleomorphus mgs0913	s__Prevotella_bivia_t__Prevotella_bivia_unclassified	1.41121	0.141966	0.00595523	0	0	0.0375294	0.092724	39.3333
Fecal microbiome	Acidaminococcus massiliensis mgs0493	g__Anaerococcus	0.899392	0.141956	0.0059587	0	0	0.0998566	0.051297	38.3333
Fecal microbiome	Alistipes sp Marseille P2431 mgs0139	f__Prevotellaceae	1.9776	0.141909	0.00597543	0	0	0.0803258	0.08451	31.3333
Fecal microbiome	Lactobacillus crispatus 125 2 CHN_mlg15748	s__Afipia_unclassified	0.677825	0.141775	0.00602338	0	0	0.209653	0.072825	52.3333
Fecal microbiome	Unclassified_mlg15742	s__Peptoniphilus_harei	1.47259	0.141762	0.00602797	0	0	0.0808799	0.092538	22.6667
Fecal microbiome	Unclassified_mlg15742	s__Peptoniphilus_harei_t__GCF_000183565	1.16801	0.141762	0.00602797	0	0	0.0808799	0.092538	31
Fecal microbiome	Unclassified_mlg15742	s__Prevotella_timonensis	0.924878	0.14163	0.00607574	0	0	0.0808799	0.092538	36.6667
Fecal microbiome	Unclassified_mlg15742	s__Prevotella_timonensis_t__GCF_000177055	0.0527871	0.14163	0.00607574	0	0	0.0808799	0.092538	56
Fecal microbiome	Lactobacillus crispatus 125 2 CHN_mlg15748	g__Afipia	0.32248	0.141148	0.00625268	0	0	0.209653	0.072825	58.3333
Fecal microbiome	Faecalicoccus pleomorphus mgs0913	g__Staphylococcus	1.18663	0.140878	0.00635363	0	0	0.0375294	0.092724	44
Fecal microbiome	Faecalicoccus pleomorphus mgs0913	f__Staphylococcaceae	0.427014	0.140878	0.00635363	0	0	0.0375294	0.092724	59
Fecal microbiome	Catenibacterium mitsuokai mgs0639	s__Ureaplasma_urealyticum	2.32102	0.140845	0.00636616	0.0662685	0.67	-0.00707532	0.090036	21.6667
Fecal microbiome	Catenibacterium mitsuokai mgs0639	s__Ureaplasma_urealyticum_t__Ureaplasma_urealyticum_unclassified	1.79216	0.140845	0.00636616	0.00063847	0.64	-0.00707532	0.090036	33.1667
Fecal microbiome	Catenibacterium mitsuokai DSM 15897_mlg10456	s__Ureaplasma_urealyticum	1.77408	0.140845	0.00636616	0.0663477	0.67	0.00971992	0.090036	28
Fecal microbiome	Catenibacterium mitsuokai DSM 15897_mlg10456	s__Ureaplasma_urealyticum_t__Ureaplasma_urealyticum_unclassified	1.71078	0.140845	0.00636616	0.000619809	0.63	0.00971992	0.090036	32.8333
Fecal microbiome	Acidaminococcus massiliensis mgs0493	g__Veillonella	0.207622	0.140731	0.00640926	0	0	0.0998566	0.052876	55.3333
Fecal microbiome	Alistipes shahii WAL 8301_mlg27054	c__Bacteroidia	1.68891	0.140064	0.00666734	0	0	0.0154738	0.094295	34.3333
Fecal microbiome	Alistipes shahii WAL 8301_mlg27054	o__Bacteroidales	1.30105	0.140064	0.00666734	0	0	0.0154738	0.094295	40.6667
Fecal microbiome	Bacteroides sp 3_1_33FAA_mlg13592	c__Bacteroidia	1.9621	-0.139828	0.00676064	-0.000119528	0.01	0.115119	0.083663	44.1667
Fecal microbiome	Bacteroides sp 3_1_33FAA_mlg13592	o__Bacteroidales	1.55878	-0.139828	0.00676064	-1.16632e-08	0.01	0.115119	0.083663	58.1667
Fecal microbiome	Faecalicoccus pleomorphus mgs0913	s__Peptoniphilus_harei	1.89917	0.139177	0.00702458	0	0	0.0375294	0.092724	27
Fecal microbiome	Faecalicoccus pleomorphus mgs0913	s__Peptoniphilus_harei_t__GCF_000183565	1.80892	0.139177	0.00702458	0	0	0.0375294	0.092724	29
Fecal microbiome	Bacteroides sp 3_1_33FAA_mlg13592	g__Peptoniphilus	1.31282	-0.138435	0.00733675	-0.0002958	0.01	0.115119	0.085452	50.6667
Fecal microbiome	Unclassified_mlg392714	c__Clostridia	1.15243	0.138303	0.00739364	0	0	0.0446847	0.099874	42.6667
Fecal microbiome	Unclassified_mlg392714	o__Clostridiales	-0.0207018	0.138303	0.00739364	0	0	0.0446847	0.099874	65.3333
Fecal microbiome	Unclassified_mlg392714	s__Prevotella_timonensis	1.78433	0.137907	0.00756622	0	0	0.0446847	0.099874	30.6667
Fecal microbiome	Unclassified_mlg392714	s__Prevotella_timonensis_t__GCF_000177055	1.08738	0.137907	0.00756622	0	0	0.0446847	0.099874	46.6667
Fecal microbiome	Alistipes sp Marseille P2431 mgs0139	c__Bacteroidia	1.5635	0.137482	0.0077555	0	0	0.0803258	0.095974	36.6667
Fecal microbiome	Alistipes sp Marseille P2431 mgs0139	o__Bacteroidales	1.43281	0.137482	0.0077555	0	0	0.0803258	0.095974	39.6667
Fecal microbiome	Alistipes shahii WAL 8301_mlg27054	s__Ureaplasma_parvum_t__Ureaplasma_parvum_unclassified	1.95381	0.136864	0.00803844	0.00012475	0.18	0.0154738	0.099476	25.1667
Fecal microbiome	Alistipes shahii WAL 8301_mlg27054	s__Ureaplasma_parvum	1.85196	0.136864	0.00803844	0.0184705	0.36	0.0154738	0.099476	22.5
Fecal microbiome	Lactobacillus crispatus 125 2 CHN_mlg15748	c__Actinobacteria	3.44276	-0.135125	0.0088848	0	0	0.209653	0.092589	18
Fecal microbiome	Lactobacillus crispatus 125 2 CHN_mlg15748	p__Actinobacteria	3.06765	-0.135125	0.0088848	0	0	0.209653	0.092589	20
Fecal microbiome	Acidaminococcus fermentans VR4, DSM 20731_mlg1084	s__Streptococcus_anginosus_t__Streptococcus_anginosus_unclassified	0.343892	0.133988	0.00947998	0	0	-0.0364411	0.072194	50
Fecal microbiome	Acidaminococcus fermentans VR4, DSM 20731_mlg1084	s__Streptococcus_anginosus	0.229284	0.133988	0.00947998	0	0	-0.0364411	0.072194	54.6667
Fecal microbiome	Acidaminococcus fermentans VR4, DSM 20731_mlg1084	s__Dialister_micraerophilus	1.21293	0.132292	0.0104336	0.000603565	0.01	-0.0364411	0.073781	31.6667
Fecal microbiome	Acidaminococcus fermentans VR4, DSM 20731_mlg1084	s__Dialister_micraerophilus_t__Dialister_micraerophilus_unclassified	1.17917	0.132292	0.0104336	2.51436e-18	0.01	-0.0364411	0.073781	33.1667
Fecal microbiome	Acidaminococcus massiliensis mgs0493	s__Prevotella_timonensis_t__GCF_000177055	0.927285	0.131338	0.011007	0	0	0.0998566	0.083823	37.3333
Fecal microbiome	Acidaminococcus massiliensis mgs0493	s__Prevotella_timonensis	-0.138818	0.131338	0.011007	0	0	0.0998566	0.083823	60.6667
Fecal microbiome	Acidaminococcus fermentans VR4, DSM 20731_mlg1084	f__Micrococcaceae	1.15013	0.127883	0.0133225	0	0	-0.0364411	0.087685	35.3333
Fecal microbiome	Acidaminococcus fermentans VR4, DSM 20731_mlg1084	f__Actinomycetaceae	0.817898	0.127425	0.0136592	0	0	-0.0364411	0.087685	43.3333
Fecal microbiome	Acidaminococcus fermentans VR4, DSM 20731_mlg1084	g__Actinomyces	-0.307188	0.127333	0.0137285	0	0	-0.0364411	0.087685	64.3333
Fecal microbiome	Acidaminococcus massiliensis mgs0493	s__Streptococcus_anginosus	0.638955	0.127246	0.0137933	0	0	0.0998566	0.097538	45.6667
Fecal microbiome	Acidaminococcus massiliensis mgs0493	s__Streptococcus_anginosus_t__Streptococcus_anginosus_unclassified	0.407959	0.127246	0.0137933	0	0	0.0998566	0.097538	53.6667
Salivary microbiome	s__Eubacterium_yurii	s__Dasheen_mosaic_virus_t__PRJNA15388	2.48056	0.259376	2.04921e-05	3.06924e-05	0.24	0.00359883	0.001947	9
Salivary microbiome	s__Eubacterium_yurii_t__GCF_000146855	s__Dasheen_mosaic_virus_t__PRJNA15388	2.48056	0.259376	2.04921e-05	3.06924e-05	0.24	0.00359883	0.001947	9
Salivary microbiome	s__Eubacterium_yurii	s__Dasheen_mosaic_virus	2.32415	0.259376	2.04921e-05	0.0419221	0.61	0.00359883	0.001947	10
Salivary microbiome	s__Eubacterium_yurii_t__GCF_000146855	s__Dasheen_mosaic_virus	2.32415	0.259376	2.04921e-05	0.0419221	0.61	0.00359883	0.001947	10
Salivary microbiome	s__Pseudomonas_unclassified	s__Ralstonia_unclassified	2.33669	0.256706	2.50811e-05	0.00437187	0.08	0.0711661	0.002561	1.66667
Salivary microbiome	s__Pseudomonas_unclassified	g__Ralstonia	1.81598	0.255746	2.69564e-05	0.00251241	0.02	0.0711661	0.002561	6.33333
Salivary microbiome	g__Peptostreptococcaceae_noname	s__Dasheen_mosaic_virus_t__PRJNA15388	1.86785	0.251016	3.82975e-05	2.42629e-05	0.24	0.00788725	0.003638	14.8333
Salivary microbiome	g__Peptostreptococcaceae_noname	s__Dasheen_mosaic_virus	1.65563	0.251016	3.82975e-05	0.0372447	0.61	0.00788725	0.003638	17.6667
Salivary microbiome	f__Endornaviridae	o__Viruses_noname	4.17361	-0.250346	4.0227e-05	-0.000346901	0.04	0.179575	0.003334	3.83333
Salivary microbiome	f__Endornaviridae	p__Viruses_noname	3.70936	-0.246651	5.26357e-05	-0.000234106	0.03	0.179575	0.003334	5.83333
Salivary microbiome	f__Endornaviridae	c__Viruses_noname	3.72981	-0.246651	5.26357e-05	-5.77841e-06	0.01	0.179575	0.003334	7.66667
Salivary microbiome	s__Neisseria_sp_oral_taxon_014	s__Euphorbia_mosaic_virus_associated_DNA_1	2.11092	0.243672	6.51785e-05	0.00334567	0.13	0.0130348	0.006192	10
Salivary microbiome	s__Neisseria_sp_oral_taxon_014_t__GCF_000090875	s__Euphorbia_mosaic_virus_associated_DNA_1	2.11092	0.243672	6.51785e-05	0.00334567	0.13	0.0130348	0.006192	10
Salivary microbiome	s__Neisseria_sp_oral_taxon_014	s__Euphorbia_mosaic_virus_associated_DNA_1_t__PRJNA59505	1.66168	0.243672	6.51785e-05	0.000103151	0.1	0.0130348	0.006192	21.5
Salivary microbiome	s__Neisseria_sp_oral_taxon_014_t__GCF_000090875	s__Euphorbia_mosaic_virus_associated_DNA_1_t__PRJNA59505	1.66168	0.243672	6.51785e-05	0.000103151	0.1	0.0130348	0.006192	21.5
Salivary microbiome	s__Lachnospiraceae_bacterium_ICM7	s__Euphorbia_mosaic_virus_associated_DNA_1	5.24296	0.242662	7.00376e-05	0.0609314	0.98	0.00855834	0.006654	1
Salivary microbiome	s__Lachnospiraceae_bacterium_ICM7_t__GCF_000287675	s__Euphorbia_mosaic_virus_associated_DNA_1	5.24296	0.242662	7.00376e-05	0.0609314	0.98	0.00855834	0.006654	1
Salivary microbiome	s__Lachnospiraceae_bacterium_ICM7	s__Euphorbia_mosaic_virus_associated_DNA_1_t__PRJNA59505	4.35554	0.242662	7.00376e-05	0.000416741	0.77	0.00855834	0.006654	9
Salivary microbiome	s__Lachnospiraceae_bacterium_ICM7_t__GCF_000287675	s__Euphorbia_mosaic_virus_associated_DNA_1_t__PRJNA59505	4.35554	0.242662	7.00376e-05	0.000416741	0.77	0.00855834	0.006654	9
Salivary microbiome	s__Pseudomonas_unclassified	f__Burkholderiaceae	1.25351	0.241606	7.5474e-05	0	0	0.0711661	0.00478	16.3333
Salivary microbiome	s__Prevotella_veroralis_t__Prevotella_veroralis_unclassified	f__Iflaviridae	5.04853	0.234503	0.000123766	0.129123	0.87	0.208584	0.010198	1.16667
Salivary microbiome	s__Fusobacterium_nucleatum_t__Fusobacterium_nucleatum_unclassified	g__Circoviridae_noname	4.24337	0.232489	0.000142011	0.00284442	0.12	0.128467	0.009354	3.66667
Salivary microbiome	s__Fusobacterium_nucleatum	g__Circoviridae_noname	4.24337	0.232489	0.000142011	0.00284442	0.12	0.128467	0.009354	3.66667
Salivary microbiome	s__Prevotella_veroralis_t__Prevotella_veroralis_unclassified	s__Nilaparvata_lugens_honeydew_virus_2	4.63487	0.230633	0.000161025	0.0175861	0.16	0.208584	0.010198	10
Salivary microbiome	s__Prevotella_veroralis_t__Prevotella_veroralis_unclassified	s__Nilaparvata_lugens_honeydew_virus_2_t__PRJNA209359	4.03093	0.230633	0.000161025	0.0011439	0.1	0.208584	0.010198	22.6667
Salivary microbiome	s__Prevotella_veroralis	f__Iflaviridae	5.34929	0.230575	0.000161651	0.126687	0.87	0.188998	0.01319	1.16667
Salivary microbiome	s__Fusobacterium_nucleatum	f__Circoviridae	4.79418	0.229228	0.000176981	0.000223208	0.01	0.128467	0.009354	10.3333
Salivary microbiome	s__Fusobacterium_nucleatum_t__Fusobacterium_nucleatum_unclassified	f__Circoviridae	4.79418	0.229228	0.000176981	0.000223208	0.01	0.128467	0.009354	10.3333
Salivary microbiome	s__Fusobacterium_nucleatum_t__Fusobacterium_nucleatum_unclassified	s__Cyclovirus_NGchicken15_NGA_2009	3.9653	0.227628	0.000196935	0.00374096	0.13	0.128467	0.009354	4.5
Salivary microbiome	s__Fusobacterium_nucleatum_t__Fusobacterium_nucleatum_unclassified	s__Cyclovirus_NGchicken15_NGA_2009_t__PRJNA61953	3.86903	0.227628	0.000196935	3.65556e-06	0.07	0.128467	0.009354	12.3333
Salivary microbiome	s__Fusobacterium_nucleatum	s__Cyclovirus_NGchicken15_NGA_2009	3.9653	0.227628	0.000196935	0.00374096	0.13	0.128467	0.009354	4.5
Salivary microbiome	s__Fusobacterium_nucleatum	s__Cyclovirus_NGchicken15_NGA_2009_t__PRJNA61953	3.86903	0.227628	0.000196935	3.65556e-06	0.07	0.128467	0.009354	12.3333
Salivary microbiome	s__Prevotella_veroralis	s__Nilaparvata_lugens_honeydew_virus_2	4.16255	0.226787	0.000208258	0.0171802	0.17	0.188998	0.01319	10.6667
Salivary microbiome	s__Prevotella_veroralis	s__Nilaparvata_lugens_honeydew_virus_2_t__PRJNA209359	4.56099	0.226787	0.000208258	0.00112209	0.08	0.188998	0.01319	24.6667
Salivary microbiome	s__Eikenella_corrodens_t__Eikenella_corrodens_unclassified	g__Gardnerella	4.4885	0.226292	0.000215202	0.106868	0.95	0.157851	0.013629	1.83333
Salivary microbiome	g__Eikenella	s__Gardnerella_vaginalis_t__Gardnerella_vaginalis_unclassified	3.78431	0.220927	0.000305635	0.0103678	0.77	0.120934	0.011614	4.83333
Salivary microbiome	g__Eikenella	s__Gardnerella_vaginalis	3.17589	0.220927	0.000305635	0.000692376	0.64	0.120934	0.011614	16.5
Salivary microbiome	g__Cardiobacterium	p__Actinobacteria	3.36442	0.226189	0.000216671	0.0139398	0.44	0.0263092	0.020584	1.66667
Salivary microbiome	g__Cardiobacterium	c__Actinobacteria	2.69666	0.226189	0.000216671	0.000155486	0.21	0.0263092	0.020584	8.33333
Salivary microbiome	g__Lachnospiraceae_noname	s__Euphorbia_mosaic_virus_associated_DNA_1	3.77236	0.226095	0.000218016	0.0914068	0.99	0.128994	0.020712	1
Salivary microbiome	g__Lachnospiraceae_noname	s__Euphorbia_mosaic_virus_associated_DNA_1_t__PRJNA59505	3.74045	0.226095	0.000218016	0.00188454	0.92	0.128994	0.020712	10
Salivary microbiome	s__Eikenella_corrodens	o__Bifidobacteriales	3.49852	0.225193	0.000231383	0.00293693	0.11	0.120934	0.011614	16.5
Salivary microbiome	s__Eikenella_corrodens	f__Bifidobacteriaceae	3.78011	0.225193	0.000231383	1.72069e-06	0.05	0.120934	0.011614	39.3333
Salivary microbiome	g__Eikenella	o__Bifidobacteriales	3.49852	0.225193	0.000231383	0.00293693	0.11	0.120934	0.011614	16.5
Salivary microbiome	g__Eikenella	f__Bifidobacteriaceae	3.78011	0.225193	0.000231383	1.72069e-06	0.05	0.120934	0.011614	39.3333
Salivary microbiome	g__Burkholderia	s__Human_adenovirus_B_t__Human_adenovirus_B_unclassified	2.35778	0.224972	0.000234782	4.36401e-05	0.23	0.0448559	0.022304	13.3333
Salivary microbiome	s__Burkholderia_unclassified	s__Human_adenovirus_B_t__Human_adenovirus_B_unclassified	2.35778	0.224972	0.000234782	4.36401e-05	0.23	0.0448559	0.022304	13.3333
Salivary microbiome	g__Burkholderia	s__Human_adenovirus_B	1.91129	0.224972	0.000234782	0.0216889	0.37	0.0448559	0.022304	14
Salivary microbiome	s__Burkholderia_unclassified	s__Human_adenovirus_B	1.91129	0.224972	0.000234782	0.0216889	0.37	0.0448559	0.022304	14
Salivary microbiome	s__Scardovia_wiggsiae	f__Staphylococcaceae	1.07165	0.222302	0.000279562	0	0	0.122072	0.026558	37.6667
Salivary microbiome	s__Scardovia_wiggsiae	g__Staphylococcus	0.578937	0.222302	0.000279562	0	0	0.122072	0.026558	46.6667
Salivary microbiome	s__Scardovia_wiggsiae_t__Scardovia_wiggsiae_unclassified	f__Staphylococcaceae	1.07165	0.222302	0.000279562	0	0	0.122072	0.026558	37.6667
Salivary microbiome	s__Scardovia_wiggsiae_t__Scardovia_wiggsiae_unclassified	g__Staphylococcus	0.578937	0.222302	0.000279562	0	0	0.122072	0.026558	46.6667
Salivary microbiome	s__Eikenella_corrodens	s__Gardnerella_vaginalis_t__Gardnerella_vaginalis_unclassified	3.78431	0.220927	0.000305635	0.0103678	0.77	0.120934	0.011614	4.83333
Salivary microbiome	g__Eikenella	g__Gardnerella	3.27738	0.220927	0.000305635	0.0981426	0.94	0.120934	0.011614	3.83333
Salivary microbiome	s__Eikenella_corrodens	s__Gardnerella_vaginalis	3.17589	0.220927	0.000305635	0.000692376	0.64	0.120934	0.011614	16.5
Salivary microbiome	s__Eikenella_corrodens_t__Eikenella_corrodens_unclassified	s__Gardnerella_vaginalis_t__Gardnerella_vaginalis_unclassified	4.01335	0.226292	0.000215202	0.0113121	0.78	0.157851	0.013629	4.16667
Salivary microbiome	s__Eikenella_corrodens	g__Gardnerella	3.27738	0.220927	0.000305635	0.0981426	0.94	0.120934	0.011614	3.83333
Salivary microbiome	s__Eikenella_corrodens_t__Eikenella_corrodens_unclassified	s__Gardnerella_vaginalis	4.17008	0.226292	0.000215202	0.000394763	0.59	0.157851	0.013629	17.5
Salivary microbiome	f__Endornaviridae	f__Burkholderiaceae	-0.0903045	0.220715	0.00030985	0.011366	0.36	0.179575	0.014718	44.6667
Salivary microbiome	s__Fusobacterium_periodonticum	s__Euphorbia_mosaic_virus_associated_DNA_1	4.35198	0.220571	0.000312743	0.0754634	0.96	0.104478	0.029711	1.33333
Salivary microbiome	s__Fusobacterium_periodonticum_t__Fusobacterium_periodonticum_unclassified	s__Euphorbia_mosaic_virus_associated_DNA_1	4.35198	0.220571	0.000312743	0.0754634	0.96	0.104478	0.029711	1.33333
Salivary microbiome	s__Fusobacterium_periodonticum	s__Euphorbia_mosaic_virus_associated_DNA_1_t__PRJNA59505	4.46748	0.220571	0.000312743	0.000398116	0.68	0.104478	0.029711	7.83333
Salivary microbiome	s__Fusobacterium_periodonticum_t__Fusobacterium_periodonticum_unclassified	s__Euphorbia_mosaic_virus_associated_DNA_1_t__PRJNA59505	4.46748	0.220571	0.000312743	0.000398116	0.68	0.104478	0.029711	7.83333
Salivary microbiome	s__Treponema_lecithinolyticum	g__Dialister	2.3518	0.220236	0.000319562	0.00587171	0.25	-0.00292	0.020239	1.83333
Salivary microbiome	s__Treponema_lecithinolyticum	s__Dialister_micraerophilus_t__Dialister_micraerophilus_unclassified	2.96534	0.220236	0.000319562	3.62482e-19	0.01	-0.00292	0.020239	4.16667
Salivary microbiome	s__Treponema_lecithinolyticum	s__Dialister_micraerophilus	2.08313	0.220236	0.000319562	3.10948e-17	0.11	-0.00292	0.020239	3.33333
Salivary microbiome	s__Treponema_lecithinolyticum_t__GCF_000468055	g__Dialister	2.3518	0.220236	0.000319562	0.00587171	0.25	-0.00292	0.020239	1.83333
Salivary microbiome	s__Treponema_lecithinolyticum_t__GCF_000468055	s__Dialister_micraerophilus_t__Dialister_micraerophilus_unclassified	2.96534	0.220236	0.000319562	3.62482e-19	0.01	-0.00292	0.020239	4.16667
Salivary microbiome	s__Treponema_lecithinolyticum_t__GCF_000468055	s__Dialister_micraerophilus	2.08313	0.220236	0.000319562	3.10948e-17	0.11	-0.00292	0.020239	3.33333
Salivary microbiome	s__Leptotrichia_shahii	s__Euphorbia_mosaic_virus_associated_DNA_1_t__PRJNA59505	3.90232	0.219996	0.000324545	0.000733733	0.84	0.013605	0.030832	5.83333
Salivary microbiome	s__Leptotrichia_shahii_t__GCF_000373045	s__Euphorbia_mosaic_virus_associated_DNA_1_t__PRJNA59505	3.90232	0.219996	0.000324545	0.000733733	0.84	0.013605	0.030832	5.83333
Salivary microbiome	s__Leptotrichia_shahii	s__Euphorbia_mosaic_virus_associated_DNA_1	3.05086	0.219996	0.000324545	0.14977	0.96	0.013605	0.030832	1.33333
Salivary microbiome	s__Leptotrichia_shahii_t__GCF_000373045	s__Euphorbia_mosaic_virus_associated_DNA_1	3.05086	0.219996	0.000324545	0.14977	0.96	0.013605	0.030832	1.33333
Salivary microbiome	s__Cardiobacterium_hominis	c__Actinobacteria	3.33124	0.218254	0.00036288	1.27617e-16	0.15	0.0623761	0.034474	10
Salivary microbiome	s__Cardiobacterium_hominis_t__GCF_000160655	c__Actinobacteria	3.33124	0.218254	0.00036288	1.27617e-16	0.15	0.0623761	0.034474	10
Salivary microbiome	s__Cardiobacterium_hominis	p__Actinobacteria	2.42357	0.218254	0.00036288	0.0118962	0.33	0.0623761	0.034474	3.66667
Salivary microbiome	s__Cardiobacterium_hominis_t__GCF_000160655	p__Actinobacteria	2.42357	0.218254	0.00036288	0.0118962	0.33	0.0623761	0.034474	3.66667
Salivary microbiome	s__Eikenella_corrodens_t__Eikenella_corrodens_unclassified	f__Bifidobacteriaceae	3.59605	0.218092	0.000366659	8.45681e-08	0.02	0.157851	0.013933	47.1667
Salivary microbiome	s__Eikenella_corrodens_t__Eikenella_corrodens_unclassified	o__Bifidobacteriales	2.98732	0.218092	0.000366659	0.000261211	0.03	0.157851	0.013933	37.3333
Salivary microbiome	f__Tymoviridae	s__Lactobacillus_iners_t__GCF_000179935	1.1427	0.217667	0.00037672	0	0	-0.00741282	0.071577	20.6667
Salivary microbiome	s__Olsenella_uli_t__GCF_000143845	p__Ascomycota	-0.382289	0.216151	0.00041477	0.00462029	0.08	0.00245562	0.050601	45
Salivary microbiome	s__Olsenella_uli	p__Ascomycota	-0.382289	0.216151	0.00041477	0.00462029	0.08	0.00245562	0.050601	45
Salivary microbiome	g__Eikenella	p__Actinobacteria	5.15144	0.215651	0.000428082	0.0121142	0.27	0.120934	0.011619	7.83333
Salivary microbiome	g__Eikenella	c__Actinobacteria	5.1825	0.215651	0.000428082	0.000375613	0.16	0.120934	0.011619	23.8333
Salivary microbiome	s__Eikenella_corrodens	p__Actinobacteria	5.15144	0.215651	0.000428082	0.0121142	0.27	0.120934	0.011619	7.83333
Salivary microbiome	s__Eikenella_corrodens	c__Actinobacteria	5.1825	0.215651	0.000428082	0.000375613	0.16	0.120934	0.011619	23.8333
Salivary microbiome	s__Parvimonas_micra	s__Euphorbia_mosaic_virus_associated_DNA_1	0.972573	0.214047	0.00047348	0.00362483	0.11	0.0482769	0.044981	25.8333
Salivary microbiome	s__Parvimonas_micra_t__GCF_000154405	s__Euphorbia_mosaic_virus_associated_DNA_1	0.972573	0.214047	0.00047348	0.00362483	0.11	0.0482769	0.044981	25.8333
Salivary microbiome	s__Parvimonas_micra	s__Euphorbia_mosaic_virus_associated_DNA_1_t__PRJNA59505	0.840522	0.214047	0.00047348	4.74927e-05	0.09	0.0482769	0.044981	32.3333
Salivary microbiome	s__Parvimonas_micra_t__GCF_000154405	s__Euphorbia_mosaic_virus_associated_DNA_1_t__PRJNA59505	0.840522	0.214047	0.00047348	4.74927e-05	0.09	0.0482769	0.044981	32.3333
Salivary microbiome	s__Rothia_unclassified	s__Lactobacillus_gasseri	1.65931	0.213419	0.000492467	0.000269231	0.04	-0.000552149	0.059322	22.3333
Salivary microbiome	c__Methanococci	s__Euphorbia_mosaic_virus_associated_DNA_1	1.21809	0.21324	0.000498011	0.00508302	0.19	0.100832	0.047311	20.3333
Salivary microbiome	f__Methanocaldococcaceae	s__Euphorbia_mosaic_virus_associated_DNA_1	1.21809	0.21324	0.000498011	0.00508302	0.19	0.100832	0.047311	20.3333
Salivary microbiome	g__Methanocaldococcaceae_unclassified	s__Euphorbia_mosaic_virus_associated_DNA_1	1.21809	0.21324	0.000498011	0.00508302	0.19	0.100832	0.047311	20.3333
Salivary microbiome	o__Methanococcales	s__Euphorbia_mosaic_virus_associated_DNA_1	1.21809	0.21324	0.000498011	0.00508302	0.19	0.100832	0.047311	20.3333
Salivary microbiome	p__Euryarchaeota	s__Euphorbia_mosaic_virus_associated_DNA_1	1.21809	0.21324	0.000498011	0.00508302	0.19	0.100832	0.047311	20.3333
Salivary microbiome	c__Methanococci	s__Euphorbia_mosaic_virus_associated_DNA_1_t__PRJNA59505	0.934011	0.21324	0.000498011	1.12866e-05	0.14	0.100832	0.047311	27.8333
Salivary microbiome	f__Methanocaldococcaceae	s__Euphorbia_mosaic_virus_associated_DNA_1_t__PRJNA59505	0.934011	0.21324	0.000498011	1.12866e-05	0.14	0.100832	0.047311	27.8333
Salivary microbiome	g__Methanocaldococcaceae_unclassified	s__Euphorbia_mosaic_virus_associated_DNA_1_t__PRJNA59505	0.934011	0.21324	0.000498011	1.12866e-05	0.14	0.100832	0.047311	27.8333
Salivary microbiome	o__Methanococcales	s__Euphorbia_mosaic_virus_associated_DNA_1_t__PRJNA59505	0.934011	0.21324	0.000498011	1.12866e-05	0.14	0.100832	0.047311	27.8333
Salivary microbiome	p__Euryarchaeota	s__Euphorbia_mosaic_virus_associated_DNA_1_t__PRJNA59505	0.934011	0.21324	0.000498011	1.12866e-05	0.14	0.100832	0.047311	27.8333
Salivary microbiome	s__Prevotella_nigrescens	g__Streptococcus	3.86346	0.212607	0.000518022	0.000213313	0.08	0.0777381	0.04936	7.16667
Salivary microbiome	s__Prevotella_nigrescens_t__Prevotella_nigrescens_unclassified	g__Streptococcus	3.86346	0.212607	0.000518022	0.000213313	0.08	0.0777381	0.04936	7.16667
Salivary microbiome	s__Prevotella_nigrescens	f__Streptococcaceae	4.05423	0.212559	0.00051958	0.000594025	0.05	0.0777381	0.04936	6.66667
Salivary microbiome	s__Prevotella_nigrescens_t__Prevotella_nigrescens_unclassified	f__Streptococcaceae	4.05423	0.212559	0.00051958	0.000594025	0.05	0.0777381	0.04936	6.66667
Salivary microbiome	s__Leptotrichia_sp_oral_taxon_215	s__Euphorbia_mosaic_virus_associated_DNA_1_t__PRJNA59505	2.64544	0.209858	0.000614039	4.49721e-16	0.3	-0.0809069	0.058334	7.33333
Salivary microbiome	s__Leptotrichia_sp_oral_taxon_215_t__GCF_000469505	s__Euphorbia_mosaic_virus_associated_DNA_1_t__PRJNA59505	2.64544	0.209858	0.000614039	4.49721e-16	0.3	-0.0809069	0.058334	7.33333
Salivary microbiome	s__Leptotrichia_sp_oral_taxon_215	s__Euphorbia_mosaic_virus_associated_DNA_1	2.42698	0.209858	0.000614039	0.0612468	0.63	-0.0809069	0.058334	6
Salivary microbiome	s__Leptotrichia_sp_oral_taxon_215_t__GCF_000469505	s__Euphorbia_mosaic_virus_associated_DNA_1	2.42698	0.209858	0.000614039	0.0612468	0.63	-0.0809069	0.058334	6
Salivary microbiome	s__Eikenella_corrodens_t__Eikenella_corrodens_unclassified	p__Actinobacteria	4.59105	0.20974	0.000618499	0.00686061	0.19	0.157851	0.016788	11
Salivary microbiome	s__Eikenella_corrodens_t__Eikenella_corrodens_unclassified	c__Actinobacteria	4.90637	0.20974	0.000618499	2.38901e-05	0.1	0.157851	0.016788	32.8333
Salivary microbiome	s__Prevotella_veroralis_t__Prevotella_veroralis_unclassified	g__Iflaviridae_noname	4.34027	0.209667	0.000621281	0.00058956	0.01	0.208584	0.029511	39.8333
Salivary microbiome	s__Rothia_unclassified	o__Rhizobiales	2.97282	0.209585	0.000624438	0.0471241	0.51	-0.000552149	0.059322	5.33333
Salivary microbiome	f__Comamonadaceae	g__Gardnerella	3.42636	0.208062	0.000685367	0.0104068	0.24	0.0937656	0.043407	3.16667
Salivary microbiome	f__Comamonadaceae	s__Gardnerella_vaginalis	3.67129	0.208062	0.000685367	2.87682e-17	0.07	0.0937656	0.043407	4.33333
Salivary microbiome	f__Comamonadaceae	s__Gardnerella_vaginalis_t__Gardnerella_vaginalis_unclassified	3.63303	0.208062	0.000685367	9.47106e-19	0.02	0.0937656	0.043407	5.83333
Salivary microbiome	s__Comamonas_unclassified	g__Gardnerella	3.57215	0.206848	0.000737863	0.0257569	0.48	0.0906186	0.046731	1.33333
Salivary microbiome	s__Comamonas_unclassified	s__Gardnerella_vaginalis	3.51608	0.206848	0.000737863	5.0519e-09	0.19	0.0906186	0.046731	3
Salivary microbiome	s__Comamonas_unclassified	s__Gardnerella_vaginalis_t__Gardnerella_vaginalis_unclassified	3.51734	0.206848	0.000737863	4.46816e-08	0.04	0.0906186	0.046731	3
Salivary microbiome	g__Comamonas	g__Gardnerella	3.57215	0.206848	0.000737863	0.0257569	0.48	0.0906186	0.046731	1.33333
Salivary microbiome	g__Comamonas	s__Gardnerella_vaginalis	3.51608	0.206848	0.000737863	5.0519e-09	0.19	0.0906186	0.046731	3
Salivary microbiome	g__Comamonas	s__Gardnerella_vaginalis_t__Gardnerella_vaginalis_unclassified	3.51734	0.206848	0.000737863	4.46816e-08	0.04	0.0906186	0.046731	3
Salivary microbiome	o__Xanthomonadales	s__Euphorbia_mosaic_virus_associated_DNA_1	5.04992	0.206129	0.000770686	0.284339	0.99	-0.129156	0.073215	1.33333
Salivary microbiome	o__Xanthomonadales	s__Euphorbia_mosaic_virus_associated_DNA_1_t__PRJNA59505	5.06715	0.206129	0.000770686	0.000926113	0.84	-0.129156	0.073215	7
Salivary microbiome	s__Prevotella_veroralis	g__Iflaviridae_noname	4.35125	0.205813	0.00078551	0.000798577	0.01	0.188998	0.037312	39.6667
Salivary microbiome	s__Olsenella_uli_t__GCF_000143845	c__Saccharomycetes	NA	0.205531	0.000798968	0.0174778	0.14	0.00245562	0.050601	45.5
Salivary microbiome	s__Olsenella_uli_t__GCF_000143845	o__Saccharomycetales	NA	0.205531	0.000798968	2.09107e-16	0.1	0.00245562	0.050601	48.1667
Salivary microbiome	s__Olsenella_uli	c__Saccharomycetes	NA	0.205531	0.000798968	0.0174778	0.14	0.00245562	0.050601	45.5
Salivary microbiome	s__Olsenella_uli	o__Saccharomycetales	NA	0.205531	0.000798968	2.09107e-16	0.1	0.00245562	0.050601	48.1667
Salivary microbiome	s__Anaeroglobus_geminatus_t__GCF_000239275	s__Nilaparvata_lugens_honeydew_virus_2	3.21827	0.205311	0.000809638	0.0369619	0.59	-0.00454374	0.076916	2.33333
Salivary microbiome	s__Anaeroglobus_geminatus_t__GCF_000239275	s__Nilaparvata_lugens_honeydew_virus_2_t__PRJNA209359	3.27194	0.205311	0.000809638	0.00470703	0.42	-0.00454374	0.076916	3.83333
Salivary microbiome	s__Anaeroglobus_geminatus	s__Nilaparvata_lugens_honeydew_virus_2	3.21827	0.205311	0.000809638	0.0369619	0.59	-0.00454374	0.076916	2.33333
Salivary microbiome	s__Anaeroglobus_geminatus	s__Nilaparvata_lugens_honeydew_virus_2_t__PRJNA209359	3.27194	0.205311	0.000809638	0.00470703	0.42	-0.00454374	0.076916	3.83333
Salivary microbiome	g__Anaeroglobus	s__Nilaparvata_lugens_honeydew_virus_2	3.21827	0.205311	0.000809638	0.0369619	0.59	-0.00454374	0.076916	2.33333
Salivary microbiome	g__Anaeroglobus	s__Nilaparvata_lugens_honeydew_virus_2_t__PRJNA209359	3.27194	0.205311	0.000809638	0.00470703	0.42	-0.00454374	0.076916	3.83333
Salivary microbiome	s__Prevotella_baroniae	s__Lactobacillus_crispatus	1.43003	-0.204655	0.000842212	-0.059858	0.93	0.081885	0.08001	17.3333
Salivary microbiome	s__Prevotella_baroniae_t__GCF_000468635	s__Lactobacillus_crispatus	1.43003	-0.204655	0.000842212	-0.059858	0.93	0.081885	0.08001	17.3333
Salivary microbiome	s__Prevotella_baroniae	s__Lactobacillus_crispatus_t__Lactobacillus_crispatus_unclassified	0.702416	-0.204655	0.000842212	-0.000507962	0.52	0.081885	0.08001	40.6667
Salivary microbiome	s__Prevotella_baroniae_t__GCF_000468635	s__Lactobacillus_crispatus_t__Lactobacillus_crispatus_unclassified	0.702416	-0.204655	0.000842212	-0.000507962	0.52	0.081885	0.08001	40.6667
Salivary microbiome	s__Alloprevotella_unclassified	s__Prevotella_bivia	2.91733	0.204536	0.000848218	0.00269944	0.04	0.0327336	0.080581	9.66667
Salivary microbiome	s__Alloprevotella_unclassified	s__Prevotella_bivia_t__Prevotella_bivia_unclassified	2.54721	0.204536	0.000848218	3.83578e-17	0.02	0.0327336	0.080581	14.6667
Salivary microbiome	s__Actinomyces_oris	s__Mouse_kobuvirus_M_5_USA_2010_t__PRJNA72383	2.1355	-0.203661	0.000893807	-4.5008e-05	0.09	-0.148762	0.084912	20.3333
Salivary microbiome	s__Actinomyces_oris_t__GCF_000180155	s__Mouse_kobuvirus_M_5_USA_2010_t__PRJNA72383	2.1355	-0.203661	0.000893807	-4.5008e-05	0.09	-0.148762	0.084912	20.3333
Salivary microbiome	s__Actinomyces_oris	s__Mouse_kobuvirus_M_5_USA_2010	1.81	-0.203661	0.000893807	-0.00685163	0.2	-0.148762	0.084912	8.66667
Salivary microbiome	s__Actinomyces_oris_t__GCF_000180155	s__Mouse_kobuvirus_M_5_USA_2010	1.81	-0.203661	0.000893807	-0.00685163	0.2	-0.148762	0.084912	8.66667
Salivary microbiome	s__Scardovia_wiggsiae	o__Bacillales	1.32595	0.203641	0.000894888	0	0	0.122072	0.038254	36
Salivary microbiome	s__Scardovia_wiggsiae_t__Scardovia_wiggsiae_unclassified	o__Bacillales	1.32595	0.203641	0.000894888	0	0	0.122072	0.038254	36
Salivary microbiome	s__Scardovia_wiggsiae	s__Staphylococcus_epidermidis	0.997681	0.20166	0.00100668	0.000218426	0.01	0.122072	0.038254	33
Salivary microbiome	s__Scardovia_wiggsiae	s__Staphylococcus_epidermidis_t__Staphylococcus_epidermidis_unclassified	0.73782	0.20166	0.00100668	0	0	0.122072	0.038254	44.6667
Salivary microbiome	s__Scardovia_wiggsiae_t__Scardovia_wiggsiae_unclassified	s__Staphylococcus_epidermidis	0.997681	0.20166	0.00100668	0.000218426	0.01	0.122072	0.038254	33
Salivary microbiome	s__Scardovia_wiggsiae_t__Scardovia_wiggsiae_unclassified	s__Staphylococcus_epidermidis_t__Staphylococcus_epidermidis_unclassified	0.73782	0.20166	0.00100668	0	0	0.122072	0.038254	44.6667
Salivary microbiome	o__Cardiobacteriales	p__Actinobacteria	2.92407	0.199422	0.00114841	0.0051056	0.22	0.162428	0.098203	3.16667
Salivary microbiome	f__Cardiobacteriaceae	p__Actinobacteria	2.92407	0.199422	0.00114841	0.0051056	0.22	0.162428	0.098203	3.16667
Salivary microbiome	o__Cardiobacteriales	c__Actinobacteria	3.04991	0.199422	0.00114841	1.14353e-17	0.05	0.162428	0.098203	11.8333
Salivary microbiome	f__Cardiobacteriaceae	c__Actinobacteria	3.04991	0.199422	0.00114841	1.14353e-17	0.05	0.162428	0.098203	11.8333
Salivary microbiome	f__Endornaviridae	g__Ralstonia	0.682693	0.195848	0.0014131	0.00019434	0.01	0.179575	0.046435	35.5
Salivary microbiome	f__Comamonadaceae	p__Actinobacteria	3.22182	0.195584	0.00143469	0.0178346	0.3	0.0937656	0.054518	5
Salivary microbiome	f__Comamonadaceae	c__Actinobacteria	3.80044	0.195584	0.00143469	2.45738e-17	0.09	0.0937656	0.054518	5
Salivary microbiome	f__Endornaviridae	s__Ralstonia_unclassified	-0.484282	0.195204	0.00146637	2.88497e-06	0.01	0.179575	0.046435	54.8333
Salivary microbiome	s__Prevotella_marshii	f__Oxalobacteraceae	4.40782	0.194832	0.001498	0.00747562	0.24	0.128885	0.071155	2.33333
Salivary microbiome	s__Prevotella_marshii_t__GCF_000146675	f__Oxalobacteraceae	4.40782	0.194832	0.001498	0.00747562	0.24	0.128885	0.071155	2.33333
Salivary microbiome	s__Prevotella_marshii	g__Candidatus_Zinderia	4.35659	0.194832	0.001498	9.24635e-07	0.14	0.128885	0.071155	9.33333
Salivary microbiome	s__Prevotella_marshii_t__GCF_000146675	g__Candidatus_Zinderia	4.35659	0.194832	0.001498	9.24635e-07	0.14	0.128885	0.071155	9.33333
Salivary microbiome	s__Prevotella_marshii	s__Candidatus_Zinderia_insecticola_t__GCF_000147015	5.32806	0.194832	0.001498	2.78215e-08	0.09	0.128885	0.071155	9.66667
Salivary microbiome	s__Prevotella_marshii_t__GCF_000146675	s__Candidatus_Zinderia_insecticola_t__GCF_000147015	5.32806	0.194832	0.001498	2.78215e-08	0.09	0.128885	0.071155	9.66667
Salivary microbiome	s__Prevotella_marshii	s__Candidatus_Zinderia_insecticola	4.33952	0.194832	0.001498	4.22443e-10	0.02	0.128885	0.071155	13.6667
Salivary microbiome	s__Prevotella_marshii_t__GCF_000146675	s__Candidatus_Zinderia_insecticola	4.33952	0.194832	0.001498	4.22443e-10	0.02	0.128885	0.071155	13.6667
Salivary microbiome	s__Actinomyces_oris	g__Kobuvirus	2.10704	-0.194011	0.00156993	-0.0093015	0.36	-0.148762	0.099429	5.83333
Salivary microbiome	s__Actinomyces_oris_t__GCF_000180155	g__Kobuvirus	2.10704	-0.194011	0.00156993	-0.0093015	0.36	-0.148762	0.099429	5.83333
Salivary microbiome	g__Cardiobacterium	s__Gardnerella_vaginalis_t__Gardnerella_vaginalis_unclassified	3.40073	0.193885	0.00158124	4.30457e-06	0.06	0.0263092	0.060087	12.8333
Salivary microbiome	g__Cardiobacterium	g__Gardnerella	2.60393	0.193885	0.00158124	0.00192065	0.14	0.0263092	0.060087	7.16667
Salivary microbiome	g__Cardiobacterium	s__Gardnerella_vaginalis	2.46355	0.193885	0.00158124	1.22952e-05	0.06	0.0263092	0.060087	14.3333
Salivary microbiome	g__Burkholderia	g__Mastadenovirus	2.5921	0.193762	0.00159237	0	0	0.0448559	0.056413	15
Salivary microbiome	s__Burkholderia_unclassified	g__Mastadenovirus	2.5921	0.193762	0.00159237	0	0	0.0448559	0.056413	15
Salivary microbiome	g__Burkholderia	f__Adenoviridae	0.910051	0.193762	0.00159237	0	0	0.0448559	0.056413	34.3333
Salivary microbiome	s__Burkholderia_unclassified	f__Adenoviridae	0.910051	0.193762	0.00159237	0	0	0.0448559	0.056413	34.3333
Salivary microbiome	o__Herpesvirales	o__Bifidobacteriales	3.27641	0.193747	0.00159371	0	0	0.027151	0.070608	15.3333
Salivary microbiome	o__Herpesvirales	f__Bifidobacteriaceae	2.85368	0.193747	0.00159371	0	0	0.027151	0.070608	15.6667
Salivary microbiome	f__Herpesviridae	o__Bifidobacteriales	3.27641	0.193747	0.00159371	0	0	0.027151	0.070608	15.3333
Salivary microbiome	f__Herpesviridae	f__Bifidobacteriaceae	2.85368	0.193747	0.00159371	0	0	0.027151	0.070608	15.6667
Salivary microbiome	s__Streptococcus_parasanguinis_t__Streptococcus_parasanguinis_unclassified	p__Chlamydiae	2.73944	0.193238	0.00164055	0.047104	0.7	-0.0231863	0.077926	3.5
Salivary microbiome	s__Streptococcus_parasanguinis_t__Streptococcus_parasanguinis_unclassified	c__Chlamydiia	2.88011	0.193238	0.00164055	2.97588e-05	0.31	-0.0231863	0.077926	10.3333
Salivary microbiome	s__Streptococcus_parasanguinis	p__Chlamydiae	2.73944	0.193238	0.00164055	0.047104	0.7	-0.0231863	0.077926	3.5
Salivary microbiome	s__Streptococcus_parasanguinis	c__Chlamydiia	2.88011	0.193238	0.00164055	2.97588e-05	0.31	-0.0231863	0.077926	10.3333
Salivary microbiome	s__Streptococcus_parasanguinis_t__Streptococcus_parasanguinis_unclassified	f__Chlamydiaceae	2.5985	0.193238	0.00164055	1.28689e-05	0.06	-0.0231863	0.077926	15.6667
Salivary microbiome	s__Streptococcus_parasanguinis_t__Streptococcus_parasanguinis_unclassified	o__Chlamydiales	2.31677	0.193238	0.00164055	1.14224e-07	0.06	-0.0231863	0.077926	18.6667
Salivary microbiome	s__Streptococcus_parasanguinis	f__Chlamydiaceae	2.5985	0.193238	0.00164055	1.28689e-05	0.06	-0.0231863	0.077926	15.6667
Salivary microbiome	s__Streptococcus_parasanguinis	o__Chlamydiales	2.31677	0.193238	0.00164055	1.14224e-07	0.06	-0.0231863	0.077926	18.6667
Salivary microbiome	s__Rothia_unclassified	s__Lactobacillus_gasseri_t__Lactobacillus_gasseri_unclassified	1.47526	0.192862	0.00167593	0	0	-0.000552149	0.098738	27
Salivary microbiome	g__Burkholderia	s__Euphorbia_mosaic_virus_associated_DNA_1	0.882055	0.191783	0.00178145	0.00522556	0.15	0.0448559	0.056413	29.5
Salivary microbiome	s__Burkholderia_unclassified	s__Euphorbia_mosaic_virus_associated_DNA_1	0.882055	0.191783	0.00178145	0.00522556	0.15	0.0448559	0.056413	29.5
Salivary microbiome	g__Burkholderia	s__Euphorbia_mosaic_virus_associated_DNA_1_t__PRJNA59505	0.529572	0.191783	0.00178145	6.20348e-09	0.05	0.0448559	0.056413	39.6667
Salivary microbiome	s__Burkholderia_unclassified	s__Euphorbia_mosaic_virus_associated_DNA_1_t__PRJNA59505	0.529572	0.191783	0.00178145	6.20348e-09	0.05	0.0448559	0.056413	39.6667
Salivary microbiome	s__Pseudomonas_unclassified	s__Pseudomonas_unclassified	-0.259319	0.191461	0.0018141	0	0	0.0711661	0.08617	46.3333
Salivary microbiome	o__Herpesvirales	s__Gardnerella_vaginalis_t__Gardnerella_vaginalis_unclassified	4.00654	0.191035	0.00185811	0.000635626	0.33	0.027151	0.070608	5.66667
Salivary microbiome	o__Herpesvirales	s__Gardnerella_vaginalis	3.55011	0.191035	0.00185811	0.00103957	0.38	0.027151	0.070608	5.16667
Salivary microbiome	f__Herpesviridae	s__Gardnerella_vaginalis_t__Gardnerella_vaginalis_unclassified	4.00654	0.191035	0.00185811	0.000635626	0.33	0.027151	0.070608	5.66667
Salivary microbiome	o__Herpesvirales	g__Gardnerella	3.35858	0.191035	0.00185811	0.0175696	0.47	0.027151	0.070608	3
Salivary microbiome	f__Herpesviridae	s__Gardnerella_vaginalis	3.55011	0.191035	0.00185811	0.00103957	0.38	0.027151	0.070608	5.16667
Salivary microbiome	f__Herpesviridae	g__Gardnerella	3.35858	0.191035	0.00185811	0.0175696	0.47	0.027151	0.070608	3
Salivary microbiome	f__Endornaviridae	s__Pseudomonas_stutzeri	0.664793	0.189379	0.00203863	0.00195997	0.03	0.179575	0.048417	34
Salivary microbiome	f__Endornaviridae	s__Pseudomonas_stutzeri_t__Pseudomonas_stutzeri_unclassified	0.375528	0.189379	0.00203863	0	0	0.179575	0.048417	46.3333
Salivary microbiome	s__Rothia_unclassified	c__Alphaproteobacteria	3.16237	0.18903	0.0020787	0	0	-0.000552149	0.098738	9.33333
Salivary microbiome	s__Kingella_denitrificans_t__GCF_000190695	s__Staphylococcus_epidermidis_t__Staphylococcus_epidermidis_unclassified	0.319891	-0.188058	0.00219402	-0.000129667	0.37	0.0316468	0.097439	63.1667
Salivary microbiome	s__Kingella_denitrificans_t__GCF_000190695	s__Staphylococcus_epidermidis	0.259889	-0.188058	0.00219402	-0.0126661	0.48	0.0316468	0.097439	45.1667
Salivary microbiome	s__Kingella_denitrificans	s__Staphylococcus_epidermidis	0.259889	-0.188058	0.00219402	-0.0126661	0.48	0.0316468	0.097439	45.1667
Salivary microbiome	s__Kingella_denitrificans	s__Staphylococcus_epidermidis_t__Staphylococcus_epidermidis_unclassified	0.319891	-0.188058	0.00219402	-0.000129667	0.37	0.0316468	0.097439	63.1667
Salivary microbiome	s__Kingella_denitrificans	f__Staphylococcaceae	1.28724	-0.183457	0.00282293	-2.83373e-05	0.01	0.0316468	0.097439	68.6667
Salivary microbiome	s__Kingella_denitrificans_t__GCF_000190695	f__Staphylococcaceae	1.28724	-0.183457	0.00282293	-2.83373e-05	0.01	0.0316468	0.097439	68.6667
Salivary microbiome	s__Kingella_denitrificans	g__Staphylococcus	1.03993	-0.183457	0.00282293	-3.42033e-07	0.01	0.0316468	0.097439	74.1667
Salivary microbiome	s__Kingella_denitrificans_t__GCF_000190695	g__Staphylococcus	1.03993	-0.183457	0.00282293	-3.42033e-07	0.01	0.0316468	0.097439	74.1667
Salivary microbiome	s__Fusobacterium_nucleatum	p__Viruses_noname	3.98434	0.18241	0.00298725	0.000153317	0.01	0.128467	0.094596	12.3333
Salivary microbiome	s__Fusobacterium_nucleatum	c__Viruses_noname	3.96593	0.18241	0.00298725	2.84522e-19	0.01	0.128467	0.094596	16.1667
Salivary microbiome	s__Fusobacterium_nucleatum_t__Fusobacterium_nucleatum_unclassified	p__Viruses_noname	3.98434	0.18241	0.00298725	0.000153317	0.01	0.128467	0.094596	12.3333
Salivary microbiome	s__Fusobacterium_nucleatum_t__Fusobacterium_nucleatum_unclassified	c__Viruses_noname	3.96593	0.18241	0.00298725	2.84522e-19	0.01	0.128467	0.094596	16.1667
Salivary microbiome	f__Cardiobacteriaceae	g__Gardnerella	2.3054	0.182142	0.00303058	0.00328071	0.19	0.162428	0.098203	8.5
Salivary microbiome	f__Cardiobacteriaceae	s__Gardnerella_vaginalis	2.48927	0.182142	0.00303058	8.97218e-08	0.07	0.162428	0.098203	13.8333
Salivary microbiome	f__Cardiobacteriaceae	s__Gardnerella_vaginalis_t__Gardnerella_vaginalis_unclassified	2.32629	0.182142	0.00303058	1.7894e-09	0.03	0.162428	0.098203	17.1667
Salivary microbiome	o__Cardiobacteriales	g__Gardnerella	2.3054	0.182142	0.00303058	0.00328071	0.19	0.162428	0.098203	8.5
Salivary microbiome	o__Cardiobacteriales	s__Gardnerella_vaginalis	2.48927	0.182142	0.00303058	8.97218e-08	0.07	0.162428	0.098203	13.8333
Salivary microbiome	o__Cardiobacteriales	s__Gardnerella_vaginalis_t__Gardnerella_vaginalis_unclassified	2.32629	0.182142	0.00303058	1.7894e-09	0.03	0.162428	0.098203	17.1667
Salivary microbiome	s__Kingella_denitrificans	s__Streptococcus_anginosus	1.154	-0.181859	0.00307701	-0.0519697	0.96	0.0316468	0.097439	19.5
Salivary microbiome	s__Kingella_denitrificans_t__GCF_000190695	s__Streptococcus_anginosus	1.154	-0.181859	0.00307701	-0.0519697	0.96	0.0316468	0.097439	19.5
Salivary microbiome	s__Kingella_denitrificans	s__Streptococcus_anginosus_t__Streptococcus_anginosus_unclassified	0.483732	-0.181859	0.00307701	-0.00186404	0.75	0.0316468	0.097439	44.6667
Salivary microbiome	s__Kingella_denitrificans_t__GCF_000190695	s__Streptococcus_anginosus_t__Streptococcus_anginosus_unclassified	0.483732	-0.181859	0.00307701	-0.00186404	0.75	0.0316468	0.097439	44.6667
Salivary microbiome	f__Comamonadaceae	o__Bifidobacteriales	3.34177	0.181817	0.00308405	0	0	0.0937656	0.08371	9
Salivary microbiome	f__Comamonadaceae	f__Bifidobacteriaceae	3.26721	0.181817	0.00308405	0	0	0.0937656	0.08371	9.66667
Salivary microbiome	f__Endornaviridae	f__Circoviridae	2.30261	-0.179558	0.00347962	-0.000349938	0.02	0.179575	0.073459	10
Salivary microbiome	o__Cardiobacteriales	g__Atopobium	1.82912	0.17655	0.00407729	0.000220165	0.11	0.162428	0.098203	18
Salivary microbiome	f__Cardiobacteriaceae	g__Atopobium	1.82912	0.17655	0.00407729	0.000220165	0.11	0.162428	0.098203	18
Salivary microbiome	o__Cardiobacteriales	s__Atopobium_vaginae	2.21326	0.176282	0.00413487	0.00100193	0.12	0.162428	0.098203	12
Salivary microbiome	f__Cardiobacteriaceae	s__Atopobium_vaginae	2.21326	0.176282	0.00413487	0.00100193	0.12	0.162428	0.098203	12
Salivary microbiome	o__Cardiobacteriales	s__Atopobium_vaginae_t__Atopobium_vaginae_unclassified	1.28559	0.176282	0.00413487	1.31473e-05	0.06	0.162428	0.098203	26.1667
Salivary microbiome	f__Cardiobacteriaceae	s__Atopobium_vaginae_t__Atopobium_vaginae_unclassified	1.28559	0.176282	0.00413487	1.31473e-05	0.06	0.162428	0.098203	26.1667
Salivary microbiome	f__Endornaviridae	f__Pseudomonadaceae	1.84494	0.170197	0.00565384	0	0	0.179575	0.089782	20
Salivary microbiome	f__Endornaviridae	g__Pseudomonas	1.76568	0.170197	0.00565384	0	0	0.179575	0.089782	21.6667
Salivary microbiome	f__Endornaviridae	g__Circoviridae_noname	3.01022	-0.170139	0.00567046	-4.12154e-05	0.01	0.179575	0.089782	11.3333
