# Supplementary material for: Life History Recorded in the Vagino-cervical Microbiome Along with Multi-omes
Source: Genomics Proteomics Bioinformatics. 2021 Jun 9;20(2):304–21. doi: 10.1016/j.gpb.2021.01.005 (PMC9684086; doi:10.1016/j.gpb.2021.01.005)
Supplement: Supplementary Table S8 [file mmc18.xlsx]

## Sheet: Sheet1
Table S8 Associations between multi-omic factors and the vagino-cervical microbiome appeared in the both cohorts
Note: The vagino-cervical microbiome data was normalized with arcsine square root transformation. Edgington method was used to combine P value. Selection criteria: combine Q value < 0.2; Same enrichment=1.
Vagino-cervical microbiome	Phenotype	Source of phenotype	The second cohort									The initial study cohort									Combine Pvalue	Combine Q value	Same enrichment in both cohorts
			RFCV importance	Spearman rho	Spearman pvalue	Glmnet regression coef	Glmnet regression bootstrap non-zero coef percentiage	RFCV R	Q value	average rank	aqvalue	RFCV importance	Spearman rho	Spearman pvalue	Glmnet regression coef	Glmnet regression bootstrap non-zero coef percentiage	RFCV R	Q value	Average rank	aqvalue
f__Lactobacillaceae	Current breast-feeding	Female life history questionnaire	6.89783	-0.219678	3.99753e-07	-0.0496176	0.67	0.180979	3.9e-05	3	0.000236254	9.38953	-0.193299	9.77814e-06	-0.052268	0.54	0.155978	0.000789	6.16667	0.000613823	5.17948e-11	3.08179e-09	1
g__Lactobacillus	Current breast-feeding	Female life history questionnaire	6.96908	-0.219678	3.99753e-07	-0.000671839	0.54	0.180979	3.9e-05	12.3333	0.000236254	8.67516	-0.193299	9.77814e-06	-0.0028638	0.29	0.155978	0.000789	26.8333	0.000613823	5.17948e-11	3.08179e-09	1
p__Firmicutes	Current breast-feeding	Female life history questionnaire	6.77524	-0.192175	9.80502e-06	-0.0282591	0.41	0.180979	0.000386	6.16667	0.00248347	9.22493	-0.177991	4.78531e-05	-0.0100249	0.13	0.155978	0.001291	27.3333	0.00222517	1.66223e-09	4.3519e-08	1
c__Bacilli	Current breast-feeding	Female life history questionnaire	7.28558	-0.19883	4.70303e-06	-0.00453378	0.14	0.180979	0.000244	9.83333	0.00135288	9.23524	-0.176446	5.57706e-05	0	0	0.155978	0.001291	57	0.00245684	1.82853e-09	4.3519e-08	1
o__Lactobacillales	Current breast-feeding	Female life history questionnaire	7.51589	-0.198356	4.95979e-06	-3.93271e-05	0.03	0.180979	0.000244	32.8333	0.00135288	9.76479	-0.184657	2.43453e-05	-0.0239586	0.28	0.155978	0.000789	17	0.00128697	4.29394e-10	1.70326e-08	1
s__Lactobacillus_crispatus	Current breast-feeding	Female life history questionnaire	2.13979	-0.175483	5.55337e-05	-0.0214636	0.77	0.180979	0.001563	31.6667	0.0109401	3.73861	-0.185287	2.28123e-05	-0.0492406	0.85	0.155978	0.000789	12.5	0.00122435	3.06905e-09	5.23132e-08	1
s__Lactobacillus_crispatus_t__Lactobacillus_crispatus_unclassified	Current breast-feeding	Female life history questionnaire	2.14992	-0.175483	5.55337e-05	-0.00010068	0.56	0.180979	0.001563	46.3333	0.0109401	3.57698	-0.185242	2.29169e-05	-0.00166486	0.24	0.155978	0.000789	41.1667	0.00122435	3.07725e-09	5.23132e-08	1
c__Bacteroidia	Current breast-feeding	Female life history questionnaire	3.13729	0.113573	0.00940364	0.00746676	0.25	0.180979	0.059759	33.8333	0.253456	3.6764	0.0658113	0.135453	0.000926115	0.04	0.155978	0.345561	73.3333	0.50576	0.0104918	0.0489986	1
o__Bacteroidales	Current breast-feeding	Female life history questionnaire	3.17753	0.113573	0.00940364	0.000118716	0.19	0.180979	0.059759	47	0.253456	4.09293	0.0658113	0.135453	0.000321294	0.04	0.155978	0.345561	74.8333	0.50576	0.0104918	0.0489986	1
p__Bacteroidetes	Current breast-feeding	Female life history questionnaire	3.41973	0.11115	0.0110449	0.000498999	0.01	0.180979	0.067995	54.8333	0.266357	3.76699	0.070825	0.108065	0.00164922	0.08	0.155978	0.345561	61.1667	0.470278	0.00709355	0.0422066	1
s__Lactobacillus_iners	Current breast-feeding	Female life history questionnaire	3.49625	-0.127699	0.00347164	0	0	0.180979	0.032676	68.3333	0.156347	5.16653	-0.148247	0.000730032	-0.0139269	0.3	0.155978	0.012763	23.6667	0.0205967	8.82703e-06	0.000116713	1
f__Prevotellaceae	Current breast-feeding	Female life history questionnaire	3.67752	0.113933	0.00917927	0.000466295	0.01	0.180979	0.059759	51.3333	0.253456	3.95432	0.0600607	0.173123	0.000586574	0.03	0.155978	0.400655	78	0.554768	0.016617	0.0564977	1
g__Prevotella	Current breast-feeding	Female life history questionnaire	3.30915	0.114114	0.00906832	0.000150949	0.01	0.180979	0.059759	58	0.253456	3.97548	0.0600607	0.173123	0.00034899	0.03	0.155978	0.400655	79.3333	0.554768	0.0165968	0.0564977	1
p__Actinobacteria	Current breast-feeding	Female life history questionnaire	5.70426	0.0982509	0.0247795	0	0	0.180979	0.116228	62.6667	0.355849	7.65306	0.103806	0.0183405	0.00124161	0.01	0.155978	0.129181	53.3333	0.191091	0.000929669	0.00851005	1
c__Actinobacteria	Current breast-feeding	Female life history questionnaire	5.38376	0.0982509	0.0247795	0	0	0.180979	0.116228	63.6667	0.355849	7.56098	0.103806	0.0183405	0.000105373	0.01	0.155978	0.129181	61.5	0.191091	0.000929669	0.00851005	1
p__Tenericutes	Current breast-feeding	Female life history questionnaire	1.95478	-0.0829197	0.0583297	-0.00414419	0.23	0.180979	0.22098	54	0.433621	3.19998	-0.0689705	0.117636	-0.00513962	0.09	0.155978	0.345561	59.6667	0.485032	0.015482	0.0564977	1
f__Mycoplasmataceae	Current breast-feeding	Female life history questionnaire	1.93059	-0.0818296	0.0617286	-0.000405306	0.08	0.180979	0.225195	67.6667	0.450313	2.75966	-0.0689705	0.117636	-0.000271294	0.05	0.155978	0.345561	78.3333	0.485032	0.0160859	0.0564977	1
g__Ureaplasma	Current breast-feeding	Female life history questionnaire	2.08486	-0.0835411	0.0564624	-0.00127638	0.05	0.180979	0.22098	64.5	0.426922	2.90302	-0.0716667	0.103929	0.0504046	0.64	0.155978	0.345561	33.6667	0.461886	0.0128627	0.0527815	1
c__Mollicutes	Current breast-feeding	Female life history questionnaire	1.54029	-0.0829197	0.0583297	-0.00034712	0.16	0.180979	0.22098	68.8333	0.433621	3.15699	-0.0689705	0.117636	-7.20787e-05	0.08	0.155978	0.345561	76.3333	0.485032	0.015482	0.0564977	1
s__Ureaplasma_unclassified	Current breast-feeding	Female life history questionnaire	1.44531	-0.089518	0.0409092	-0.00111143	0.1	0.180979	0.167898	67.3333	0.381747	2.01988	-0.051731	0.240781	0.00375897	0.12	0.155978	0.465563	76.3333	0.644907	0.0396746	0.124244	1
p__Ascomycota	Current breast-feeding	Female life history questionnaire	0.226469	-0.127654	0.0034832	-0.000460843	0.08	0.180979	0.032676	78.3333	0.156347	0.150961	-0.0649289	0.140784	-0.00977391	0.49	0.155978	0.345561	74.8333	0.513022	0.0104065	0.0489986	1
o__Mycoplasmatales	Current breast-feeding	Female life history questionnaire	1.71563	-0.0818296	0.0617286	0	0	0.180979	0.225195	97.3333	0.450313	3.33722	-0.0689705	0.117636	-3.92941e-05	0.03	0.155978	0.345561	79.6667	0.485032	0.0160859	0.0564977	1
s__Lactobacillus_iners_t__Lactobacillus_iners_unclassified	Current breast-feeding	Female life history questionnaire	3.10642	-0.0882824	0.0437876	0	0	0.180979	0.176044	83	0.395091	4.80092	-0.13075	0.00292372	-3.44309e-05	0.01	0.155978	0.027861	64.1667	0.0528162	0.00109097	0.00927327	1
o__Saccharomycetales	Current breast-feeding	Female life history questionnaire	0.37966	-0.115372	0.00832902	0	0	0.180979	0.059759	105.667	0.244089	0.81233	-0.0649289	0.140784	-0.000916381	0.43	0.155978	0.345561	83.6667	0.513022	0.0111173	0.0489986	1
s__Lactobacillus_jensenii	Current breast-feeding	Female life history questionnaire	0.568919	-0.149506	0.000610486	-0.00219214	0.19	0.180979	0.009251	59.8333	0.0511693	-0.0259081	-0.0870052	0.0482304	-0.00656871	0.21	0.155978	0.296275	74.6667	0.339234	0.00119272	0.00946221	1
s__Lactobacillus_jensenii_t__Lactobacillus_jensenii_unclassified	Current breast-feeding	Female life history questionnaire	1.02642	-0.145128	0.000882759	0	0	0.180979	0.012422	92	0.0666014	-0.491457	-0.0811042	0.0656364	0.00158031	0.08	0.155978	0.296275	95.6667	0.393658	0.0022124	0.0164547	1
s__Lactobacillus_vaginalis	Current breast-feeding	Female life history questionnaire	-0.0916798	-0.10967	0.0121686	0	0	0.180979	0.068735	112.667	0.266357	-0.273568	-0.111929	0.0109476	-0.0234062	0.69	0.155978	0.084453	59.1667	0.13954	0.000267179	0.00289039	1
s__Lactobacillus_vaginalis_t__GCF_000159435	Current breast-feeding	Female life history questionnaire	-0.625802	-0.10967	0.0121686	0	0	0.180979	0.068735	116	0.266357	-0.638984	-0.111929	0.0109476	-0.000489265	0.37	0.155978	0.084453	86.1667	0.13954	0.000267179	0.00289039	1
c__Saccharomycetes	Current breast-feeding	Female life history questionnaire	NA	-0.115372	0.00832902	0	0	0.180979	0.059759	117	0.244089	0.609131	-0.0649289	0.140784	-0.00136575	0.46	0.155978	0.345561	82.5	0.513022	0.0111173	0.0489986	1
f__Gallionellaceae	Current breast-feeding	Female life history questionnaire	0.134705	-0.0721126	0.0998103	0	0	0.180979	0.302706	120.333	0.541455	0.511396	-0.136047	0.00195289	-0.00033781	0.53	0.155978	0.019773	71.3333	0.0395646	0.00517787	0.0324298	1
s__Ureaplasma_parvum	Current breast-feeding	Female life history questionnaire	1.38965	-0.0455953	0.298445	0	0	0.180979	0.545934	117.667	0.745445	2.46473	-0.0785731	0.0745428	-0.0436737	0.85	0.155978	0.301898	32	0.418213	0.06956	0.185679	1
s__Ureaplasma_parvum_t__Ureaplasma_parvum_unclassified	Current breast-feeding	Female life history questionnaire	0.924896	-0.0455953	0.298445	0	0	0.180979	0.545934	123.333	0.745445	1.89461	-0.0785731	0.0745428	-0.00325108	0.8	0.155978	0.301898	48	0.418213	0.06956	0.185679	1
s__Lactobacillus_iners_t__GCF_000179935	Current breast-feeding	Female life history questionnaire	-0.690571	-0.0720984	0.0998777	0	0	0.180979	0.302706	127	0.541455	-0.750349	-0.0833723	0.0584167	-0.0069251	0.37	0.155978	0.296275	75.3333	0.370883	0.0125285	0.0527815	1
s__Lactobacillus_sp_7_1_47FAA	Current breast-feeding	Female life history questionnaire	0.556897	-0.0463404	0.290611	0.00035267	0.02	0.180979	0.545934	108.5	0.745445	-1.88205	-0.0796264	0.0707235	-0.00429909	0.23	0.155978	0.301506	88.5	0.408838	0.0652812	0.184963	1
o__Gallionellales	Current breast-feeding	Female life history questionnaire	-1.23667	-0.0721126	0.0998103	0	0	0.180979	0.302706	128	0.541455	0.111263	-0.136047	0.00195289	-0.0182612	0.86	0.155978	0.019773	50.8333	0.0395646	0.00517787	0.0324298	1
s__Lactobacillus_sp_7_1_47FAA_t__GCF_000227195	Current breast-feeding	Female life history questionnaire	0.560106	-0.0463404	0.290611	1.49015e-05	0.01	0.180979	0.545934	117.167	0.745445	-1.74379	-0.0796264	0.0707235	-0.000967915	0.21	0.155978	0.301506	97.5	0.408838	0.0652812	0.184963	1
g__Gallionellaceae_unclassified	Current breast-feeding	Female life history questionnaire	NA	-0.0721126	0.0998103	0	0	0.180979	0.302706	129.333	0.541455	0.0580888	-0.136047	0.00195289	-0.000269683	0.36	0.155978	0.019773	81.1667	0.0395646	0.00517787	0.0324298	1
s__Lactobacillus_crispatus	Pregnancy history	Female life history questionnaire	5.33248	-0.218006	3.8203e-07	-0.0824596	1	0.208332	3.8e-05	3.83333	0.000236254	7.74256	-0.303868	1.74752e-12	-0.128185	1	0.3287	0	1	4.73753e-09	7.2974e-14	4.34196e-12	1
s__Lactobacillus_crispatus_t__Lactobacillus_crispatus_unclassified	Pregnancy history	Female life history questionnaire	5.85896	-0.218006	3.8203e-07	-0.000579406	0.65	0.208332	3.8e-05	13	0.000236254	6.79515	-0.30343	1.88671e-12	-0.000628595	0.17	0.3287	0	22.3333	4.73753e-09	7.29741e-14	4.34196e-12	1
f__Lactobacillaceae	Pregnancy history	Female life history questionnaire	6.98843	-0.147915	0.000620496	-0.040268	0.76	0.208332	0.017463	4	0.0511693	6.96647	-0.241671	2.71324e-08	-0.0340109	0.51	0.3287	1e-06	7.33333	7.70624e-06	1.92524e-07	3.81841e-06	1
g__Lactobacillus	Pregnancy history	Female life history questionnaire	6.46297	-0.147915	0.000620496	-0.000589889	0.45	0.208332	0.017463	14	0.0511693	6.07482	-0.241539	2.76209e-08	-4.33563e-05	0.2	0.3287	1e-06	31.6667	7.70624e-06	1.92525e-07	3.81841e-06	1
p__Firmicutes	Pregnancy history	Female life history questionnaire	6.40517	-0.144606	0.000822528	-0.014703	0.3	0.208332	0.018358	8	0.0648152	7.06658	-0.23971	3.53699e-08	-0.0303301	0.54	0.3287	1e-06	7.5	8.45847e-06	3.38305e-07	5.75119e-06	1
s__Lactobacillus_vaginalis	Pregnancy history	Female life history questionnaire	7.00183	-0.205145	1.82954e-06	-0.0860017	1	0.208332	9e-05	2	0.000648754	2.7336	-0.181604	3.32773e-05	-0.0160461	0.56	0.3287	0.000207	24.1667	0.00163842	6.16246e-10	1.83333e-08	1
s__Lactobacillus_vaginalis_t__GCF_000159435	Pregnancy history	Female life history questionnaire	7.48618	-0.205145	1.82954e-06	-0.000395672	0.7	0.208332	9e-05	12	0.000648754	2.60898	-0.181604	3.32773e-05	-0.00168503	0.42	0.3287	0.000207	34	0.00163842	6.16246e-10	1.83333e-08	1
o__Lactobacillales	Pregnancy history	Female life history questionnaire	5.98184	-0.142237	0.00100277	-0.000998057	0.03	0.208332	0.018358	26.8333	0.0725676	5.79432	-0.230309	1.22171e-07	-0.000129947	0.01	0.3287	2e-06	44.1667	1.85922e-05	5.02893e-07	6.94911e-06	1
s__Lactobacillus_jensenii	Pregnancy history	Female life history questionnaire	3.93359	-0.165953	0.000120348	-0.0285923	0.76	0.208332	0.004742	7.16667	0.0158057	1.52115	-0.132476	0.0025675	-0.00975999	0.43	0.3287	0.009673	42.1667	0.0484736	3.61226e-06	4.29859e-05	1
c__Bacilli	Pregnancy history	Female life history questionnaire	6.39622	-0.141972	0.00102507	-0.00027331	0.02	0.208332	0.018358	32	0.0726981	6.27763	-0.227654	1.71766e-07	0	0	0.3287	3e-06	52	2.33137e-05	5.25563e-07	6.94911e-06	1
o__Viruses_noname	Pregnancy history	Female life history questionnaire	4.09013	0.0986663	0.0228489	0.00529612	0.2	0.208332	0.149021	20.8333	0.355849	3.27078	0.157457	0.00033007	0.00886688	0.25	0.3287	0.001573	30.8333	0.0106257	0.000268631	0.00152224	1
p__Viruses_noname	Pregnancy history	Female life history questionnaire	4.11786	0.0991434	0.0221951	0.00475544	0.18	0.208332	0.149021	20	0.355149	2.14637	0.129368	0.00324071	0.000766641	0.04	0.3287	0.011667	56.6667	0.056905	0.000323491	0.00167371	1
c__Viruses_noname	Pregnancy history	Female life history questionnaire	3.77416	0.0991434	0.0221951	0.000216524	0.12	0.208332	0.149021	31.1667	0.355149	2.16877	0.129368	0.00324071	0.00013731	0.03	0.3287	0.011667	64.8333	0.056905	0.000323491	0.00167371	1
s__Lactobacillus_iners	Pregnancy history	Female life history questionnaire	4.30756	-0.0958431	0.0270688	-0.00166002	0.06	0.208332	0.149418	32	0.355849	3.10367	-0.12028	0.00622747	-0.00831399	0.24	0.3287	0.019035	39	0.0928023	0.000554319	0.00256966	1
s__Lactobacillus_iners_t__Lactobacillus_iners_unclassified	Pregnancy history	Female life history questionnaire	3.43448	-0.0938861	0.0303735	-0.00213082	0.07	0.208332	0.154328	33.8333	0.355849	2.34274	-0.096828	0.0278533	-0.00710976	0.15	0.3287	0.075204	46.6667	0.244118	0.00169518	0.00747136	1
s__Prevotella_disiens_t__Prevotella_disiens_unclassified	Pregnancy history	Female life history questionnaire	3.28275	-0.116139	0.00732866	-0.00159478	0.2	0.208332	0.111057	20.5	0.234062	0.433369	-0.062051	0.159289	0.000280221	0.03	0.3287	0.326644	94.6667	0.537602	0.0138808	0.0516192	1
s__Prevotella_disiens	Pregnancy history	Female life history questionnaire	2.53092	-0.116139	0.00732866	-0.00555303	0.21	0.208332	0.111057	23.5	0.234062	0.0308886	-0.0625859	0.155718	2.96486e-05	0.01	0.3287	0.323413	109.167	0.528247	0.013292	0.0510243	1
f__Veillonellaceae	Pregnancy history	Female life history questionnaire	1.7015	-0.086764	0.0454691	-0.00526501	0.58	0.208332	0.196644	37.6667	0.401151	3.57276	-0.050125	0.255716	-0.00440152	0.29	0.3287	0.476557	46.6667	0.659722	0.0453563	0.127271	1
s__Lactobacillus_jensenii_t__Lactobacillus_jensenii_unclassified	Pregnancy history	Female life history questionnaire	2.75778	-0.142642	0.000969603	0	0	0.208332	0.018358	59	0.0716294	0.745384	-0.122836	0.00520423	-0.00215385	0.09	0.3287	0.016213	67.3333	0.0785861	1.90581e-05	0.000206174	1
c__Negativicutes	Pregnancy history	Female life history questionnaire	1.41727	-0.086764	0.0454691	-0.0197	0.67	0.208332	0.196644	40.8333	0.401151	3.94598	-0.056129	0.203047	-0.0500312	0.7	0.3287	0.391591	36.8333	0.593196	0.0308802	0.108081	1
c__Actinobacteria	Pregnancy history	Female life history questionnaire	2.99193	0.0654462	0.131659	1.072e-18	0.01	0.208332	0.414806	69.1667	0.593216	4.4584	0.176865	5.35102e-05	0.000382725	0.14	0.3287	0.000274	38	0.00243229	0.00867416	0.0344075	1
p__Actinobacteria	Pregnancy history	Female life history questionnaire	2.07093	0.0654462	0.131659	1.15548e-05	0.01	0.208332	0.414806	73.3333	0.593216	4.4812	0.176865	5.35102e-05	0.00904073	0.24	0.3287	0.000274	23.1667	0.00243229	0.00867416	0.0344075	1
o__Selenomonadales	Pregnancy history	Female life history questionnaire	0.770913	-0.086764	0.0454691	-0.000234451	0.48	0.208332	0.196644	63.1667	0.401151	3.71348	-0.056129	0.203047	-0.00246748	0.68	0.3287	0.391591	44.6667	0.593196	0.0308802	0.108081	1
s__Ureaplasma_unclassified	Pregnancy history	Female life history questionnaire	1.94366	-0.103764	0.0166584	-0.00560203	0.3	0.208332	0.149021	28.5	0.314765	1.32837	-0.105174	0.016851	-0.00176613	0.06	0.3287	0.047892	63.6667	0.184976	0.000561439	0.00256966	1
s__Finegoldia_magna	Pregnancy history	Female life history questionnaire	2.66142	-0.0858067	0.0479132	-0.000134775	0.04	0.208332	0.196644	53.5	0.406329	0.0541581	-0.0497942	0.258871	0.000447972	0.15	0.3287	0.476557	92.5	0.660275	0.0470582	0.127271	1
f__Mycoplasmataceae	Pregnancy history	Female life history questionnaire	2.44648	-0.102911	0.0175785	-0.000592632	0.08	0.208332	0.149021	39.1667	0.318026	1.79771	-0.141217	0.00129902	0	0	0.3287	0.005011	77	0.0294762	0.00017818	0.00117796	1
f__Gallionellaceae	Pregnancy history	Female life history questionnaire	0.5487	-0.10968	0.0113582	-8.40511e-05	0.2	0.208332	0.119294	65.5	0.266357	1.60348	-0.178446	4.57296e-05	3.78543e-06	0.04	0.3287	0.000255	66.3333	0.0021463	6.50252e-05	0.000483625	1
g__Finegoldia	Pregnancy history	Female life history questionnaire	2.29594	-0.0858067	0.0479132	-0.000164037	0.04	0.208332	0.196644	55.8333	0.406329	-0.00755363	-0.0497942	0.258871	0.000499367	0.13	0.3287	0.476557	95.1667	0.660275	0.0470582	0.127271	1
g__Gallionellaceae_unclassified	Pregnancy history	Female life history questionnaire	0.525117	-0.10968	0.0113582	-1.15725e-06	0.11	0.208332	0.119294	75.3333	0.266357	1.19996	-0.178446	4.57296e-05	-1.56243e-07	0.03	0.3287	0.000255	73.1667	0.0021463	6.50252e-05	0.000483625	1
o__Mycoplasmatales	Pregnancy history	Female life history questionnaire	2.08933	-0.102911	0.0175785	-0.000261522	0.07	0.208332	0.149021	44.6667	0.318026	1.77824	-0.141217	0.00129902	0	0	0.3287	0.005011	77.3333	0.0294762	0.00017818	0.00117796	1
c__Mollicutes	Pregnancy history	Female life history questionnaire	2.05384	-0.101132	0.0196419	-1.83661e-06	0.06	0.208332	0.149021	56.6667	0.333254	1.65712	-0.141217	0.00129902	0	0	0.3287	0.005011	78	0.0294762	0.000219261	0.0013046	1
g__Anelloviridae_noname	Pregnancy history	Female life history questionnaire	1.42796	0.0469155	0.28007	0.00287082	0.23	0.208332	0.586956	63	0.740588	4.28674	0.12615	0.0041033	0.0180985	0.48	0.3287	0.013034	26	0.0675632	0.0403773	0.123203	1
o__Gallionellales	Pregnancy history	Female life history questionnaire	0.250131	-0.10968	0.0113582	-0.00815432	0.29	0.208332	0.119294	56.3333	0.266357	1.03228	-0.178446	4.57296e-05	-0.00124982	0.04	0.3287	0.000255	60.5	0.0021463	6.50252e-05	0.000483625	1
p__Tenericutes	Pregnancy history	Female life history questionnaire	1.81498	-0.101132	0.0196419	-0.00174934	0.11	0.208332	0.149021	38.3333	0.333254	1.84379	-0.141217	0.00129902	0	0	0.3287	0.005011	76.3333	0.0294762	0.000219261	0.0013046	1
s__Torque_teno_virus	Pregnancy history	Female life history questionnaire	1.4729	0.0469155	0.28007	1.13491e-05	0.14	0.208332	0.586956	77.8333	0.740588	3.33241	0.12615	0.0041033	0.000134507	0.29	0.3287	0.013034	48.8333	0.0675632	0.0403773	0.123203	1
s__Ureaplasma_parvum	Pregnancy history	Female life history questionnaire	1.73631	-0.112341	0.00950638	0	0	0.208332	0.119294	69.6667	0.253456	1.59189	-0.142912	0.0011332	-0.0252912	0.72	0.3287	0.004831	35	0.0273603	5.66003e-05	0.000483625	1
s__Ureaplasma_parvum_t__Ureaplasma_parvum_unclassified	Pregnancy history	Female life history questionnaire	1.43799	-0.112341	0.00950638	0	0	0.208332	0.119294	74	0.253456	2.00647	-0.142912	0.0011332	-0.000957591	0.62	0.3287	0.004831	40.6667	0.0273603	5.66003e-05	0.000483625	1
s__Finegoldia_magna_t__Finegoldia_magna_unclassified	Pregnancy history	Female life history questionnaire	1.7432	-0.0858067	0.0479132	-1.06556e-05	0.01	0.208332	0.196644	71.8333	0.406329	0.319785	-0.0497942	0.258871	0.00315977	0.19	0.3287	0.476557	80.5	0.660275	0.0470582	0.127271	1
f__Anelloviridae	Pregnancy history	Female life history questionnaire	1.73899	0.0367361	0.397767	0.00291556	0.2	0.208332	0.68737	65.1667	0.81862	3.40111	0.128892	0.00335705	0.0154847	0.48	0.3287	0.011823	29.8333	0.0579351	0.0804504	0.195379	1
s__Torque_teno_virus_t__PRJNA70005	Pregnancy history	Female life history questionnaire	0.901217	0.0469155	0.28007	1.48542e-06	0.12	0.208332	0.586956	90	0.740588	3.16878	0.12615	0.0041033	1.42657e-05	0.2	0.3287	0.013034	55.6667	0.0675632	0.0403773	0.123203	1
g__Ureaplasma	Pregnancy history	Female life history questionnaire	2.11151	-0.095172	0.0281654	0	0	0.208332	0.149962	73.6667	0.355849	1.90902	-0.151815	0.000539605	-0.00764792	0.15	0.3287	0.002428	41.1667	0.0165238	0.000411989	0.00204278	1
c__Saccharomycetes	Pregnancy history	Female life history questionnaire	1.38058	-0.0483322	0.265787	-0.0138189	0.4	0.208332	0.586956	58.3333	0.73004	0.307239	-0.115274	0.0087694	-0.000495315	0.14	0.3287	0.025369	78.1667	0.122674	0.0376907	0.123203	1
o__Rhizobiales	Pregnancy history	Female life history questionnaire	0.603792	-0.0751362	0.0833808	-7.60401e-05	0.02	0.208332	0.293322	88.1667	0.503694	4.32679	-0.236801	5.21993e-08	-0.00299388	0.08	0.3287	1e-06	27.1667	1.08547e-05	0.00347618	0.0147738	1
g__Siphoviridae_noname	Pregnancy history	Female life history questionnaire	0.738962	-0.0607578	0.161698	-6.42727e-05	0.01	0.208332	0.430466	96.1667	0.618534	-0.119235	-0.0647859	0.141663	-0.00190837	0.07	0.3287	0.300259	91.5	0.514349	0.0460138	0.127271	1
o__Saccharomycetales	Pregnancy history	Female life history questionnaire	0.785483	-0.0483322	0.265787	-0.000613123	0.28	0.208332	0.586956	75.8333	0.73004	0.0171741	-0.115274	0.0087694	-3.4972e-05	0.14	0.3287	0.025369	90.3333	0.122674	0.0376907	0.123203	1
g__Peptoniphilus	Pregnancy history	Female life history questionnaire	0.509928	-0.0488917	0.260286	0	0	0.208332	0.586956	116	0.725933	0.164693	-0.072127	0.101721	-5.63822e-06	0.01	0.3287	0.235411	105.333	0.456371	0.0655245	0.173276	1
p__Ascomycota	Pregnancy history	Female life history questionnaire	0.420848	-0.0379608	0.382213	-0.000969294	0.05	0.208332	0.668421	99.8333	0.802308	-0.222546	-0.115274	0.0087694	-0.00323876	0.19	0.3287	0.025369	78.1667	0.122674	0.0764338	0.189492	1
g__Bifidobacterium	Pregnancy history	Female life history questionnaire	-2.01977	0.0413258	0.341427	0.000125938	0.02	0.208332	0.665951	128.667	0.779344	0.111682	0.0983679	0.0254508	0.00386599	0.2	0.3287	0.069882	73.6667	0.232198	0.0672995	0.174101	1
p__Viruses_noname	Number of vaginal deliveries	Female life history questionnaire	5.44585	0.117964	0.029893	0.000372597	0.03	0.123918	0.173261	23	0.355849	2.97641	0.141142	0.00138013	0.0104175	0.29	0.239623	0.00583	30.3333	0.0308045	0.000489005	0.00646574	1
c__Viruses_noname	Number of vaginal deliveries	Female life history questionnaire	4.84511	0.117964	0.029893	1.11077e-18	0.02	0.123918	0.173261	33.5	0.355849	3.12218	0.141142	0.00138013	0.000390842	0.25	0.239623	0.00583	44.3333	0.0308045	0.000489005	0.00646574	1
p__Firmicutes	Number of vaginal deliveries	Female life history questionnaire	4.05046	-0.0807316	0.137979	-0.000714635	0.05	0.123918	0.323594	38.1667	0.600336	6.16425	-0.163883	0.000198645	-0.0481003	0.72	0.239623	0.002145	8.16667	0.00707513	0.00954656	0.0277083	1
c__Gammaproteobacteria	Number of vaginal deliveries	Female life history questionnaire	2.32679	-0.17002	0.0016795	-7.34006e-05	0.01	0.123918	0.171477	28.8333	0.103928	1.01747	-0.0932951	0.0349964	0.00507719	0.15	0.239623	0.067493	75.5	0.27986	0.000672563	0.0072759	1
f__Prevotellaceae	Number of vaginal deliveries	Female life history questionnaire	1.69486	-0.148994	0.00598679	-0.00198817	0.08	0.123918	0.171477	21	0.207708	1.15725	-0.0832014	0.0601835	4.06802e-05	0.01	0.239623	0.096532	106.667	0.376391	0.00218926	0.0114354	1
o__Selenomonadales	Number of vaginal deliveries	Female life history questionnaire	1.96907	-0.103893	0.0560072	-1.5316e-07	0.13	0.123918	0.181756	47.3333	0.426922	1.96755	-0.101054	0.0223353	-0.000297255	0.3	0.239623	0.050254	65.5	0.215294	0.00306878	0.0130423	1
o__Viruses_noname	Number of vaginal deliveries	Female life history questionnaire	4.85221	0.0880765	0.105486	0	0	0.123918	0.288623	55.3333	0.550375	5.86526	0.179967	4.28229e-05	0.00110481	0.06	0.239623	0.000938	36.1667	0.00207254	0.00556821	0.0213748	1
p__Proteobacteria	Number of vaginal deliveries	Female life history questionnaire	2.90681	-0.118241	0.0295074	0	0	0.123918	0.173261	45.6667	0.355849	3.3947	-0.15955	0.000293387	-0.000137087	0.01	0.239623	0.002796	57	0.00956747	0.000444044	0.00646574	1
p__Bacteroidetes	Number of vaginal deliveries	Female life history questionnaire	1.47244	-0.145979	0.00709674	-0.00141497	0.07	0.123918	0.173261	26.8333	0.23301	2.03651	-0.0834339	0.059468	6.57513e-05	0.01	0.239623	0.096532	95.8333	0.374246	0.00221543	0.0114354	1
c__Bacteroidia	Number of vaginal deliveries	Female life history questionnaire	1.68448	-0.15565	0.0040691	-0.000180162	0.01	0.123918	0.171477	33.8333	0.165851	1.67451	-0.0895706	0.0429822	0	0	0.239623	0.076518	99	0.313745	0.00110691	0.0087815	1
c__Bacilli	Number of vaginal deliveries	Female life history questionnaire	4.37521	-0.0700522	0.198228	0	0	0.123918	0.438775	61.6667	0.653063	5.67248	-0.15583	0.000406884	0	0	0.239623	0.003296	61	0.0126134	0.019728	0.048909	1
o__Lactobacillales	Number of vaginal deliveries	Female life history questionnaire	3.83412	-0.0714681	0.189289	0	0	0.123918	0.423748	62.3333	0.648384	5.95392	-0.153518	0.000496787	0	0	0.239623	0.003832	60.6667	0.0153059	0.0180092	0.0465891	1
f__Actinomycetaceae	Number of vaginal deliveries	Female life history questionnaire	1.14703	-0.124702	0.021647	-0.00263274	0.12	0.123918	0.173261	32.6667	0.355149	2.20005	-0.161476	0.000246997	-0.00612727	0.24	0.239623	0.002501	35.3333	0.00821471	0.000239673	0.00646574	1
c__Alphaproteobacteria	Number of vaginal deliveries	Female life history questionnaire	1.78897	-0.120813	0.0261259	0	0	0.123918	0.173261	51.3333	0.355849	1.21376	-0.184365	2.74791e-05	-0.00414462	0.27	0.239623	0.000742	43.1667	0.00140816	0.000341998	0.00646574	1
f__Enterobacteriaceae	Number of vaginal deliveries	Female life history questionnaire	1.84491	-0.116149	0.0325275	0	0	0.123918	0.173261	54.6667	0.366323	0.946968	-0.0686026	0.121427	9.8658e-08	0.01	0.239623	0.183843	112.5	0.488237	0.011851	0.032797	1
o__Enterobacteriales	Number of vaginal deliveries	Female life history questionnaire	1.82769	-0.116149	0.0325275	0	0	0.123918	0.173261	55	0.366323	1.34017	-0.0686026	0.121427	0.000134835	0.02	0.239623	0.183843	102.833	0.488237	0.011851	0.032797	1
o__Rhizobiales	Number of vaginal deliveries	Female life history questionnaire	1.52223	-0.139762	0.00998236	0	0	0.123918	0.173261	51.6667	0.260275	2.32813	-0.204195	3.26028e-06	-0.030606	0.73	0.239623	0.000218	14	0.000297693	4.98563e-05	0.0059329	1
c__Negativicutes	Number of vaginal deliveries	Female life history questionnaire	0.990721	-0.103893	0.0560072	-0.00422101	0.26	0.123918	0.181756	49.1667	0.426922	2.06462	-0.101054	0.0223353	-0.0119907	0.36	0.239623	0.050254	47.8333	0.215294	0.00306878	0.0130423	1
o__Bacteroidales	Number of vaginal deliveries	Female life history questionnaire	1.2427	-0.15565	0.0040691	-4.03589e-06	0.01	0.123918	0.171477	46	0.165851	1.06118	-0.0895706	0.0429822	5.86591e-05	0.01	0.239623	0.076518	104.5	0.313745	0.00110691	0.0087815	1
g__Actinomyces	Number of vaginal deliveries	Female life history questionnaire	1.18181	-0.103855	0.0560981	-0.000526855	0.05	0.123918	0.181756	53.3333	0.426922	0.00572621	-0.10434	0.0183094	-0.00849905	0.17	0.239623	0.045633	83	0.191091	0.00276824	0.01267	1
g__Finegoldia	Number of vaginal deliveries	Female life history questionnaire	1.46712	-0.113597	0.0365652	0	0	0.123918	0.180083	62.3333	0.368352	-0.627918	-0.102421	0.0205751	-0.00247492	0.24	0.239623	0.049017	92	0.205016	0.00163251	0.00971341	1
g__Prevotella	Number of vaginal deliveries	Female life history questionnaire	1.02494	-0.148685	0.0060931	-2.56113e-07	0.01	0.123918	0.171477	53.3333	0.207751	0.742647	-0.0832014	0.0601835	1.97953e-05	0.01	0.239623	0.096532	112.833	0.376391	0.0021963	0.0114354	1
f__Clostridiales_Family_XI_Incertae_Sedis	Number of vaginal deliveries	Female life history questionnaire	1.30768	-0.121439	0.0253543	0	0	0.123918	0.173261	59	0.355849	1.51465	-0.117782	0.00769308	-0.00584695	0.24	0.239623	0.021865	55.3333	0.111019	0.000546066	0.00649819	1
f__Lactobacillaceae	Number of vaginal deliveries	Female life history questionnaire	3.18771	-0.0548673	0.313819	0	0	0.123918	0.585115	69	0.754493	5.19461	-0.149424	0.00070263	-0.000680864	0.03	0.239623	0.00396	47	0.0205967	0.0494619	0.109004	1
f__Veillonellaceae	Number of vaginal deliveries	Female life history questionnaire	1.00899	-0.103893	0.0560072	-3.96875e-05	0.04	0.123918	0.181756	63.3333	0.426922	1.49949	-0.0977639	0.0271144	-0.000207476	0.04	0.239623	0.056238	86.5	0.240407	0.0034546	0.0141758	1
g__Escherichia	Number of vaginal deliveries	Female life history questionnaire	1.14798	-0.108792	0.0453267	-5.29346e-05	0.01	0.123918	0.181756	60	0.401151	1.64522	-0.0586606	0.185525	0.000522938	0.04	0.239623	0.259095	92	0.569318	0.0266463	0.0647124	1
g__Lactobacillus	Number of vaginal deliveries	Female life history questionnaire	2.9587	-0.0548673	0.313819	0	0	0.123918	0.585115	70.3333	0.754493	4.41753	-0.149318	0.000708905	-9.44267e-06	0.03	0.239623	0.00396	59.5	0.0205967	0.0494639	0.109004	1
f__Pseudomonadaceae	Number of vaginal deliveries	Female life history questionnaire	1.04588	-0.117596	0.030412	0	0	0.123918	0.173261	67.3333	0.355849	0.271687	-0.0913914	0.0389045	0.000362013	0.02	0.239623	0.072443	107.833	0.295447	0.00240239	0.0114354	1
o__Pseudomonadales	Number of vaginal deliveries	Female life history questionnaire	0.719698	-0.123807	0.0226144	-0.000173488	0.01	0.123918	0.173261	58	0.355849	-0.308973	-0.148104	0.000784289	-0.00247505	0.07	0.239623	0.00396	86.6667	0.0211758	0.00027375	0.00646574	1
g__Pseudomonas	Number of vaginal deliveries	Female life history questionnaire	0.933117	-0.117596	0.030412	0	0	0.123918	0.173261	71.3333	0.355849	0.407363	-0.0913914	0.0389045	0	0	0.239623	0.072443	115.333	0.295447	0.00240239	0.0114354	1
s__Prevotella_disiens	Number of vaginal deliveries	Female life history questionnaire	0.135267	-0.104201	0.0552798	-0.00220574	0.23	0.123918	0.181756	66.8333	0.426922	0.702507	-0.0841602	0.057278	-0.00020013	0.11	0.239623	0.095473	100.333	0.366434	0.00633464	0.0230373	1
s__Prevotella_disiens_t__Prevotella_disiens_unclassified	Number of vaginal deliveries	Female life history questionnaire	0.123909	-0.104201	0.0552798	-4.5853e-06	0.17	0.123918	0.181756	78.5	0.426922	0.104314	-0.0839999	0.0577556	-0.000175563	0.14	0.239623	0.095473	110.667	0.367615	0.0063885	0.0230373	1
s__Prevotella_timonensis	Number of vaginal deliveries	Female life history questionnaire	0.110494	-0.120479	0.0265443	-0.000783766	0.06	0.123918	0.173261	63.1667	0.355849	2.35464	-0.15782	0.000341877	-0.0370544	0.78	0.239623	0.002915	17.8333	0.0108316	0.000361433	0.00646574	1
o__Clostridiales	Number of vaginal deliveries	Female life history questionnaire	0.736099	-0.107257	0.0484708	0	0	0.123918	0.181756	80.3333	0.406329	1.61749	-0.125	0.00465704	-0.00124265	0.28	0.239623	0.013971	56.5	0.0717413	0.00141128	0.00971341	1
c__Clostridia	Number of vaginal deliveries	Female life history questionnaire	0.703385	-0.107257	0.0484708	0	0	0.123918	0.181756	81	0.406329	1.81707	-0.125	0.00465704	-0.00954284	0.4	0.239623	0.013971	43.8333	0.0717413	0.00141128	0.00971341	1
o__Actinomycetales	Number of vaginal deliveries	Female life history questionnaire	1.00353	-0.0623374	0.252363	-0.000855912	0.04	0.123918	0.53856	67.3333	0.719936	3.26007	-0.139755	0.00154013	-0.0103066	0.34	0.239623	0.006238	29.5	0.0337432	0.0322335	0.0767157	1
p__Ascomycota	Number of vaginal deliveries	Female life history questionnaire	0.828339	-0.0726041	0.182333	-0.000542122	0.02	0.123918	0.412869	74.3333	0.644706	-0.352085	-0.11451	0.00957774	-0.00811184	0.52	0.239623	0.025026	78.1667	0.128953	0.0184148	0.0466248	1
s__Finegoldia_magna	Number of vaginal deliveries	Female life history questionnaire	0.499807	-0.113597	0.0365652	0	0	0.123918	0.180083	83	0.368352	0.25983	-0.102421	0.0205751	-0.00038033	0.15	0.239623	0.049017	92.1667	0.205016	0.00163251	0.00971341	1
o__Saccharomycetales	Number of vaginal deliveries	Female life history questionnaire	0.544861	-0.0854358	0.116392	-9.40498e-19	0.01	0.123918	0.305722	88.3333	0.568491	-0.241677	-0.11451	0.00957774	-0.000929856	0.54	0.239623	0.025026	84	0.128953	0.00793413	0.0252515	1
s__Prevotella_timonensis_t__GCF_000177055	Number of vaginal deliveries	Female life history questionnaire	-0.194619	-0.120479	0.0265443	-6.44515e-07	0.04	0.123918	0.173261	79.1667	0.355849	2.50728	-0.15782	0.000341877	-0.00135569	0.53	0.239623	0.002915	31.6667	0.0108316	0.000361433	0.00646574	1
s__Finegoldia_magna_t__Finegoldia_magna_unclassified	Number of vaginal deliveries	Female life history questionnaire	0.2617	-0.113597	0.0365652	0	0	0.123918	0.180083	88.6667	0.368352	-1.10448	-0.102421	0.0205751	-2.8539e-05	0.1	0.239623	0.049017	116.5	0.205016	0.00163251	0.00971341	1
g__Gallionellaceae_unclassified	Number of vaginal deliveries	Female life history questionnaire	0.591129	-0.083066	0.126911	0	0	0.123918	0.30866	95	0.592141	0.612175	-0.173453	8.10549e-05	-0.000115608	0.35	0.239623	0.000938	64.5	0.00328975	0.00806351	0.0252515	1
c__Saccharomycetes	Number of vaginal deliveries	Female life history questionnaire	0.281931	-0.0854358	0.116392	-0.000221544	0.01	0.123918	0.305722	86.6667	0.568491	-0.158034	-0.11451	0.00957774	-0.000993508	0.53	0.239623	0.025026	82.5	0.128953	0.00793413	0.0252515	1
g__Porphyromonas	Number of vaginal deliveries	Female life history questionnaire	0.236446	-0.0833283	0.125712	0	0	0.123918	0.30866	102.333	0.591211	0.615515	-0.123415	0.00521091	-0.000260621	0.06	0.239623	0.015074	88	0.0785861	0.00857035	0.0254968	1
g__Peptoniphilus	Number of vaginal deliveries	Female life history questionnaire	0.671647	-0.0614234	0.259399	0	0	0.123918	0.53856	98	0.725502	0.926933	-0.133616	0.00247306	-0.00554188	0.27	0.239623	0.009183	57.3333	0.047585	0.0342884	0.0800063	1
s__Prevotella_buccalis	Number of vaginal deliveries	Female life history questionnaire	-0.328995	-0.11047	0.0420848	0	0	0.123918	0.181756	99	0.389727	1.3066	-0.131717	0.00285236	-0.0139954	0.57	0.239623	0.009832	44.3333	0.0517132	0.00100967	0.0087815	1
s__Prevotella_buccalis_t__GCF_000177075	Number of vaginal deliveries	Female life history questionnaire	-0.437014	-0.11047	0.0420848	0	0	0.123918	0.181756	101	0.389727	1.20602	-0.131717	0.00285236	-0.000428292	0.35	0.239623	0.009832	61.5	0.0517132	0.00100967	0.0087815	1
g__Anaerococcus	Number of vaginal deliveries	Female life history questionnaire	-0.447255	-0.102422	0.0595956	0	0	0.123918	0.18936	107.667	0.441482	0.365568	-0.0906011	0.0406323	0.000384547	0.09	0.239623	0.07396	100.5	0.301857	0.00502282	0.0199238	1
o__Gallionellales	Number of vaginal deliveries	Female life history questionnaire	-0.35513	-0.083066	0.126911	0	0	0.123918	0.30866	111.667	0.592141	0.358627	-0.173453	8.10549e-05	-0.0250452	0.74	0.239623	0.000938	43.3333	0.00328975	0.00806351	0.0252515	1
s__Pseudomonas_unclassified	Number of vaginal deliveries	Female life history questionnaire	0.104336	-0.0541296	0.320379	-0.000155659	0.01	0.123918	0.585115	102.5	0.756759	-0.18356	-0.0913914	0.0389045	6.47838e-05	0.01	0.239623	0.072443	122.667	0.295447	0.0645424	0.139646	1
f__Porphyromonadaceae	Number of vaginal deliveries	Female life history questionnaire	-0.811186	-0.0833283	0.125712	0	0	0.123918	0.30866	114.667	0.591211	-0.480554	-0.123415	0.00521091	-0.00126545	0.08	0.239623	0.015074	97.1667	0.0785861	0.00857035	0.0254968	1
f__Gallionellaceae	Number of vaginal deliveries	Female life history questionnaire	NA	-0.083066	0.126911	0	0	0.123918	0.30866	122.667	0.592141	1.31113	-0.173453	8.10549e-05	-0.000470042	0.44	0.239623	0.000938	47	0.00328975	0.00806351	0.0252515	1
g__Actinomyces	Number of caesarean section	Female life history questionnaire	2.16282	0.175589	0.00116934	0.026412	0.57	0.1017	0.23036	8.66667	0.0813037	-0.0263157	0.053024	0.23149	0	0	0.0723459	0.421363	96	0.632503	0.0270651	0.144883	1
f__Actinomycetaceae	Number of caesarean section	Female life history questionnaire	2.01567	0.157889	0.00356134	0.00467406	0.12	0.1017	0.239491	13	0.157856	1.07816	0.0991813	0.0249573	0.00141304	0.06	0.0723459	0.112308	48.6667	0.232103	0.000406656	0.0171187	1
s__Ureaplasma_parvum_t__Ureaplasma_parvum_unclassified	Number of caesarean section	Female life history questionnaire	1.70856	-0.113005	0.0375592	-7.05582e-05	0.13	0.1017	0.274043	33.5	0.374115	0.82012	-0.134273	0.00235291	-6.77601e-08	0.01	0.0723459	0.038117	54.6667	0.0454474	0.00079649	0.0189565	1
f__Streptococcaceae	Number of caesarean section	Female life history questionnaire	1.95865	0.0689903	0.205132	0.00317335	0.11	0.1017	0.445594	44.1667	0.659557	0.83539	0.0785279	0.0761395	0	0	0.0723459	0.224265	73.6667	0.419268	0.0395569	0.175213	1
s__Ureaplasma_parvum	Number of caesarean section	Female life history questionnaire	0.995735	-0.113005	0.0375592	-0.00387607	0.18	0.1017	0.274043	38.5	0.374115	0.746341	-0.134273	0.00235291	-0.0001243	0.01	0.0723459	0.038117	51.8333	0.0454474	0.00079649	0.0189565	1
p__Bacteroidetes	Number of caesarean section	Female life history questionnaire	1.36203	0.131896	0.0150938	0	0	0.1017	0.239491	49	0.300689	2.8916	0.0745456	0.0923086	0	0	0.0723459	0.230017	49.6667	0.445038	0.00576764	0.0596564	1
f__Prevotellaceae	Number of caesarean section	Female life history questionnaire	0.944491	0.131906	0.0150863	0.000111749	0.01	0.1017	0.239491	49.8333	0.300689	2.45104	0.0723066	0.102543	0	0	0.0723459	0.244294	55.3333	0.457345	0.00691833	0.0596564	1
s__Prevotella_buccalis	Number of caesarean section	Female life history questionnaire	1.14542	0.117715	0.0302434	0	0	0.1017	0.264452	55.3333	0.355849	0.426464	0.0553656	0.211501	0	0	0.0723459	0.389354	89.6667	0.605217	0.0292201	0.144883	1
c__Bacteroidia	Number of caesarean section	Female life history questionnaire	0.965901	0.138682	0.0105782	0	0	0.1017	0.239491	56.3333	0.266357	3.02033	0.0809993	0.0673191	0	0	0.0723459	0.205768	45.6667	0.398933	0.00303399	0.0401161	1
s__Prevotella_timonensis	Number of caesarean section	Female life history questionnaire	0.693024	0.136174	0.0120846	9.68662e-05	0.02	0.1017	0.239491	55	0.266357	1.20189	0.105267	0.0172944	0.00236745	0.1	0.0723459	0.098817	42.8333	0.18678	0.000431563	0.0171187	1
g__Anaerococcus	Number of caesarean section	Female life history questionnaire	1.22491	0.103211	0.0576482	0	0	0.1017	0.314389	60	0.433621	1.47855	0.139435	0.00157932	9.9397e-05	0.02	0.0723459	0.03655	39.5	0.0343349	0.00175395	0.0298172	1
s__Prevotella_buccalis_t__GCF_000177075	Number of caesarean section	Female life history questionnaire	0.971436	0.117715	0.0302434	0	0	0.1017	0.264452	60.3333	0.355849	1.24178	0.0553656	0.211501	0	0	0.0723459	0.389354	78	0.605217	0.0292201	0.144883	1
g__Porphyromonas	Number of caesarean section	Female life history questionnaire	1.19145	0.0873833	0.108268	0	0	0.1017	0.328135	70	0.551762	1.71515	0.104598	0.0180219	0	0	0.0723459	0.098817	51	0.191091	0.00797454	0.0596564	1
o__Bacteroidales	Number of caesarean section	Female life history questionnaire	0.687605	0.138682	0.0105782	0	0	0.1017	0.239491	65.3333	0.266357	3.10581	0.0809993	0.0673191	0	0	0.0723459	0.205768	44.6667	0.398933	0.00303399	0.0401161	1
g__Streptococcus	Number of caesarean section	Female life history questionnaire	1.30103	0.068884	0.205833	4.50742e-05	0.01	0.1017	0.445594	70.6667	0.660527	1.58738	0.0785279	0.0761395	0	0	0.0723459	0.224265	62.6667	0.419268	0.0397541	0.175213	1
o__Actinomycetales	Number of caesarean section	Female life history questionnaire	1.09064	0.0654394	0.229478	0.00104202	0.05	0.1017	0.480927	63.3333	0.701776	4.13993	0.120971	0.00618252	0.0268664	0.65	0.0723459	0.077044	10.5	0.0924066	0.0277679	0.144883	1
g__Prevotella	Number of caesarean section	Female life history questionnaire	0.651729	0.131636	0.0152963	0	0	0.1017	0.239491	69	0.303021	2.03547	0.0723066	0.102543	0	0	0.0723459	0.244294	59	0.457345	0.00694305	0.0596564	1
f__Clostridiales_Family_XI_Incertae_Sedis	Number of caesarean section	Female life history questionnaire	0.548377	0.109979	0.0430119	0	0	0.1017	0.290918	76.6667	0.391077	0.661055	0.0577381	0.192548	7.48517e-05	0.01	0.0723459	0.375817	77.8333	0.579457	0.0277443	0.144883	1
s__Prevotella_timonensis_t__GCF_000177055	Number of caesarean section	Female life history questionnaire	0.224429	0.136174	0.0120846	0	0	0.1017	0.239491	77.3333	0.266357	1.44169	0.105267	0.0172944	7.0616e-06	0.04	0.0723459	0.098817	47.8333	0.18678	0.000431563	0.0171187	1
s__Ureaplasma_unclassified	Number of caesarean section	Female life history questionnaire	0.624207	-0.067626	0.214255	-0.00064692	0.04	0.1017	0.458785	79.1667	0.676534	1.29082	-0.103969	0.0187299	0.00546905	0.27	0.0723459	0.098817	41.8333	0.194745	0.027141	0.144883	1
f__Porphyromonadaceae	Number of caesarean section	Female life history questionnaire	0.347783	0.0873833	0.108268	0	0	0.1017	0.328135	93.6667	0.551762	2.49311	0.104598	0.0180219	2.88408e-05	0.01	0.0723459	0.098817	33.8333	0.191091	0.00797454	0.0596564	1
s__Lactobacillus_crispatus_t__Lactobacillus_crispatus_unclassified	Number of caesarean section	Female life history questionnaire	0.839567	-0.0554174	0.308985	0	0	0.1017	0.563611	93	0.747944	2.67931	-0.199674	5.40214e-06	-4.97218e-06	0.15	0.0723459	0.000438	22.1667	0.000394866	0.0477374	0.195888	1
g__Ureaplasma	Number of caesarean section	Female life history questionnaire	0.609366	-0.0619393	0.255411	0	0	0.1017	0.512556	98.3333	0.721132	2.16657	-0.117889	0.00763726	0.000798565	0.05	0.0723459	0.082688	26.5	0.110531	0.0345972	0.164683	1
g__Bifidobacterium	Number of caesarean section	Female life history questionnaire	-0.471699	0.0822626	0.13064	0.000416946	0.03	0.1017	0.372986	92.5	0.592279	3.46319	0.109813	0.012999	0.00491757	0.18	0.0723459	0.098817	16.6667	0.157304	0.0103161	0.0703699	1
s__Lactobacillus_crispatus	Number of caesarean section	Female life history questionnaire	0.401028	-0.0554174	0.308985	-0.000126307	0.01	0.1017	0.563611	97.5	0.747944	2.63766	-0.199819	5.31668e-06	-0.0196134	0.67	0.0723459	0.000438	13.3333	0.000394866	0.0477374	0.195888	1
c__Gammaproteobacteria	Number of pregnancy	Female life history questionnaire	2.53104	-0.136199	0.00889514	-0.00165258	0.16	-0.0193328	0.541533	15	0.253456	1.48924	-0.10699	0.0151376	0	0	0.272319	0.051687	85.3333	0.176383	0.000288786	0.0126383	1
f__Pseudomonadaceae	Number of pregnancy	Female life history questionnaire	2.49341	-0.131431	0.0116139	-0.000960233	0.04	-0.0193328	0.541533	24.8333	0.266357	0.759184	-0.104635	0.0175345	0	0	0.272319	0.051687	95.6667	0.187504	0.000424816	0.0126383	1
p__Proteobacteria	Number of pregnancy	Female life history questionnaire	3.01211	-0.0845099	0.105542	-0.00159462	0.09	-0.0193328	0.737926	20	0.550375	5.24871	-0.2124	1.15024e-06	-9.7549e-05	0.01	0.272319	1.6e-05	43.1667	0.000120343	0.00556964	0.0946839	1
f__Bifidobacteriaceae	Number of pregnancy	Female life history questionnaire	2.60534	0.0788816	0.130937	0.000205639	0.17	-0.0193328	0.737926	28.3333	0.592279	4.37089	0.104028	0.0182037	4.3335e-05	0.07	0.272319	0.051737	55.1667	0.191091	0.0111215	0.132346	1
o__Pseudomonadales	Number of pregnancy	Female life history questionnaire	1.95773	-0.119466	0.0218957	-0.00090226	0.02	-0.0193328	0.541533	31.8333	0.355149	1.65018	-0.182317	3.1505e-05	-0.00191597	0.09	0.272319	0.000222	50.5	0.00159816	0.000240401	0.0126383	1
g__Pseudomonas	Number of pregnancy	Female life history questionnaire	1.86061	-0.131431	0.0116139	-2.7229e-05	0.02	-0.0193328	0.541533	41.3333	0.266357	1.01436	-0.104635	0.0175345	0	0	0.272319	0.051687	92	0.187504	0.000424816	0.0126383	1
o__Bifidobacteriales	Number of pregnancy	Female life history questionnaire	1.2965	0.0788816	0.130937	0.00422306	0.23	-0.0193328	0.737926	28.8333	0.592279	3.15278	0.104028	0.0182037	0.0021349	0.08	0.272319	0.051737	47.8333	0.191091	0.0111215	0.132346	1
f__Enterobacteriaceae	Number of pregnancy	Female life history questionnaire	0.961303	-0.114234	0.0284435	-2.24123e-05	0.08	-0.0193328	0.541533	47.1667	0.355849	0.838402	-0.0858328	0.0515686	-3.90473e-05	0.01	0.272319	0.128525	92.6667	0.348088	0.00320096	0.0634858	1
o__Enterobacteriales	Number of pregnancy	Female life history questionnaire	0.576326	-0.114234	0.0284435	-0.000961869	0.12	-0.0193328	0.541533	42.8333	0.355849	0.29071	-0.0858328	0.0515686	-1.0421e-07	0.01	0.272319	0.128525	102.167	0.348088	0.00320096	0.0634858	1
f__Mycoplasmataceae	Number of pregnancy	Female life history questionnaire	1.15205	-0.0708112	0.175266	-1.79031e-05	0.07	-0.0193328	0.737926	55	0.638084	2.49438	-0.0916771	0.037543	0.000295301	0.21	0.272319	0.099704	53.5	0.29051	0.0226439	0.192473	1
o__Mycoplasmatales	Number of pregnancy	Female life history questionnaire	0.993249	-0.0708112	0.175266	-0.00171702	0.08	-0.0193328	0.737926	43.5	0.638084	2.47822	-0.0916771	0.037543	9.63345e-05	0.35	0.272319	0.099704	54	0.29051	0.0226439	0.192473	1
g__Escherichia	Number of pregnancy	Female life history questionnaire	-0.022936	-0.113179	0.0299503	-9.77719e-06	0.01	-0.0193328	0.541533	82	0.355849	0.512239	-0.0703797	0.110653	0	0	0.272319	0.24224	105.667	0.471807	0.0098846	0.132346	1
s__Pseudomonas_unclassified	Number of pregnancy	Female life history questionnaire	0.02519	-0.0710746	0.173662	-0.000330207	0.04	-0.0193328	0.737926	72.3333	0.637352	0.515455	-0.104699	0.0174654	0	0	0.272319	0.051687	98	0.187504	0.0182649	0.181127	1
f__Anelloviridae	Number of pregnancy	Female life history questionnaire	-0.259405	0.0755022	0.148312	0.000140949	0.01	-0.0193328	0.737926	88.1667	0.604264	4.71258	0.115617	0.00863431	0.00401322	0.2	0.272319	0.034345	29.6667	0.122406	0.012316	0.133237	1
s__Lactobacillus_crispatus	Lactobacillus crispatus 125 2 CHN_mlg15748	Fecal microbiome	5.79994	0.386191	9.47317e-15	0.124184	1	0.209653	0	1	2.716e-09	4.68218	0.326687	2.239e-11	0.110026	0.89	0.229485	0	1.33333	3.13615e-06	2.50869e-22	2.58667e-20	1
s__Lactobacillus_crispatus_t__Lactobacillus_crispatus_unclassified	Lactobacillus crispatus 125 2 CHN_mlg15748	Fecal microbiome	5.69042	0.386191	9.47317e-15	0.000587547	0.64	0.209653	0	4.5	2.716e-09	4.30165	0.324853	2.93542e-11	0.00101389	0.33	0.229485	0	7.66667	3.13615e-06	4.31111e-22	2.58667e-20	1
f__Lactobacillaceae	Lactobacillus crispatus 125 2 CHN_mlg15748	Fecal microbiome	4.34055	0.185344	0.000313785	0	0	0.209653	0.006903	13.3333	0.528884	3.0434	0.14558	0.00356405	0	0	0.229485	0.03968	24.3333	0.972423	7.5188e-06	0.000128894	1
c__Bacilli	Lactobacillus crispatus 125 2 CHN_mlg15748	Fecal microbiome	4.40699	0.1728	0.000791105	0	0	0.209653	0.013053	14.3333	0.699273	3.03105	0.127017	0.011101	0	0	0.229485	0.088279	27	0.999879	7.07111e-05	0.000848534	1
g__Lactobacillus	Lactobacillus crispatus 125 2 CHN_mlg15748	Fecal microbiome	4.25202	0.185344	0.000313785	0	0	0.209653	0.006903	13.6667	0.528884	3.11085	0.145719	0.00353201	0	0	0.229485	0.03968	23.6667	0.972126	7.39506e-06	0.000128894	1
p__Firmicutes	Lactobacillus crispatus 125 2 CHN_mlg15748	Fecal microbiome	3.97479	0.173392	0.000758374	0	0	0.209653	0.013053	15.3333	0.692448	3.11137	0.133726	0.00747695	0	0	0.229485	0.078041	24	0.999879	3.39103e-05	0.000508654	1
o__Lactobacillales	Lactobacillus crispatus 125 2 CHN_mlg15748	Fecal microbiome	4.03023	0.174222	0.000714555	0	0	0.209653	0.013053	14.6667	0.686731	2.82293	0.12775	0.0106411	0	0	0.229485	0.088279	26	0.999879	6.44751e-05	0.000848534	1
c__Actinobacteria	Lactobacillus crispatus 125 2 CHN_mlg15748	Fecal microbiome	3.44276	-0.135125	0.0088848	0	0	0.209653	0.092589	18	0.947066	3.03605	-0.119831	0.0166318	0	0	0.229485	0.113145	27	0.999879	0.000325547	0.00279041	1
p__Actinobacteria	Lactobacillus crispatus 125 2 CHN_mlg15748	Fecal microbiome	3.06765	-0.135125	0.0088848	0	0	0.209653	0.092589	20	0.947066	3.13775	-0.119831	0.0166318	0	0	0.229485	0.113145	25.6667	0.999879	0.000325547	0.00279041	1
c__Betaproteobacteria	Lactobacillus crispatus 125 2 CHN_mlg15748	Fecal microbiome	2.25553	0.105532	0.0413746	0	0	0.209653	0.327687	32.6667	0.987844	1.8567	0.113558	0.0232955	0	0	0.229485	0.117889	38.3333	0.999879	0.00209111	0.0167289	1
o__Gallionellales	Lactobacillus crispatus 125 2 CHN_mlg15748	Fecal microbiome	1.36185	0.21521	2.70097e-05	0.0188953	0.47	0.209653	0.00107	27.3333	0.303678	2.80001	0.223107	6.81372e-06	0.167452	0.9	0.229485	0.000228	4.66667	0.192421	5.7201e-10	1.37283e-08	1
g__Gallionellaceae_unclassified	Lactobacillus crispatus 125 2 CHN_mlg15748	Fecal microbiome	1.44035	0.21521	2.70097e-05	2.72408e-05	0.12	0.209653	0.00107	31.5	0.303678	2.6765	0.223107	6.81372e-06	0.000288503	0.36	0.229485	0.000228	12.5	0.192421	5.7201e-10	1.37283e-08	1
o__Bifidobacteriales	Lactobacillus crispatus 125 2 CHN_mlg15748	Fecal microbiome	2.81753	-0.0952389	0.06579	0	0	0.209653	0.339512	26	0.987844	1.86961	-0.127545	0.0107677	0	0	0.229485	0.088279	33	0.999879	0.00293054	0.0206862	1
f__Bifidobacteriaceae	Lactobacillus crispatus 125 2 CHN_mlg15748	Fecal microbiome	2.79002	-0.0952389	0.06579	0	0	0.209653	0.339512	26.3333	0.987844	1.63474	-0.127545	0.0107677	0	0	0.229485	0.088279	36	0.999879	0.00293054	0.0206862	1
p__Proteobacteria	Lactobacillus crispatus 125 2 CHN_mlg15748	Fecal microbiome	2.17414	0.0660054	0.202805	0	0	0.209653	0.441269	56	0.987844	0.137252	0.111175	0.0263747	0.00921371	0.28	0.229485	0.120165	58.1667	0.999879	0.0262617	0.108669	1
f__Gallionellaceae	Lactobacillus crispatus 125 2 CHN_mlg15748	Fecal microbiome	0.596437	0.21521	2.70097e-05	6.12956e-05	0.26	0.209653	0.00107	45.1667	0.303678	2.35932	0.223107	6.81372e-06	0.00515896	0.63	0.229485	0.000228	10.1667	0.192421	5.7201e-10	1.37283e-08	1
s__Lactobacillus_vaginalis	Lactobacillus crispatus 125 2 CHN_mlg15748	Fecal microbiome	2.15728	0.162425	0.00162385	0.000668162	0.03	0.209653	0.022966	27	0.770041	1.21193	0.116131	0.0203255	0.0122081	0.48	0.229485	0.113145	30.8333	0.999879	0.000240887	0.00240887	1
s__Lactobacillus_vaginalis_t__GCF_000159435	Lactobacillus crispatus 125 2 CHN_mlg15748	Fecal microbiome	1.85145	0.162425	0.00162385	1.23451e-08	0.02	0.209653	0.022966	31.5	0.770041	1.23763	0.116131	0.0203255	0.000679415	0.49	0.229485	0.113145	32.6667	0.999879	0.000240887	0.00240887	1
g__Streptococcus	Lactobacillus crispatus 125 2 CHN_mlg15748	Fecal microbiome	1.71997	-0.0807631	0.118948	0	0	0.209653	0.351518	51.6667	0.987844	0.385292	-0.105036	0.0359651	0	0	0.229485	0.143485	63.6667	0.999879	0.0119991	0.062184	1
f__Streptococcaceae	Lactobacillus crispatus 125 2 CHN_mlg15748	Fecal microbiome	1.05922	-0.0807631	0.118948	0	0	0.209653	0.351518	61.6667	0.987844	0.358917	-0.105036	0.0359651	0	0	0.229485	0.143485	64	0.999879	0.0119991	0.062184	1
f__Coriobacteriaceae	Lactobacillus crispatus 125 2 CHN_mlg15748	Fecal microbiome	0.490341	-0.0883328	0.0880281	0	0	0.209653	0.339512	63.3333	0.987844	0.137825	-0.0664251	0.185456	0	0	0.229485	0.392041	84.3333	0.999879	0.0373969	0.12714	1
o__Coriobacteriales	Lactobacillus crispatus 125 2 CHN_mlg15748	Fecal microbiome	0.150985	-0.0883328	0.0880281	0	0	0.209653	0.339512	68.3333	0.987844	0.200187	-0.0664251	0.185456	0	0	0.229485	0.392041	82	0.999879	0.0373969	0.12714	1
s__Atopobium_vaginae	Lactobacillus crispatus 125 2 CHN_mlg15748	Fecal microbiome	0.655154	-0.0920211	0.0754991	0	0	0.209653	0.339512	59.3333	0.987844	0.588047	-0.068293	0.173368	0	0	0.229485	0.385271	69	0.999879	0.0309674	0.119874	1
g__Atopobium	Lactobacillus crispatus 125 2 CHN_mlg15748	Fecal microbiome	0.446138	-0.0866439	0.0942972	0	0	0.209653	0.339512	66.3333	0.987844	0.448232	-0.0765859	0.1267	0	0	0.229485	0.322826	70.6667	0.999879	0.0244198	0.104656	1
s__Atopobium_vaginae_t__Atopobium_vaginae_unclassified	Lactobacillus crispatus 125 2 CHN_mlg15748	Fecal microbiome	0.958475	-0.0920211	0.0754991	0	0	0.209653	0.339512	52.3333	0.987844	0.197815	-0.0664312	0.185416	0	0	0.229485	0.392041	82	0.999879	0.0340384	0.12714	1
o__Rhizobiales	Lactobacillus crispatus 125 2 CHN_mlg15748	Fecal microbiome	-0.222003	0.0891047	0.0852763	0	0	0.209653	0.339512	72	0.987844	1.77307	0.187412	0.000166405	0.0169475	0.3	0.229485	0.002779	19.1667	0.501433	0.00365023	0.0243349	1
s__Streptococcus_anginosus_t__Streptococcus_anginosus_unclassified	Lactobacillus crispatus 125 2 CHN_mlg15748	Fecal microbiome	0.565803	-0.0945626	0.0677407	0	0	0.209653	0.339512	59.6667	0.987844	-0.00648915	-0.0815535	0.103816	0	0	0.229485	0.298918	79	0.999879	0.0147158	0.0679192	1
f__Anelloviridae	Lactobacillus crispatus 125 2 CHN_mlg15748	Fecal microbiome	0.195187	-0.0661062	0.202115	0	0	0.209653	0.441269	84	0.987844	1.00971	-0.155611	0.00182344	0	0	0.229485	0.023424	42.6667	0.877256	0.0207954	0.0924242	1
s__Torque_teno_virus_t__PRJNA70005	Lactobacillus crispatus 125 2 CHN_mlg15748	Fecal microbiome	0.590168	-0.0830869	0.108665	0	0	0.209653	0.339512	68.6667	0.987844	2.41217	-0.117058	0.0193381	8.02136e-05	0.4	0.229485	0.113145	23.3333	0.999879	0.00819246	0.046814	1
g__Anelloviridae_noname	Lactobacillus crispatus 125 2 CHN_mlg15748	Fecal microbiome	-0.379936	-0.0830869	0.108665	0	0	0.209653	0.339512	82.3333	0.987844	1.6571	-0.117058	0.0193381	0.0105173	0.53	0.229485	0.113145	23.6667	0.999879	0.00819246	0.046814	1
s__Torque_teno_virus	Lactobacillus crispatus 125 2 CHN_mlg15748	Fecal microbiome	-0.023979	-0.0830869	0.108665	0	0	0.209653	0.339512	78	0.987844	1.89533	-0.117058	0.0193381	0.00298328	0.45	0.229485	0.113145	22.3333	0.999879	0.00819246	0.046814	1
s__Streptococcus_anginosus	Lactobacillus crispatus 125 2 CHN_mlg15748	Fecal microbiome	NA	-0.0945626	0.0677407	0	0	0.209653	0.339512	76.3333	0.987844	NA	-0.0815535	0.103816	0	0	0.229485	0.298918	87.6667	0.999879	0.0147158	0.0679192	1
s__Prevotella_timonensis	Lactobacillus crispatus 125 2 CHN_mlg15748	Fecal microbiome	0.498452	-0.0502276	0.332687	0	0	0.209653	0.627352	84.6667	0.995485	0.950169	-0.113841	0.0229513	-3.12876e-05	0.01	0.229485	0.117889	47.8333	0.999879	0.0632392	0.191179	1
s__Prevotella_timonensis_t__GCF_000177055	Lactobacillus crispatus 125 2 CHN_mlg15748	Fecal microbiome	0.665954	-0.0502276	0.332687	0	0	0.209653	0.627352	82.3333	0.995485	0.848041	-0.113841	0.0229513	-2.17066e-07	0.01	0.229485	0.117889	49.3333	0.999879	0.0632392	0.191179	1
s__Lactobacillus_crispatus	Lactobacillus crispatus MV 1A US_mlg96777	Fecal microbiome	6.24228	0.353681	1.84155e-12	0.119456	0.99	0.22438	0	1	2.6399e-07	4.01287	0.339126	3.40031e-12	0.108597	0.9	0.255094	0	1.16667	9.90842e-07	1.37389e-23	1.25921e-21	1
s__Lactobacillus_crispatus_t__Lactobacillus_crispatus_unclassified	Lactobacillus crispatus MV 1A US_mlg96777	Fecal microbiome	6.01872	0.353681	1.84155e-12	0.00087878	0.67	0.22438	0	4	2.6399e-07	4.0087	0.337117	4.63711e-12	0.00102903	0.28	0.255094	0	8	9.90842e-07	2.09868e-23	1.25921e-21	1
o__Lactobacillales	Lactobacillus crispatus MV 1A US_mlg96777	Fecal microbiome	4.35393	0.164046	0.00145516	0	0	0.22438	0.027652	15.6667	0.765355	3.06889	0.138544	0.00556947	0	0	0.255094	0.043763	26.6667	0.999879	2.46727e-05	0.000323251	1
g__Lactobacillus	Lactobacillus crispatus MV 1A US_mlg96777	Fecal microbiome	4.22466	0.174544	0.000698206	0	0	0.22438	0.015361	15.3333	0.686731	3.13163	0.154079	0.00202512	0	0	0.255094	0.024284	23.6667	0.89405	3.70825e-06	6.40704e-05	1
f__Lactobacillaceae	Lactobacillus crispatus MV 1A US_mlg96777	Fecal microbiome	3.97463	0.174544	0.000698206	0	0	0.22438	0.015361	16.3333	0.686731	3.37028	0.154002	0.00203582	0	0	0.255094	0.024284	23.6667	0.89692	3.73744e-06	6.40704e-05	1
c__Bacilli	Lactobacillus crispatus MV 1A US_mlg96777	Fecal microbiome	4.18026	0.16288	0.00157479	0	0	0.22438	0.027652	16.6667	0.768864	2.85212	0.137986	0.00576518	0	0	0.255094	0.043763	27.3333	0.999879	2.69376e-05	0.000323251	1
p__Firmicutes	Lactobacillus crispatus MV 1A US_mlg96777	Fecal microbiome	4.08151	0.161956	0.00167591	0	0	0.22438	0.027652	17.3333	0.773335	2.67947	0.140648	0.00488336	0	0	0.255094	0.042721	27.3333	0.999879	2.1512e-05	0.000322679	1
f__Gallionellaceae	Lactobacillus crispatus MV 1A US_mlg96777	Fecal microbiome	1.49567	0.196199	0.000134114	4.15614e-05	0.22	0.22438	0.003794	29.6667	0.39598	2.53309	0.231304	3.02282e-06	0.00589659	0.67	0.255094	0.000101	8.33333	0.161476	9.40321e-09	2.25677e-07	1
s__Lactobacillus_vaginalis	Lactobacillus crispatus MV 1A US_mlg96777	Fecal microbiome	1.40204	0.146936	0.0044056	0.000676622	0.04	0.22438	0.051312	35.3333	0.876135	1.09373	0.143564	0.00405835	0.0112004	0.49	0.255094	0.042359	28.3333	0.994063	3.58193e-05	0.000358193	1
s__Lactobacillus_vaginalis_t__GCF_000159435	Lactobacillus crispatus MV 1A US_mlg96777	Fecal microbiome	1.28979	0.146936	0.0044056	1.78156e-09	0.03	0.22438	0.051312	38.8333	0.876135	1.20636	0.143564	0.00405835	0.000605295	0.43	0.255094	0.042359	29.3333	0.994063	3.58193e-05	0.000358193	1
o__Bifidobacteriales	Lactobacillus crispatus MV 1A US_mlg96777	Fecal microbiome	2.82969	-0.0871452	0.0924003	0	0	0.22438	0.381696	34.6667	0.987844	2.03234	-0.139905	0.00511625	0	0	0.255094	0.042721	33.6667	0.999879	0.00475474	0.0305785	1
p__Bacteroidetes	Lactobacillus crispatus MV 1A US_mlg96777	Fecal microbiome	1.71131	-0.0907666	0.0795872	0	0	0.22438	0.375197	45	0.987844	0.365164	-0.0564061	0.260983	0	0	0.255094	0.407329	82	0.999879	0.0579941	0.169739	1
f__Bifidobacteriaceae	Lactobacillus crispatus MV 1A US_mlg96777	Fecal microbiome	2.32658	-0.0871452	0.0924003	0	0	0.22438	0.381696	40.6667	0.987844	1.89307	-0.139905	0.00511625	0	0	0.255094	0.042721	35.6667	0.999879	0.00475474	0.0305785	1
c__Actinobacteria	Lactobacillus crispatus MV 1A US_mlg96777	Fecal microbiome	3.04986	-0.122942	0.0173759	0	0	0.22438	0.149033	24.6667	0.975519	2.69457	-0.119818	0.0166437	0	0	0.255094	0.099268	29.6667	0.999879	0.000578666	0.00496	1
p__Actinobacteria	Lactobacillus crispatus MV 1A US_mlg96777	Fecal microbiome	2.70036	-0.122942	0.0173759	0	0	0.22438	0.149033	29.3333	0.975519	2.5943	-0.119818	0.0166437	0	0	0.255094	0.099268	30.6667	0.999879	0.000578666	0.00496	1
g__Gallionellaceae_unclassified	Lactobacillus crispatus MV 1A US_mlg96777	Fecal microbiome	0.386922	0.196199	0.000134114	3.05265e-05	0.07	0.22438	0.003794	50.5	0.39598	2.28483	0.231304	3.02282e-06	0.000327895	0.37	0.255094	0.000101	15	0.161476	9.40321e-09	2.25677e-07	1
c__Betaproteobacteria	Lactobacillus crispatus MV 1A US_mlg96777	Fecal microbiome	2.50094	0.107182	0.03828	0	0	0.22438	0.270695	34	0.987844	1.52333	0.130403	0.00911353	0	0	0.255094	0.066172	40	0.999879	0.00112308	0.00842306	1
o__Gallionellales	Lactobacillus crispatus MV 1A US_mlg96777	Fecal microbiome	0.185266	0.196199	0.000134114	0.0153498	0.42	0.22438	0.003794	46.8333	0.39598	2.28768	0.231304	3.02282e-06	0.16246	0.89	0.255094	0.000101	7.83333	0.161476	9.40321e-09	2.25677e-07	1
p__Proteobacteria	Lactobacillus crispatus MV 1A US_mlg96777	Fecal microbiome	2.60043	0.0868147	0.0936476	0	0	0.22438	0.381696	37.6667	0.987844	0.170288	0.141069	0.00475561	0.0107066	0.28	0.255094	0.042721	43	0.999879	0.0048416	0.0305785	1
f__Veillonellaceae	Lactobacillus crispatus MV 1A US_mlg96777	Fecal microbiome	0.274499	-0.0956644	0.0645865	0	0	0.22438	0.35685	64.6667	0.987844	1.30309	-0.0574229	0.252472	0	0	0.255094	0.407329	68	0.999879	0.0502629	0.150789	1
s__Prevotella_timonensis_t__GCF_000177055	Lactobacillus crispatus MV 1A US_mlg96777	Fecal microbiome	0.793449	-0.0618497	0.23277	0	0	0.22438	0.555282	71.6667	0.987844	0.917051	-0.120667	0.0158835	-3.70573e-05	0.03	0.255094	0.099268	43.5	0.999879	0.0309142	0.115928	1
f__Streptococcaceae	Lactobacillus crispatus MV 1A US_mlg96777	Fecal microbiome	1.23851	-0.0853167	0.0994702	0	0	0.22438	0.381696	53.3333	0.987844	0.158759	-0.0877141	0.0801242	0	0	0.255094	0.257322	67.6667	0.999879	0.0161271	0.087291	1
s__Prevotella_timonensis	Lactobacillus crispatus MV 1A US_mlg96777	Fecal microbiome	0.684968	-0.0618497	0.23277	0	0	0.22438	0.555282	72.6667	0.987844	0.956123	-0.120667	0.0158835	-0.000153611	0.02	0.255094	0.099268	43.1667	0.999879	0.0309142	0.115928	1
f__Coriobacteriaceae	Lactobacillus crispatus MV 1A US_mlg96777	Fecal microbiome	0.427472	-0.0941782	0.0688706	0	0	0.22438	0.35685	63.6667	0.987844	-0.363426	-0.0781338	0.119184	0	0	0.255094	0.306492	80.6667	0.999879	0.0176822	0.087291	1
o__Coriobacteriales	Lactobacillus crispatus MV 1A US_mlg96777	Fecal microbiome	0.0949251	-0.0941782	0.0688706	0	0	0.22438	0.35685	69	0.987844	0.118166	-0.0781338	0.119184	0	0	0.255094	0.306492	72.3333	0.999879	0.0176822	0.087291	1
c__Negativicutes	Lactobacillus crispatus MV 1A US_mlg96777	Fecal microbiome	-0.0946635	-0.0956644	0.0645865	0	0	0.22438	0.35685	71.3333	0.987844	1.74968	-0.0592396	0.237748	0	0	0.255094	0.407329	63	0.999879	0.0457029	0.140624	1
g__Streptococcus	Lactobacillus crispatus MV 1A US_mlg96777	Fecal microbiome	0.6699	-0.0853167	0.0994702	0	0	0.22438	0.381696	62.6667	0.987844	0.561577	-0.0877141	0.0801242	0	0	0.255094	0.257322	60.3333	0.999879	0.0161271	0.087291	1
o__Rhizobiales	Lactobacillus crispatus MV 1A US_mlg96777	Fecal microbiome	-0.203623	0.106428	0.0396697	0	0	0.22438	0.270848	70.6667	0.987844	2.29169	0.208682	2.64925e-05	0.0193326	0.31	0.255094	0.000492	13.1667	0.353801	0.000787892	0.00630314	1
f__Propionibacteriaceae	Lactobacillus crispatus MV 1A US_mlg96777	Fecal microbiome	-0.0906959	0.0960934	0.0633917	0.00020034	0.03	0.22438	0.35685	66.8333	0.987844	2.19386	0.0764612	0.127321	0.000267943	0.03	0.255094	0.308459	40.6667	0.999879	0.0181856	0.087291	1
o__Selenomonadales	Lactobacillus crispatus MV 1A US_mlg96777	Fecal microbiome	-0.419119	-0.0956644	0.0645865	0	0	0.22438	0.35685	73.3333	0.987844	0.704979	-0.0592396	0.237748	0	0	0.255094	0.407329	72.6667	0.999879	0.0457029	0.140624	1
g__Atopobium	Lactobacillus crispatus MV 1A US_mlg96777	Fecal microbiome	0.08985	-0.0925954	0.0736857	0	0	0.22438	0.35685	70.6667	0.987844	-0.140387	-0.089702	0.0734885	0	0	0.255094	0.249536	72.3333	0.999879	0.0108301	0.0649808	1
s__Atopobium_vaginae	Lactobacillus crispatus MV 1A US_mlg96777	Fecal microbiome	0.613376	-0.0797512	0.123657	0	0	0.22438	0.390533	67	0.987844	-0.265597	-0.0822231	0.100999	0	0	0.255094	0.281114	78	0.999879	0.0252351	0.10815	1
s__Atopobium_vaginae_t__Atopobium_vaginae_unclassified	Lactobacillus crispatus MV 1A US_mlg96777	Fecal microbiome	0.800198	-0.0797512	0.123657	0	0	0.22438	0.390533	63.3333	0.987844	-0.890208	-0.0805692	0.108069	0	0	0.255094	0.291089	84.3333	0.999879	0.0268484	0.111097	1
g__Dialister	Lactobacillus crispatus MV 1A US_mlg96777	Fecal microbiome	0.809246	-0.0606599	0.241897	0	0	0.22438	0.561823	70.6667	0.987844	0.372999	-0.0753446	0.132988	-9.97828e-06	0.01	0.255094	0.308459	66.5	0.999879	0.0702695	0.196101	1
g__Anelloviridae_noname	Lactobacillus crispatus MV 1A US_mlg96777	Fecal microbiome	0.547374	-0.0669711	0.196262	0	0	0.22438	0.504673	74.3333	0.987844	1.96244	-0.0906923	0.070354	0.0121434	0.55	0.255094	0.249536	27.5	0.999879	0.0355419	0.118473	1
s__Torque_teno_virus	Lactobacillus crispatus MV 1A US_mlg96777	Fecal microbiome	0.873434	-0.0669711	0.196262	0	0	0.22438	0.504673	66.6667	0.987844	1.98553	-0.0906923	0.070354	0.00310251	0.46	0.255094	0.249536	29	0.999879	0.0355419	0.118473	1
s__Streptococcus_anginosus	Lactobacillus crispatus MV 1A US_mlg96777	Fecal microbiome	NA	-0.112669	0.0293641	0	0	0.22438	0.215337	72.6667	0.987844	0.172453	-0.0683184	0.173207	0	0	0.255094	0.36157	76.3333	0.999879	0.0205176	0.0911893	1
s__Torque_teno_virus_t__PRJNA70005	Lactobacillus crispatus MV 1A US_mlg96777	Fecal microbiome	0.807706	-0.0669711	0.196262	0	0	0.22438	0.504673	68	0.987844	2.15729	-0.0906923	0.070354	0.000140107	0.33	0.255094	0.249536	31.8333	0.999879	0.0355419	0.118473	1
f__Anelloviridae	Lactobacillus crispatus MV 1A US_mlg96777	Fecal microbiome	0.553871	-0.0471926	0.362763	0	0	0.22438	0.641616	86	0.99639	1.725	-0.126993	0.0111168	0	0	0.255094	0.077354	39.6667	0.999879	0.0698931	0.196101	1
s__Streptococcus_anginosus_t__Streptococcus_anginosus_unclassified	Lactobacillus crispatus MV 1A US_mlg96777	Fecal microbiome	NA	-0.112669	0.0293641	0	0	0.22438	0.215337	73	0.987844	-0.294761	-0.0683184	0.173207	0	0	0.255094	0.36157	84.6667	0.999879	0.0205176	0.0911893	1
g__Bifidobacterium	Lactobacillus crispatus MV 1A US_mlg96777	Fecal microbiome	NA	-0.0582619	0.261049	0	0	0.22438	0.561823	102	0.988296	0.192954	-0.105377	0.0353638	0	0	0.255094	0.178962	60.3333	0.999879	0.0439303	0.140624	1
s__Lactobacillus_iners	Unclassified_mlg1616	Fecal microbiome	2.52236	-0.107606	0.0375187	-0.00279052	0.15	0.187669	0.380325	24.6667	0.987844	1.80631	-0.149679	0.0027233	-0.000625785	0.08	-0.0854113	0.438624	14.1667	0.938887	0.000809708	0.0971649	1
s__Dialister_micraerophilus_t__Dialister_micraerophilus_unclassified	Unclassified_mlg15925	Fecal microbiome	4.11603	0.125103	0.0154864	0.000491133	0.2	0.0434686	0.504542	8	0.974894	0.761765	0.0828984	0.0982196	0	0	-0.0791725	0.607506	39.6667	0.999879	0.00646452	0.165899	1
s__Dialister_micraerophilus	Unclassified_mlg15925	Fecal microbiome	3.39357	0.125103	0.0154864	0.0167406	0.32	0.0434686	0.504542	8.5	0.974894	1.5902	0.0828984	0.0982196	0	0	-0.0791725	0.607506	30.6667	0.999879	0.00646452	0.165899	1
g__Dialister	Unclassified_mlg15925	Fecal microbiome	3.85741	0.120883	0.0193599	0.00725289	0.14	0.0434686	0.504542	8.5	0.982264	0.952577	0.0828984	0.0982196	0	0	-0.0791725	0.607506	35.3333	0.999879	0.00691246	0.165899	1
s__Ureaplasma_parvum	Unclassified_mlg15925	Fecal microbiome	1.31914	0.108896	0.0352771	0.00861085	0.23	0.0434686	0.504542	31.6667	0.987844	4.05977	0.107501	0.0318083	0	0	-0.0791725	0.607506	7	0.999879	0.00225022	0.135013	1
s__Ureaplasma_parvum_t__Ureaplasma_parvum_unclassified	Unclassified_mlg15925	Fecal microbiome	1.322	0.108896	0.0352771	2.40086e-05	0.18	0.0434686	0.504542	38.1667	0.987844	3.61277	0.107501	0.0318083	0	0	-0.0791725	0.607506	8.33333	0.999879	0.00225022	0.135013	1
f__Viruses_noname	Unclassified_mlg159121	Fecal microbiome	3.20475	0.0973178	0.0600806	0.00102422	0.03	0.19297	0.660886	18.1667	0.987844	1.83409	0.081183	0.105401	0.00421584	0.1	-0.0110959	0.733696	28.3333	0.999879	0.0136921	0.164305	1
g__Viruses_noname	Unclassified_mlg159121	Fecal microbiome	2.43569	0.0973178	0.0600806	1.567e-08	0.02	0.19297	0.660886	31.3333	0.987844	2.75836	0.081183	0.105401	6.65811e-05	0.08	-0.0110959	0.733696	22.5	0.999879	0.0136921	0.164305	1
f__Mycoplasmataceae	Unclassified_mlg159121	Fecal microbiome	0.897389	-0.0855493	0.0985476	0	0	0.19297	0.737381	62	0.987844	3.55374	-0.104784	0.0364163	0	0	-0.0110959	0.733696	21.3333	0.999879	0.00910764	0.136615	1
c__Mollicutes	Unclassified_mlg159121	Fecal microbiome	1.10554	-0.0855493	0.0985476	-7.21626e-19	0.01	0.19297	0.737381	53.1667	0.987844	3.23276	-0.104836	0.0363223	0	0	-0.0110959	0.733696	22.6667	0.999879	0.00909495	0.136615	1
g__Ureaplasma	Unclassified_mlg159121	Fecal microbiome	1.18702	-0.0870475	0.0927675	0.00210992	0.05	0.19297	0.737381	32.6667	0.987844	2.72961	-0.102392	0.0409306	0	0	-0.0110959	0.733696	27	0.999879	0.00893759	0.136615	1
o__Mycoplasmatales	Unclassified_mlg159121	Fecal microbiome	0.499286	-0.0855493	0.0985476	0	0	0.19297	0.737381	70.3333	0.987844	3.37509	-0.104784	0.0364163	0	0	-0.0110959	0.733696	22	0.999879	0.00910764	0.136615	1
s__Ureaplasma_unclassified	Unclassified_mlg159121	Fecal microbiome	0.186173	-0.106715	0.039136	-0.000343847	0.01	0.19297	0.660886	59.8333	0.987844	1.56552	-0.0947435	0.0586488	0	0	-0.0110959	0.733696	40.6667	0.999879	0.00478093	0.136615	1
s__Streptococcus_agalactiae	Unclassified_mlg159121	Fecal microbiome	1.80019	0.101816	0.0491185	0.00306558	0.07	0.19297	0.660886	18	0.987844	2.46421	0.090978	0.0694703	0.000226844	0.03	-0.0110959	0.733696	20.8333	0.999879	0.00703165	0.136615	1
p__Tenericutes	Unclassified_mlg159121	Fecal microbiome	-0.165352	-0.0855493	0.0985476	-5.69829e-05	0.01	0.19297	0.737381	75.3333	0.987844	3.36102	-0.104836	0.0363223	-0.000294426	0.01	-0.0110959	0.733696	15	0.999879	0.00909495	0.136615	1
s__Streptococcus_agalactiae_t__Streptococcus_agalactiae_unclassified	Unclassified_mlg159121	Fecal microbiome	1.07473	0.101816	0.0491185	1.39755e-06	0.03	0.19297	0.660886	44.5	0.987844	1.34702	0.090978	0.0694703	1.02192e-07	0.02	-0.0110959	0.733696	39.6667	0.999879	0.00703165	0.136615	1
f__Anelloviridae	Unclassified_mlg86078	Fecal microbiome	3.65534	0.153751	0.00287125	0.0217284	0.58	0.0321853	0.142127	3.16667	0.806066	3.19841	0.092336	0.0653932	0	0	-0.00391536	0.390979	43	0.999879	0.00233001	0.139801	1
g__Alphatorquevirus	Unclassified_mlg86078	Fecal microbiome	1.23812	0.133898	0.00952849	0.0348905	0.28	0.0321853	0.377328	25.1667	0.95821	1.9809	0.125918	0.0118245	0.00353796	0.19	-0.00391536	0.390979	15.8333	0.999879	0.000227974	0.0273569	1
p__Actinobacteria	Unclassified_mlg18164	Fecal microbiome	4.48363	0.140085	0.00665891	0.0228735	0.5	-0.00777483	0.263693	6.66667	0.925773	4.25264	0.103908	0.0380182	0.0319601	0.61	0.114482	0.488387	5	0.999879	0.000998021	0.0598813	1
c__Actinobacteria	Unclassified_mlg18164	Fecal microbiome	4.34367	0.140085	0.00665891	0.000887499	0.38	-0.00777483	0.263693	19.8333	0.925773	3.87726	0.103908	0.0380182	8.44927e-06	0.24	0.114482	0.488387	14.1667	0.999879	0.000998021	0.0598813	1
c__Bacilli	Unclassified_mlg18164	Fecal microbiome	4.60253	-0.0889809	0.0857131	-3.89474e-05	0.02	-0.00777483	0.641462	48	0.987844	3.97119	-0.118946	0.0174568	-0.00117691	0.04	0.114482	0.449086	10.1667	0.999879	0.00532201	0.0841851	1
p__Firmicutes	Unclassified_mlg18164	Fecal microbiome	4.00737	-0.088431	0.0876741	-0.00109381	0.03	-0.00777483	0.641462	38.1667	0.987844	3.79243	-0.123186	0.0138051	-0.0118895	0.32	0.114482	0.449086	5.5	0.999879	0.00514901	0.0841851	1
o__Lactobacillales	Unclassified_mlg18164	Fecal microbiome	4.77756	-0.0869143	0.0932701	0	0	-0.00777483	0.641462	57	0.987844	3.90972	-0.124696	0.0126764	-0.00726058	0.27	0.114482	0.449086	4.66667	0.999879	0.00561234	0.0841851	1
s__Lactobacillus_iners	Unclassified_mlg18164	Fecal microbiome	3.48397	-0.085089	0.10038	-0.00316554	0.17	-0.00777483	0.641462	26.5	0.987844	2.61785	-0.176722	0.000389785	-0.000364894	0.02	0.114482	0.048591	15.6667	0.633367	0.00507724	0.0841851	1
f__Lactobacillaceae	Unclassified_mlg18164	Fecal microbiome	4.92518	-0.0971901	0.0604191	0	0	-0.00777483	0.641462	55	0.987844	3.58517	-0.108937	0.0295805	-0.00135615	0.08	0.114482	0.449086	13.3333	0.999879	0.00404997	0.0841851	1
g__Lactobacillus	Unclassified_mlg18164	Fecal microbiome	4.21324	-0.0971901	0.0604191	0	0	-0.00777483	0.641462	57.3333	0.987844	3.31408	-0.109206	0.0291787	-1.8747e-05	0.05	0.114482	0.449086	17.8333	0.999879	0.00401388	0.0841851	1
s__Lactobacillus_iners	Unclassified_mlg107313	Fecal microbiome	2.34106	-0.108171	0.0365215	-0.00290688	0.16	0.110362	0.388372	24.1667	0.987844	1.02717	-0.154294	0.00199559	-0.000826108	0.08	-0.0494884	0.333264	25.3333	0.887053	0.000741784	0.0890141	1
g__Siphoviridae_noname	Unclassified_mlg17793	Fecal microbiome	-1.21662	-0.0767886	0.138277	0	0	0.0420231	0.526514	98.3333	0.987844	-0.145795	-0.123711	0.0134032	0	0	0.136113	0.261982	48	0.999879	0.0115034	0.153378	1
g__Anelloviridae_noname	Unclassified_mlg118721	Fecal microbiome	3.29911	0.151381	0.00333874	0.0575119	0.92	0.173076	0.220357	4.33333	0.826309	2.143	0.0799423	0.110849	0	0	-0.0900123	0.873071	33.3333	0.999879	0.00651942	0.195583	1
s__Torque_teno_virus	Unclassified_mlg118721	Fecal microbiome	3.09202	0.151381	0.00333874	0.000426714	0.54	0.173076	0.220357	9.66667	0.826309	2.48503	0.0799423	0.110849	0	0	-0.0900123	0.873071	30.3333	0.999879	0.00651942	0.195583	1
s__Torque_teno_virus_t__PRJNA70005	Unclassified_mlg118721	Fecal microbiome	3.07885	0.151381	0.00333874	2.53993e-05	0.29	0.173076	0.220357	16	0.826309	2.55785	0.0799423	0.110849	0	0	-0.0900123	0.873071	30	0.999879	0.00651942	0.195583	1
f__Anelloviridae	Unclassified_mlg118721	Fecal microbiome	1.62846	0.104816	0.0427811	0	0	0.173076	0.393614	48.3333	0.987844	2.76604	0.0920813	0.0661425	0.00223672	0.08	-0.0900123	0.873071	13.3333	0.999879	0.00593217	0.195583	1
s__Lactobacillus_vaginalis	Unclassified_mlg91515	Fecal microbiome	3.63029	0.12348	0.0168873	0.0272113	0.55	0.0556895	0.561419	2.33333	0.975519	0.573476	0.109757	0.0283699	0.0148616	0.46	-0.113595	0.592222	42	0.999879	0.0010241	0.0614463	1
s__Lactobacillus_vaginalis_t__GCF_000159435	Unclassified_mlg91515	Fecal microbiome	2.8859	0.12348	0.0168873	6.61233e-07	0.27	0.0556895	0.561419	6.5	0.975519	1.06496	0.109757	0.0283699	0.000195147	0.29	-0.113595	0.592222	36.1667	0.999879	0.0010241	0.0614463	1
g__Finegoldia	Unclassified_mlg91515	Fecal microbiome	0.100543	0.0804036	0.120605	0	0	0.0556895	0.680395	59.6667	0.987844	2.60581	0.138068	0.00573619	0.000333559	0.01	-0.113595	0.191589	23.3333	0.999879	0.00798099	0.191544	1
s__Finegoldia_magna_t__Finegoldia_magna_unclassified	Unclassified_mlg91515	Fecal microbiome	0.102887	0.0804036	0.120605	0	0	0.0556895	0.680395	59.3333	0.987844	2.30659	0.138068	0.00573619	1.66926e-05	0.01	-0.113595	0.191589	29.5	0.999879	0.00798099	0.191544	1
s__Finegoldia_magna	Unclassified_mlg91515	Fecal microbiome	-0.744966	0.0804036	0.120605	0	0	0.0556895	0.680395	73	0.987844	2.70479	0.138068	0.00573619	0	0	-0.113595	0.191589	30.3333	0.999879	0.00798099	0.191544	1
f__Viruses_noname	Unclassified_mlg37947	Fecal microbiome	3.18947	0.100142	0.0529847	0.00099704	0.03	0.143518	0.665111	17.6667	0.987844	2.39372	0.0814151	0.104406	0.00470528	0.1	0.056863	0.687579	21.5	0.999879	0.0123858	0.14863	1
g__Viruses_noname	Unclassified_mlg37947	Fecal microbiome	2.63022	0.100142	0.0529847	1.39998e-08	0.02	0.143518	0.665111	30.5	0.987844	2.40324	0.0814151	0.104406	7.40948e-05	0.09	0.056863	0.687579	24.8333	0.999879	0.0123858	0.14863	1
p__Tenericutes	Unclassified_mlg37947	Fecal microbiome	1.29605	-0.0871701	0.0923069	-6.00628e-05	0.01	0.143518	0.665111	47	0.987844	3.68578	-0.110699	0.0270303	-0.000346916	0.02	0.056863	0.687579	12.1667	0.999879	0.00712069	0.121994	1
g__Ureaplasma	Unclassified_mlg37947	Fecal microbiome	1.95526	-0.088933	0.0858826	0.00206988	0.05	0.143518	0.665111	23.8333	0.987844	3.54758	-0.107876	0.0312128	0	0	0.056863	0.687579	23	0.999879	0.00685566	0.121994	1
s__Ureaplasma_unclassified	Unclassified_mlg37947	Fecal microbiome	0.870932	-0.108292	0.0363122	-0.000339418	0.01	0.143518	0.665111	47.8333	0.987844	2.09688	-0.0991196	0.0478639	0	0	0.056863	0.687579	35	0.999879	0.00354281	0.121994	1
c__Mollicutes	Unclassified_mlg37947	Fecal microbiome	0.325577	-0.0871701	0.0923069	-7.21522e-19	0.01	0.143518	0.665111	73.1667	0.987844	3.42027	-0.110699	0.0270303	0	0	0.056863	0.687579	22.3333	0.999879	0.00712069	0.121994	1
f__Mycoplasmataceae	Unclassified_mlg37947	Fecal microbiome	0.903171	-0.0871701	0.0923069	0	0	0.143518	0.665111	65.6667	0.987844	4.52875	-0.110646	0.0271045	-4.93358e-09	0.01	0.056863	0.687579	12.6667	0.999879	0.00712955	0.121994	1
o__Mycoplasmatales	Unclassified_mlg37947	Fecal microbiome	0.872713	-0.0871701	0.0923069	0	0	0.143518	0.665111	66.3333	0.987844	3.87168	-0.110646	0.0271045	-2.23965e-17	0.01	0.056863	0.687579	17	0.999879	0.00712955	0.121994	1
s__Streptococcus_agalactiae_t__Streptococcus_agalactiae_unclassified	Unclassified_mlg37947	Fecal microbiome	0.850468	0.101859	0.049024	9.95452e-07	0.02	0.143518	0.665111	52.5	0.987844	1.79028	0.088184	0.0785137	1.84215e-07	0.03	0.056863	0.687579	36.3333	0.999879	0.00813294	0.121994	1
s__Streptococcus_agalactiae	Unclassified_mlg37947	Fecal microbiome	0.159371	0.101859	0.049024	0.00275206	0.05	0.143518	0.665111	52.3333	0.987844	1.31841	0.088184	0.0785137	0.000338745	0.04	0.056863	0.687579	39	0.999879	0.00813294	0.121994	1
g__Escherichia	Unclassified_mlg235014	Fecal microbiome	1.27034	-0.124575	0.0159307	0	0	0.0979798	0.358701	72.3333	0.974894	3.14331	-0.111519	0.0259101	0	0	-0.00189654	0.534557	14	0.999879	0.000875326	0.0658721	1
f__Enterobacteriaceae	Unclassified_mlg235014	Fecal microbiome	1.58327	-0.114398	0.026952	-6.81238e-07	0.01	0.0979798	0.358701	61	0.987844	2.81969	-0.108373	0.0304379	0	0	-0.00189654	0.534557	16.3333	0.999879	0.0016468	0.0658721	1
o__Enterobacteriales	Unclassified_mlg235014	Fecal microbiome	1.3788	-0.114398	0.026952	-0.000378598	0.03	0.0979798	0.358701	50.8333	0.987844	3.06884	-0.108373	0.0304379	0	0	-0.00189654	0.534557	14.6667	0.999879	0.0016468	0.0658721	1
s__Escherichia_unclassified	Unclassified_mlg235014	Fecal microbiome	1.02548	-0.102143	0.0483933	-0.0019193	0.09	0.0979798	0.358701	49.8333	0.987844	1.41646	-0.104238	0.0374075	0	0	-0.00189654	0.534557	33.3333	0.999879	0.00368089	0.110427	1
s__Torque_teno_virus	Unclassified_mlg18173	Fecal microbiome	3.28268	0.150796	0.00346416	0.000394106	0.5	0.138556	0.228635	9.16667	0.826309	2.39377	0.0799404	0.110858	0	0	-0.0230578	0.849736	30.6667	0.999879	0.00653474	0.196042	1
g__Anelloviridae_noname	Unclassified_mlg18173	Fecal microbiome	2.47904	0.150796	0.00346416	0.0585701	0.92	0.138556	0.228635	8.66667	0.826309	2.16708	0.0799404	0.110858	0	0	-0.0230578	0.849736	33	0.999879	0.00653474	0.196042	1
s__Torque_teno_virus_t__PRJNA70005	Unclassified_mlg18173	Fecal microbiome	2.52678	0.150796	0.00346416	1.99057e-05	0.29	0.138556	0.228635	18.8333	0.826309	2.27058	0.0799404	0.110858	0	0	-0.0230578	0.849736	32	0.999879	0.00653474	0.196042	1
f__Anelloviridae	Unclassified_mlg18173	Fecal microbiome	1.36226	0.104544	0.0433267	0	0	0.138556	0.420365	48	0.987844	2.62589	0.0905455	0.0708118	0.00216039	0.08	-0.0230578	0.849736	13.6667	0.999879	0.00651379	0.196042	1
f__Viruses_noname	Unclassified_mlg118348	Fecal microbiome	1.8963	0.098617	0.0567249	0	0	0.0729609	0.751557	25.6667	0.987844	5.15185	0.142249	0.00441345	0.0522378	0.37	0.0632739	0.117181	2	0.995199	0.00186895	0.112137	1
g__Viruses_noname	Unclassified_mlg118348	Fecal microbiome	1.26024	0.098617	0.0567249	0	0	0.0729609	0.751557	33	0.987844	4.6528	0.142249	0.00441345	1.11607e-05	0.16	0.0632739	0.117181	9.5	0.995199	0.00186895	0.112137	1
o__Rhizobiales	Unclassified_mlg357050	Fecal microbiome	2.07698	0.155254	0.00260656	0.0131091	0.23	-0.00126721	0.086017	32.3333	0.806066	2.94405	0.109969	0.0280633	6.4041e-06	0.01	0.0435555	0.390547	19.1667	0.999879	0.000470319	0.0564383	1
g__Bifidobacterium	Unclassified_mlg243045	Fecal microbiome	3.08905	0.140411	0.00653163	0.0163097	0.37	0.0382109	0.365991	6.83333	0.92254	0.75126	0.10662	0.0332433	0	0	-0.0161457	0.46922	31.6667	0.999879	0.000791021	0.0949225	1
f__Clostridiales_Family_XI_Incertae_Sedis	Blautia hydrogenotrophica DSM 10507_mlg140404	Fecal microbiome	3.43718	0.0895061	0.0838732	0.00180505	0.02	0.111383	0.500071	16.8333	0.987844	2.12389	0.116481	0.0199477	0	0	0.0704262	0.279764	25.6667	0.999879	0.00538939	0.084367	1
c__Bacilli	Blautia hydrogenotrophica DSM 10507_mlg140404	Fecal microbiome	3.08463	-0.0812318	0.116815	-5.31873e-05	0.01	0.111383	0.500071	25.6667	0.987844	5.44083	-0.0817711	0.102894	0	0	0.0704262	0.473815	19.6667	0.999879	0.024136	0.122763	1
s__Peptoniphilus_harei	Blautia hydrogenotrophica DSM 10507_mlg140404	Fecal microbiome	1.73269	0.101795	0.0491665	0.0192321	0.25	0.111383	0.374422	27.5	0.987844	0.893412	0.110398	0.0274522	0	0	0.0704262	0.305635	42.3333	0.999879	0.00293521	0.084367	1
o__Bacteroidales	Blautia hydrogenotrophica DSM 10507_mlg140404	Fecal microbiome	2.31841	0.0959219	0.0638671	0	0	0.111383	0.395178	32.6667	0.987844	3.79011	0.0962564	0.0547127	0	0	0.0704262	0.435096	21.3333	0.999879	0.00703058	0.084367	1
c__Bacteroidia	Blautia hydrogenotrophica DSM 10507_mlg140404	Fecal microbiome	2.06068	0.0959219	0.0638671	0	0	0.111383	0.395178	36.3333	0.987844	4.13744	0.0962564	0.0547127	0	0	0.0704262	0.435096	19	0.999879	0.00703058	0.084367	1
p__Bacteroidetes	Blautia hydrogenotrophica DSM 10507_mlg140404	Fecal microbiome	2.56469	0.0878582	0.089755	0	0	0.111383	0.500071	31	0.987844	3.72572	0.0897017	0.0734895	0	0	0.0704262	0.473815	22.6667	0.999879	0.0133244	0.114209	1
g__Prevotella	Blautia hydrogenotrophica DSM 10507_mlg140404	Fecal microbiome	2.53161	0.0992467	0.0551551	0	0	0.111383	0.393009	29	0.987844	4.2221	0.107423	0.0319328	0	0	0.0704262	0.313693	17.3333	0.999879	0.00379215	0.084367	1
f__Prevotellaceae	Blautia hydrogenotrophica DSM 10507_mlg140404	Fecal microbiome	1.7305	0.099076	0.0555771	0	0	0.111383	0.393009	39.3333	0.987844	3.84405	0.107423	0.0319328	0	0	0.0704262	0.313693	19.6667	0.999879	0.00382899	0.084367	1
s__Prevotella_timonensis_t__GCF_000177055	Blautia hydrogenotrophica DSM 10507_mlg140404	Fecal microbiome	2.33237	0.106118	0.0402522	0	0	0.111383	0.374422	26.6667	0.987844	2.16472	0.0670501	0.181344	0	0	0.0704262	0.522147	40.3333	0.999879	0.0245525	0.122763	1
g__Peptoniphilus	Blautia hydrogenotrophica DSM 10507_mlg140404	Fecal microbiome	1.88851	0.105175	0.04207	0	0	0.111383	0.374422	33.6667	0.987844	1.1075	0.0901935	0.0719188	0	0	0.0704262	0.473815	41.6667	0.999879	0.00649672	0.084367	1
p__Firmicutes	Blautia hydrogenotrophica DSM 10507_mlg140404	Fecal microbiome	3.53721	-0.0804987	0.120165	-0.000518319	0.04	0.111383	0.500071	21.1667	0.987844	5.56138	-0.0799864	0.110651	0	0	0.0704262	0.473815	22	0.999879	0.026638	0.122945	1
s__Prevotella_timonensis	Blautia hydrogenotrophica DSM 10507_mlg140404	Fecal microbiome	2.0463	0.106118	0.0402522	0	0	0.111383	0.374422	31.3333	0.987844	2.41103	0.0670501	0.181344	0	0	0.0704262	0.522147	38.3333	0.999879	0.0245525	0.122763	1
o__Lactobacillales	Blautia hydrogenotrophica DSM 10507_mlg140404	Fecal microbiome	2.96129	-0.0800272	0.122358	0	0	0.111383	0.500071	31.3333	0.987844	5.4002	-0.0805058	0.108348	0	0	0.0704262	0.473815	22.6667	0.999879	0.0266126	0.122945	1
s__Peptoniphilus_harei_t__GCF_000183565	Blautia hydrogenotrophica DSM 10507_mlg140404	Fecal microbiome	0.842188	0.101795	0.0491665	0.00010428	0.16	0.111383	0.374422	48.1667	0.987844	1.7149	0.110398	0.0274522	0	0	0.0704262	0.305635	30	0.999879	0.00293521	0.084367	1
g__Lactobacillus	Blautia hydrogenotrophica DSM 10507_mlg140404	Fecal microbiome	3.20618	-0.0807763	0.118887	0	0	0.111383	0.500071	28.6667	0.987844	5.57174	-0.0857452	0.0871668	0	0	0.0704262	0.473815	17.6667	0.999879	0.0212292	0.12131	1
f__Lactobacillaceae	Blautia hydrogenotrophica DSM 10507_mlg140404	Fecal microbiome	3.19894	-0.0807763	0.118887	0	0	0.111383	0.500071	29	0.987844	5.48376	-0.0857477	0.0871576	0	0	0.0704262	0.473815	18	0.999879	0.0212273	0.12131	1
f__Veillonellaceae	Blautia hydrogenotrophica DSM 10507_mlg140404	Fecal microbiome	1.02261	0.102327	0.047987	0	0	0.111383	0.374422	48.6667	0.987844	2.24138	0.0764939	0.127158	0	0	0.0704262	0.476322	33.3333	0.999879	0.0153378	0.114352	1
s__Dialister_micraerophilus	Blautia hydrogenotrophica DSM 10507_mlg140404	Fecal microbiome	0.842309	0.117474	0.0230805	0	0	0.111383	0.374422	48.3333	0.987844	1.52606	0.0807115	0.107446	0	0	0.0704262	0.473815	38.3333	0.999879	0.00851854	0.0851854	1
s__Dialister_micraerophilus_t__Dialister_micraerophilus_unclassified	Blautia hydrogenotrophica DSM 10507_mlg140404	Fecal microbiome	0.646327	0.117474	0.0230805	0	0	0.111383	0.374422	50.3333	0.987844	1.16669	0.0807115	0.107446	0	0	0.0704262	0.473815	44	0.999879	0.00851854	0.0851854	1
o__Selenomonadales	Blautia hydrogenotrophica DSM 10507_mlg140404	Fecal microbiome	1.53318	0.102327	0.047987	0	0	0.111383	0.374422	41.6667	0.987844	1.73397	0.073586	0.142306	0	0	0.0704262	0.485003	40.6667	0.999879	0.0181057	0.114352	1
s__Prevotella_bivia	Blautia hydrogenotrophica DSM 10507_mlg140404	Fecal microbiome	0.82255	0.0726262	0.161013	0	0	0.111383	0.500071	67.6667	0.987844	4.00095	0.114835	0.021778	0	0	0.0704262	0.279764	17.3333	0.999879	0.0167062	0.114352	1
g__Dialister	Blautia hydrogenotrophica DSM 10507_mlg140404	Fecal microbiome	0.896282	0.113108	0.0287348	0	0	0.111383	0.374422	48.3333	0.987844	1.8416	0.0807115	0.107446	0	0	0.0704262	0.473815	35	0.999879	0.00927256	0.0855929	1
c__Negativicutes	Blautia hydrogenotrophica DSM 10507_mlg140404	Fecal microbiome	1.32921	0.102327	0.047987	0	0	0.111383	0.374422	43.6667	0.987844	2.23892	0.073586	0.142306	0	0	0.0704262	0.485003	36.3333	0.999879	0.0181057	0.114352	1
s__Prevotella_bivia_t__Prevotella_bivia_unclassified	Blautia hydrogenotrophica DSM 10507_mlg140404	Fecal microbiome	0.220515	0.0726262	0.161013	0	0	0.111383	0.500071	76	0.987844	4.27417	0.114835	0.021778	0	0	0.0704262	0.279764	15.3333	0.999879	0.0167062	0.114352	1
o__Gallionellales	Unclassified_mlg295059	Fecal microbiome	2.80051	0.190438	0.000211784	0.0641157	0.82	0.0644944	0.013978	10	0.450866	1.95717	0.0885984	0.0771148	0	0	0.10159	0.487084	28.6667	0.999879	0.0029897	0.119588	1
f__Gallionellaceae	Unclassified_mlg295059	Fecal microbiome	2.71145	0.190438	0.000211784	2.45601e-05	0.44	0.0644944	0.013978	17.6667	0.450866	2.20056	0.0885984	0.0771148	0	0	0.10159	0.487084	25.6667	0.999879	0.0029897	0.119588	1
g__Gallionellaceae_unclassified	Unclassified_mlg295059	Fecal microbiome	2.70749	0.190438	0.000211784	0.000111129	0.25	0.0644944	0.013978	17	0.450866	2.14312	0.0885984	0.0771148	0	0	0.10159	0.487084	27	0.999879	0.0029897	0.119588	1
f__Bifidobacteriaceae	Unclassified_mlg1062	Fecal microbiome	5.31092	0.121459	0.0187865	0	0	0.00568658	0.358398	13.6667	0.977801	4.25179	0.0863231	0.0850498	3.99425e-18	0.06	0.0751973	0.607812	11.8333	0.999879	0.00539099	0.103404	1
o__Bifidobacteriales	Unclassified_mlg1062	Fecal microbiome	5.04335	0.121459	0.0187865	0	0	0.00568658	0.358398	15.6667	0.977801	4.20556	0.0863231	0.0850498	0.0020865	0.15	0.0751973	0.607812	11.1667	0.999879	0.00539099	0.103404	1
p__Actinobacteria	Unclassified_mlg1062	Fecal microbiome	4.58372	0.125916	0.0148239	0.00170172	0.13	0.00568658	0.358398	8.16667	0.969513	4.46562	0.0978425	0.0508245	0.0004921	0.05	0.0751973	0.607812	6.5	0.999879	0.00215486	0.103404	1
c__Actinobacteria	Unclassified_mlg1062	Fecal microbiome	4.90802	0.125916	0.0148239	3.27834e-18	0.03	0.00568658	0.358398	12.3333	0.969513	4.63296	0.0978425	0.0508245	0	0	0.0751973	0.607812	8.66667	0.999879	0.00215486	0.103404	1
f__Lactobacillaceae	Unclassified_mlg1062	Fecal microbiome	5.26855	-0.0884462	0.0876193	0	0	0.00568658	0.65326	18.6667	0.987844	4.83223	-0.0956339	0.0563048	0	0	0.0751973	0.607812	9.66667	0.999879	0.0103571	0.138094	1
g__Lactobacillus	Unclassified_mlg1062	Fecal microbiome	4.67787	-0.0884462	0.0876193	0	0	0.00568658	0.65326	21	0.987844	4.10824	-0.0960358	0.0552726	0	0	0.0751973	0.607812	13.3333	0.999879	0.010209	0.138094	1
s__Lactobacillus_iners_t__Lactobacillus_iners_unclassified	Unclassified_mlg1062	Fecal microbiome	1.51933	-0.0838628	0.105393	0	0	0.00568658	0.65326	36.6667	0.987844	2.3274	-0.0893627	0.0745884	0	0	0.0751973	0.607812	22.6667	0.999879	0.0161966	0.17669	1
s__Lactobacillus_iners	Unclassified_mlg1062	Fecal microbiome	2.01471	-0.079905	0.122932	0	0	0.00568658	0.686981	35	0.987844	1.99464	-0.107439	0.0319065	0	0	0.0751973	0.607812	23	0.999879	0.0119874	0.143849	1
s__Lactobacillus_jensenii	Unclassified_mlg1062	Fecal microbiome	1.09781	-0.0913214	0.0777578	0	0	0.00568658	0.65326	39.6667	0.987844	-0.260987	-0.107333	0.0320774	0	0	0.0751973	0.607812	52.6667	0.999879	0.00603189	0.103404	1
s__Lactobacillus_jensenii_t__Lactobacillus_jensenii_unclassified	Unclassified_mlg1062	Fecal microbiome	0.663499	-0.109695	0.0339466	0	0	0.00568658	0.455013	50	0.987844	-0.78772	-0.0995472	0.0469054	0	0	0.0751973	0.607812	58.3333	0.999879	0.00326852	0.103404	1
g__Atopobium	Unclassified_mlg203322	Fecal microbiome	2.2344	0.114113	0.0273372	0.000363832	0.03	0.151929	0.28513	31.5	0.987844	1.72878	0.11729	0.0190983	0.00153038	0.19	-0.0674296	0.413472	22	0.999879	0.00107813	0.0341666	1
o__Coriobacteriales	Unclassified_mlg203322	Fecal microbiome	2.48973	0.106887	0.0388192	0.000198165	0.02	0.151929	0.28513	33.1667	0.987844	2.79446	0.109547	0.0286757	0.00398146	0.13	-0.0674296	0.413472	12.1667	0.999879	0.00227778	0.0341666	1
s__Atopobium_vaginae_t__Atopobium_vaginae_unclassified	Unclassified_mlg203322	Fecal microbiome	2.81503	0.106181	0.0401336	0.000323126	0.02	0.151929	0.28513	30.1667	0.987844	2.86017	0.131052	0.00877103	0.0060417	0.2	-0.0674296	0.357617	8.16667	0.999879	0.00119583	0.0341666	1
f__Coriobacteriaceae	Unclassified_mlg203322	Fecal microbiome	1.26909	0.106887	0.0388192	2.15007e-08	0.02	0.151929	0.28513	54.6667	0.987844	1.57319	0.109547	0.0286757	5.50508e-06	0.08	-0.0674296	0.413472	29.8333	0.999879	0.00227778	0.0341666	1
s__Atopobium_vaginae	Unclassified_mlg203322	Fecal microbiome	1.07768	0.106255	0.0399933	0.000797152	0.02	0.151929	0.28513	48.1667	0.987844	2.00903	0.136169	0.00644692	0.0113876	0.39	-0.0674296	0.357617	15.8333	0.999879	0.00107835	0.0341666	1
g__Finegoldia	Ruminococcaceae bacterium D16_mlg19665	Fecal microbiome	0.534427	0.0863072	0.0955888	0.00120607	0.03	-0.0188182	0.787157	45.1667	0.987844	2.27998	0.156576	0.00170595	0	0	0.154066	0.071224	15.6667	0.861632	0.00473314	0.189325	1
s__Finegoldia_magna_t__Finegoldia_magna_unclassified	Ruminococcaceae bacterium D16_mlg19665	Fecal microbiome	1.1386	0.0863072	0.0955888	3.48564e-06	0.02	-0.0188182	0.787157	39.5	0.987844	2.79634	0.156576	0.00170595	0	0	0.154066	0.071224	12.6667	0.861632	0.00473314	0.189325	1
s__Finegoldia_magna	Ruminococcaceae bacterium D16_mlg19665	Fecal microbiome	0.183566	0.0863072	0.0955888	4.40673e-09	0.02	-0.0188182	0.787157	61	0.987844	2.25542	0.156576	0.00170595	0	0	0.154066	0.071224	16.3333	0.861632	0.00473314	0.189325	1
c__Gammaproteobacteria	Phascolarctobacterium sp YIT 12067_mlg87239	Fecal microbiome	2.76199	0.146689	0.00447295	0.0012043	0.05	0.151847	0.221411	11.1667	0.878328	3.67371	0.098599	0.0490528	0	0	-0.014952	0.892077	29	0.999879	0.0014325	0.1719	1
g__Viruses_noname	Ruminococcus obeum A2 162_mlg17325	Fecal microbiome	2.61478	0.154231	0.00278414	0.0109406	0.86	0.0625405	0.155442	8.33333	0.806066	2.39032	0.0945541	0.0591576	7.91281e-17	0.01	-0.0977676	0.975271	40.6667	0.999879	0.00191839	0.115103	1
f__Viruses_noname	Ruminococcus obeum A2 162_mlg17325	Fecal microbiome	2.02527	0.154231	0.00278414	0.0724094	0.88	0.0625405	0.155442	10.8333	0.806066	2.22674	0.0945541	0.0591576	0.000963092	0.02	-0.0977676	0.975271	27.8333	0.999879	0.00191839	0.115103	1
s__Lactobacillus_vaginalis	Unclassified_mlg85485	Fecal microbiome	5.70838	0.174641	0.000693363	0.0945771	0.92	0.0903254	0.068643	1	0.686503	1.45163	0.104436	0.0370453	0.000790877	0.07	0.0962603	0.478095	27.8333	0.999879	0.000712104	0.0284842	1
s__Lactobacillus_vaginalis_t__GCF_000159435	Unclassified_mlg85485	Fecal microbiome	5.68404	0.174641	0.000693363	0.00681185	0.89	0.0903254	0.068643	5	0.686503	0.690566	0.104436	0.0370453	2.12156e-07	0.03	0.0962603	0.478095	45	0.999879	0.000712104	0.0284842	1
g__Bifidobacterium	Unclassified_mlg85485	Fecal microbiome	0.77872	-0.117959	0.0225155	-0.0416272	0.86	0.0903254	0.743011	28	0.987844	0.887436	-0.123001	0.0139486	-0.000745071	0.06	0.0962603	0.307369	35.8333	0.999879	0.000664817	0.0284842	1
c__Betaproteobacteria	Unclassified_mlg96668	Fecal microbiome	1.72599	0.119027	0.0213155	0.0117472	0.33	0.0330032	0.435758	21.8333	0.986242	1.11825	0.101104	0.0435513	0.000967046	0.08	0.0103581	0.508401	27	0.999879	0.00210386	0.0631157	1
f__Clostridiales_Family_XI_Incertae_Sedis	Blautia hydrogenotrophica DSM 10507_mlg7964	Fecal microbiome	3.04555	0.0862192	0.0959289	0.00199716	0.02	-0.0154361	0.612707	18.1667	0.987844	2.66133	0.104781	0.0364212	0	0	0.13581	0.40549	22	0.999879	0.00875827	0.190317	1
g__Peptoniphilus	Blautia hydrogenotrophica DSM 10507_mlg7964	Fecal microbiome	2.22575	0.109029	0.0350529	0	0	-0.0154361	0.447924	27	0.987844	0.957183	0.0842837	0.0927091	0	0	0.13581	0.483826	43.6667	0.999879	0.00816156	0.190317	1
g__Prevotella	Blautia hydrogenotrophica DSM 10507_mlg7964	Fecal microbiome	2.49914	0.0813654	0.116213	0	0	-0.0154361	0.653877	29.6667	0.987844	3.76246	0.0930614	0.063297	0	0	0.13581	0.483826	18.3333	0.999879	0.0161119	0.190317	1
s__Prevotella_timonensis	Blautia hydrogenotrophica DSM 10507_mlg7964	Fecal microbiome	1.93244	0.0998625	0.0536552	0	0	-0.0154361	0.461901	36	0.987844	2.35899	0.073745	0.141443	0	0	0.13581	0.636696	30	0.999879	0.0190317	0.190317	1
s__Prevotella_timonensis_t__GCF_000177055	Blautia hydrogenotrophica DSM 10507_mlg7964	Fecal microbiome	1.86134	0.0998625	0.0536552	0	0	-0.0154361	0.461901	36.6667	0.987844	1.80773	0.073745	0.141443	0	0	0.13581	0.636696	33.6667	0.999879	0.0190317	0.190317	1
c__Bacteroidia	Blautia hydrogenotrophica DSM 10507_mlg7964	Fecal microbiome	2.28843	0.0787454	0.128479	0	0	-0.0154361	0.657989	34.6667	0.987844	3.66726	0.0951611	0.0575396	0	0	0.13581	0.483826	18.3333	0.999879	0.0173015	0.190317	1
o__Bacteroidales	Blautia hydrogenotrophica DSM 10507_mlg7964	Fecal microbiome	2.09037	0.0787454	0.128479	0	0	-0.0154361	0.657989	38	0.987844	3.66374	0.0951611	0.0575396	0	0	0.13581	0.483826	18.6667	0.999879	0.0173015	0.190317	1
f__Prevotellaceae	Blautia hydrogenotrophica DSM 10507_mlg7964	Fecal microbiome	2.27166	0.0811341	0.117257	0	0	-0.0154361	0.653877	34	0.987844	3.73528	0.0930614	0.063297	0	0	0.13581	0.483826	18.6667	0.999879	0.0162999	0.190317	1
s__Peptoniphilus_harei	Blautia hydrogenotrophica DSM 10507_mlg7964	Fecal microbiome	2.20274	0.106775	0.0390251	0.0188544	0.24	-0.0154361	0.447924	16.8333	0.987844	2.08038	0.106212	0.0339275	0	0	0.13581	0.404707	24.3333	0.999879	0.00266104	0.159662	1
s__Peptoniphilus_harei_t__GCF_000183565	Blautia hydrogenotrophica DSM 10507_mlg7964	Fecal microbiome	2.07394	0.106775	0.0390251	9.87567e-05	0.17	-0.0154361	0.447924	23	0.987844	1.01913	0.106212	0.0339275	0	0	0.13581	0.404707	35.6667	0.999879	0.00266104	0.159662	1
s__Lactobacillus_vaginalis	Unclassified_mlg84523	Fecal microbiome	2.62314	0.177077	0.000581155	0.00914419	0.33	0.0910113	0.057534	6.16667	0.631134	-1.00535	0.0862953	0.0851508	0	0	0.0502526	0.395005	97	0.999879	0.00367499	0.148964	1
s__Lactobacillus_vaginalis_t__GCF_000159435	Unclassified_mlg84523	Fecal microbiome	2.68502	0.177077	0.000581155	3.3391e-06	0.21	0.0910113	0.057534	8.16667	0.631134	-0.88366	0.0862953	0.0851508	0	0	0.0502526	0.395005	96	0.999879	0.00367499	0.148964	1
s__Finegoldia_magna	Unclassified_mlg84523	Fecal microbiome	1.61391	0.0830529	0.108811	0	0	0.0910113	0.943501	35	0.987844	1.13253	0.150341	0.00260592	9.23662e-09	0.02	0.0502526	0.043519	56.1667	0.938887	0.00620683	0.148964	1
s__Finegoldia_magna_t__Finegoldia_magna_unclassified	Unclassified_mlg84523	Fecal microbiome	0.914612	0.0830529	0.108811	0	0	0.0910113	0.943501	49	0.987844	2.10948	0.150341	0.00260592	1.65168e-06	0.03	0.0502526	0.043519	42.8333	0.938887	0.00620683	0.148964	1
g__Finegoldia	Unclassified_mlg84523	Fecal microbiome	0.462661	0.0830529	0.108811	0	0	0.0910113	0.943501	58.6667	0.987844	1.52201	0.150341	0.00260592	0.00257019	0.06	0.0502526	0.043519	36.8333	0.938887	0.00620683	0.148964	1
o__Selenomonadales	Mitsuokella multacida DSM 20544_mlg15960	Fecal microbiome	1.20898	0.0900441	0.0820215	0	0	0.0582888	0.649914	33.6667	0.987844	1.61189	0.154884	0.00191675	0	0	0.165348	0.05335	19.6667	0.877256	0.00352282	0.140913	1
c__Negativicutes	Mitsuokella multacida DSM 20544_mlg15960	Fecal microbiome	1.07516	0.0900441	0.0820215	0	0	0.0582888	0.649914	35.3333	0.987844	1.9944	0.154884	0.00191675	0	0	0.165348	0.05335	14.6667	0.877256	0.00352282	0.140913	1
f__Veillonellaceae	Mitsuokella multacida DSM 20544_mlg15960	Fecal microbiome	1.34311	0.0900441	0.0820215	0	0	0.0582888	0.649914	31.3333	0.987844	1.61361	0.15778	0.00156911	0	0	0.165348	0.05335	19	0.827573	0.0034937	0.140913	1
o__Rhizobiales	Unclassified_mlg124553	Fecal microbiome	1.78163	0.181714	0.000412645	0.0133781	0.23	0.0255979	0.013617	36.5	0.566062	2.17721	0.116451	0.0199799	6.29559e-06	0.01	0.0548193	0.348096	25.5	0.999879	0.000207928	0.0249514	1
c__Alphaproteobacteria	Unclassified_mlg124553	Fecal microbiome	1.12858	0.104282	0.0438558	9.92988e-05	0.01	0.0255979	0.42873	96.3333	0.987844	3.00934	0.11046	0.0273646	0.000217169	0.02	0.0548193	0.348096	18.3333	0.999879	0.00253617	0.15217	1
s__Prevotella_timonensis	Unclassified_mlg4360	Fecal microbiome	1.03434	0.102361	0.0479129	3.0673e-05	0.01	0.18858	0.326575	54.8333	0.987844	0.364807	0.0905794	0.0707057	0	0	0.0606181	0.47791	54.3333	0.999879	0.00703518	0.120603	1
f__Actinomycetaceae	Unclassified_mlg4360	Fecal microbiome	1.08182	0.128998	0.0125323	0.000198565	0.02	0.18858	0.24814	45.3333	0.958763	1.69467	0.127	0.0111119	0.000851437	0.02	0.0606181	0.363917	19.5	0.999879	0.000279525	0.033543	1
s__Prevotella_timonensis_t__GCF_000177055	Unclassified_mlg4360	Fecal microbiome	0.8307	0.102361	0.0479129	0	0	0.18858	0.326575	65.6667	0.987844	0.323884	0.0905794	0.0707057	0	0	0.0606181	0.47791	55.6667	0.999879	0.00703518	0.120603	1
g__Actinomyces	Unclassified_mlg4360	Fecal microbiome	0.467306	0.0978796	0.0586098	0	0	0.18858	0.326575	78.3333	0.987844	1.31384	0.123806	0.0133312	0.000191176	0.01	0.0606181	0.363917	27.1667	0.999879	0.00258775	0.062106	1
p__Ascomycota	Unclassified_mlg207240	Fecal microbiome	0.252354	-0.137831	0.0075996	-0.000382395	0.02	0.112954	0.409562	57.5	0.939363	1.19953	-0.106382	0.0336412	-0.000147457	0.02	-0.0856047	0.919352	44	0.999879	0.000850403	0.0445775	1
o__Saccharomycetales	Unclassified_mlg207240	Fecal microbiome	0.101077	-0.127546	0.0135697	-8.45939e-06	0.01	0.112954	0.409562	69.6667	0.961251	1.65402	-0.106382	0.0336412	-2.43587e-10	0.01	-0.0856047	0.919352	44.6667	0.999879	0.00111444	0.0445775	1
c__Saccharomycetes	Unclassified_mlg207240	Fecal microbiome	-0.0941867	-0.127546	0.0135697	-0.00068628	0.01	0.112954	0.409562	64	0.961251	1.5378	-0.106382	0.0336412	0	0	-0.0856047	0.919352	50.3333	0.999879	0.00111444	0.0445775	1
o__Gallionellales	Unclassified_mlg118529	Fecal microbiome	4.15011	0.129668	0.0120779	0.00639385	0.24	-0.0934694	0.341631	6.33333	0.958432	3.46496	0.144806	0.00374686	0.019909	0.5	-0.0410627	0.156431	6.66667	0.97815	0.000125211	0.00500844	1
g__Gallionellaceae_unclassified	Unclassified_mlg118529	Fecal microbiome	3.7284	0.129668	0.0120779	4.45955e-05	0.08	-0.0934694	0.341631	14.5	0.958432	2.70433	0.144806	0.00374686	0.00011911	0.11	-0.0410627	0.156431	15.1667	0.97815	0.000125211	0.00500844	1
f__Gallionellaceae	Unclassified_mlg118529	Fecal microbiome	2.87045	0.129668	0.0120779	3.63885e-06	0.08	-0.0934694	0.341631	22.1667	0.958432	3.27379	0.144806	0.00374686	0.000186656	0.3	-0.0410627	0.156431	10.3333	0.97815	0.000125211	0.00500844	1
o__Pseudomonadales	Bacteroides sp 3_1_33FAA_mlg13592	Fecal microbiome	-0.0880483	-0.129093	0.0124672	-0.000734365	0.04	0.115119	0.126339	72.5	0.958763	1.07381	-0.0786086	0.11695	-0.00100717	0.13	0.0168054	0.685456	34.8333	0.999879	0.00837435	0.111658	1
c__Bacteroidia	Bacteroides sp D20_mlg23122	Fecal microbiome	2.55593	0.0804344	0.120462	0	0	0.0296773	0.727648	32.3333	0.987844	3.24417	0.110824	0.026858	0	0	0.0762837	0.636438	17.6667	0.999879	0.0108516	0.197985	1
o__Bacteroidales	Bacteroides sp D20_mlg23122	Fecal microbiome	2.39258	0.0804344	0.120462	0	0	0.0296773	0.727648	34	0.987844	3.5144	0.110824	0.026858	0	0	0.0762837	0.636438	15	0.999879	0.0108516	0.197985	1
f__Prevotellaceae	Bacteroides sp D20_mlg23122	Fecal microbiome	2.12237	0.0803564	0.120823	0	0	0.0296773	0.727648	36.6667	0.987844	3.15487	0.108341	0.030488	0	0	0.0762837	0.636438	20.6667	0.999879	0.0114476	0.197985	1
g__Prevotella	Bacteroides sp D20_mlg23122	Fecal microbiome	1.96932	0.0802124	0.121493	0	0	0.0296773	0.727648	39	0.987844	3.25063	0.108341	0.030488	0	0	0.0762837	0.636438	17.6667	0.999879	0.0115491	0.197985	1
p__Bacteroidetes	Bacteroides sp D20_mlg23122	Fecal microbiome	2.74541	0.0842018	0.103987	0	0	0.0296773	0.727648	28.6667	0.987844	3.56731	0.103907	0.0380198	0	0	0.0762837	0.705479	16	0.999879	0.010083	0.197985	1
s__Prevotella_bivia	Bacteroides sp D20_mlg23122	Fecal microbiome	0.490629	0.0818834	0.1139	0	0	0.0296773	0.727648	67.3333	0.987844	2.52693	0.124963	0.0124863	0.000895819	0.04	0.0762837	0.636438	18	0.999879	0.00798675	0.197985	1
s__Prevotella_bivia_t__Prevotella_bivia_unclassified	Bacteroides sp D20_mlg23122	Fecal microbiome	0.261338	0.0818834	0.1139	0	0	0.0296773	0.727648	72.6667	0.987844	3.22036	0.124963	0.0124863	2.88458e-10	0.01	0.0762837	0.636438	15.1667	0.999879	0.00798675	0.197985	1
p__Firmicutes	Unclassified_mlg33898	Fecal microbiome	3.29516	0.12032	0.0199355	0.00406057	0.11	0.0457498	0.252482	15	0.984257	5.1423	0.0849404	0.090185	0	0	-0.0665064	0.805001	7	0.999879	0.00606326	0.145518	1
o__Lactobacillales	Unclassified_mlg33898	Fecal microbiome	3.30832	0.116337	0.0244518	0.000227922	0.03	0.0457498	0.252482	31.1667	0.987844	5.04995	0.0920398	0.0662652	0	0	-0.0665064	0.733226	6.33333	0.999879	0.00411479	0.138899	1
c__Bacilli	Unclassified_mlg33898	Fecal microbiome	3.27732	0.115133	0.0259793	0.000105895	0.01	0.0457498	0.252482	37.6667	0.987844	4.93983	0.090726	0.0702492	0	0	-0.0665064	0.733226	7.33333	0.999879	0.00462996	0.138899	1
f__Bifidobacteriaceae	Unclassified_mlg33898	Fecal microbiome	1.19712	-0.103435	0.0456085	-4.09711e-05	0.04	0.0457498	0.392629	62.3333	0.987844	3.63769	-0.100689	0.0444253	0	0	-0.0665064	0.733226	8.33333	0.999879	0.00405304	0.138899	1
o__Bifidobacteriales	Unclassified_mlg33898	Fecal microbiome	0.623418	-0.103435	0.0456085	-0.000652929	0.05	0.0457498	0.392629	65	0.987844	3.71428	-0.100689	0.0444253	0	0	-0.0665064	0.733226	8	0.999879	0.00405304	0.138899	1
s__Gardnerella_vaginalis	Unclassified_mlg33898	Fecal microbiome	0.929337	-0.0758786	0.143024	8.27449e-06	0.11	0.0457498	0.554482	73	0.987844	3.15279	-0.124442	0.012861	0	0	-0.0665064	0.715929	9	0.999879	0.0121501	0.182251	1
g__Gardnerella	Unclassified_mlg33898	Fecal microbiome	0.617986	-0.0758786	0.143024	0.000699995	0.11	0.0457498	0.554482	69.3333	0.987844	3.77223	-0.124442	0.012861	0	0	-0.0665064	0.715929	5.33333	0.999879	0.0121501	0.182251	1
s__Gardnerella_vaginalis_t__Gardnerella_vaginalis_unclassified	Unclassified_mlg33898	Fecal microbiome	0.758391	-0.0758786	0.143024	0.00157564	0.16	0.0457498	0.554482	62.5	0.987844	3.77799	-0.124442	0.012861	0	0	-0.0665064	0.715929	5	0.999879	0.0121501	0.182251	1
s__Prevotella_timonensis_t__GCF_000177055	Unclassified_mlg56383	Fecal microbiome	1.31243	0.0994062	0.0547634	0	0	0.180973	0.309229	54.6667	0.987844	1.04096	0.0846957	0.091119	0	0	-0.0278167	0.563662	44.3333	0.999879	0.0106408	0.182414	1
f__Actinomycetaceae	Unclassified_mlg56383	Fecal microbiome	1.66313	0.126799	0.0141326	0.000206545	0.02	0.180973	0.279825	31.3333	0.965258	2.77281	0.123343	0.0136834	0.000778347	0.02	-0.0278167	0.342527	10	0.999879	0.000386863	0.0445006	1
s__Prevotella_timonensis	Unclassified_mlg56383	Fecal microbiome	0.664371	0.0994062	0.0547634	9.44105e-06	0.01	0.180973	0.309229	66.8333	0.987844	0.211457	0.0846957	0.091119	0	0	-0.0278167	0.563662	58	0.999879	0.0106408	0.182414	1
g__Actinomyces	Unclassified_mlg56383	Fecal microbiome	0.00331546	0.0975955	0.0593498	0	0	0.180973	0.309229	88.6667	0.987844	1.99235	0.121223	0.015403	0.000235903	0.01	-0.0278167	0.342527	20.1667	0.999879	0.00279399	0.0670558	1
o__Rhizobiales	Unclassified_mlg155780	Fecal microbiome	1.86477	0.181508	0.000419034	0.0142432	0.23	0.0624092	0.013828	34.8333	0.570192	2.89351	0.131512	0.00853513	6.21975e-06	0.01	0.0771916	0.254435	16.8333	0.999879	4.00886e-05	0.00481063	1
c__Alphaproteobacteria	Unclassified_mlg155780	Fecal microbiome	0.803563	0.103961	0.0445126	0.000135404	0.01	0.0624092	0.424645	101.333	0.987844	2.57459	0.125603	0.0120389	0.000191973	0.02	0.0771916	0.254435	18.6667	0.999879	0.00159904	0.0959421	1
f__Gallionellaceae	Victivallis vadensis ATCC BAA 548_mlg45568	Fecal microbiome	1.53124	0.105336	0.0417554	2.29021e-06	0.09	-0.0385576	0.973934	29	0.987844	1.14678	0.111944	0.0253453	1.26691e-18	0.01	0.0888434	0.486307	39	0.999879	0.00225125	0.0900501	1
o__Gallionellales	Victivallis vadensis ATCC BAA 548_mlg45568	Fecal microbiome	0.804334	0.105336	0.0417554	0.00419843	0.17	-0.0385576	0.973934	39.6667	0.987844	1.65229	0.111944	0.0253453	4.32131e-05	0.01	0.0888434	0.486307	31	0.999879	0.00225125	0.0900501	1
g__Gallionellaceae_unclassified	Victivallis vadensis ATCC BAA 548_mlg45568	Fecal microbiome	1.55239	0.105336	0.0417554	2.38178e-08	0.02	-0.0385576	0.973934	31.6667	0.987844	2.21604	0.111944	0.0253453	1.58364e-19	0.01	0.0888434	0.486307	25.5	0.999879	0.00225125	0.0900501	1
s__Lactobacillus_gasseri	Bacteroides thetaiotaomicron NLAE zl H463_mlg84720	Fecal microbiome	2.80461	0.0825869	0.110817	0.0718302	0.73	0.0325717	0.476994	23.8333	0.987844	1.08613	0.0631516	0.20812	0.000174691	0.02	-0.000700155	0.629757	53.1667	0.999879	0.0508603	0.174378	1
p__Bacteroidetes	Bacteroides thetaiotaomicron NLAE zl H463_mlg84720	Fecal microbiome	1.71797	-0.0844661	0.102902	-0.00365475	0.12	0.0325717	0.476994	42.8333	0.987844	3.83763	-0.097817	0.050885	-0.000357681	0.03	-0.000700155	0.386264	17.3333	0.999879	0.0118253	0.0886894	1
c__Bacteroidia	Bacteroides thetaiotaomicron NLAE zl H463_mlg84720	Fecal microbiome	2.07074	-0.0828821	0.109543	-0.000532927	0.05	0.0325717	0.476994	56.5	0.987844	3.59273	-0.0921076	0.0660647	0	0	-0.000700155	0.422031	29.3333	0.999879	0.015419	0.100631	1
o__Bacteroidales	Bacteroides thetaiotaomicron NLAE zl H463_mlg84720	Fecal microbiome	1.70579	-0.0828821	0.109543	-9.13294e-05	0.04	0.0325717	0.476994	68	0.987844	3.58824	-0.0921076	0.0660647	0	0	-0.000700155	0.422031	29.6667	0.999879	0.015419	0.100631	1
f__Prevotellaceae	Bacteroides thetaiotaomicron NLAE zl H463_mlg84720	Fecal microbiome	1.16265	-0.0800282	0.122353	-0.0119549	0.34	0.0325717	0.489624	44.6667	0.987844	3.46196	-0.0664153	0.185522	0	0	-0.000700155	0.629757	38	0.999879	0.0473935	0.167271	1
g__Prevotella	Bacteroides thetaiotaomicron NLAE zl H463_mlg84720	Fecal microbiome	1.37014	-0.0801793	0.121647	-0.00426076	0.29	0.0325717	0.489624	43.1667	0.987844	3.23385	-0.0664153	0.185522	0	0	-0.000700155	0.629757	38.6667	0.999879	0.0471763	0.167271	1
s__Prevotella_bivia_t__Prevotella_bivia_unclassified	Bacteroides thetaiotaomicron NLAE zl H463_mlg84720	Fecal microbiome	0.214449	-0.106739	0.0390907	-3.12016e-05	0.02	0.0325717	0.441014	88.6667	0.987844	2.16882	-0.0502994	0.316241	0	0	-0.000700155	0.64995	56.3333	0.999879	0.0631304	0.189391	1
s__Prevotella_bivia	Bacteroides thetaiotaomicron NLAE zl H463_mlg84720	Fecal microbiome	0.121453	-0.106739	0.0390907	-0.000433147	0.03	0.0325717	0.441014	80.3333	0.987844	1.6313	-0.0502994	0.316241	0	0	-0.000700155	0.64995	62	0.999879	0.0631304	0.189391	1
o__Gallionellales	Bacteroides thetaiotaomicron NLAE zl H463_mlg84720	Fecal microbiome	-0.355947	0.0568594	0.272722	0.0189452	0.53	0.0325717	0.651305	82.6667	0.990395	2.57868	0.106873	0.0328254	0.00378293	0.16	-0.000700155	0.322462	17	0.999879	0.0466797	0.167271	1
g__Gallionellaceae_unclassified	Bacteroides thetaiotaomicron NLAE zl H463_mlg84720	Fecal microbiome	-0.373691	0.0568594	0.272722	0.00449037	0.54	0.0325717	0.651305	86.1667	0.990395	2.61853	0.106873	0.0328254	6.9632e-09	0.02	-0.000700155	0.322462	26.5	0.999879	0.0466797	0.167271	1
f__Gallionellaceae	Bacteroides thetaiotaomicron NLAE zl H463_mlg84720	Fecal microbiome	-1.01303	0.0568594	0.272722	4.14022e-05	0.34	0.0325717	0.651305	115.333	0.990395	2.49306	0.106873	0.0328254	2.29682e-06	0.06	-0.000700155	0.322462	25	0.999879	0.0466797	0.167271	1
c__Bacteroidia	Unclassified_mlg12453	Fecal microbiome	2.31212	0.088082	0.0889375	0	0	0.0909049	0.320175	54.3333	0.987844	2.47383	0.110756	0.0269512	0	0	0.111874	0.430378	21.3333	0.999879	0.0067151	0.11173	1
o__Bacteroidales	Unclassified_mlg12453	Fecal microbiome	1.81371	0.088082	0.0889375	0	0	0.0909049	0.320175	59.3333	0.987844	2.21096	0.110756	0.0269512	0	0	0.111874	0.430378	24.3333	0.999879	0.0067151	0.11173	1
g__Prevotella	Unclassified_mlg12453	Fecal microbiome	2.3836	0.0892413	0.0847969	0	0	0.0909049	0.319764	51	0.987844	2.24582	0.0974971	0.0516509	0	0	0.111874	0.540827	25.6667	0.999879	0.00930899	0.11173	1
f__Prevotellaceae	Unclassified_mlg12453	Fecal microbiome	2.33863	0.0892374	0.0848102	0	0	0.0909049	0.319764	52.3333	0.987844	2.30363	0.0974971	0.0516509	0	0	0.111874	0.540827	24.3333	0.999879	0.00931081	0.11173	1
p__Bacteroidetes	Unclassified_mlg12453	Fecal microbiome	1.91898	0.0789288	0.127589	0	0	0.0909049	0.400994	61.6667	0.987844	1.92832	0.110905	0.0267458	0	0	0.111874	0.430378	27	0.999879	0.0119096	0.129923	1
s__Prevotella_timonensis	Unclassified_mlg12453	Fecal microbiome	2.06498	0.125014	0.0155603	0	0	0.0909049	0.171163	44.3333	0.974894	2.55503	0.149214	0.00280869	0	0	0.111874	0.234526	17.6667	0.945543	0.00016871	0.0101226	1
s__Prevotella_timonensis_t__GCF_000177055	Unclassified_mlg12453	Fecal microbiome	2.31463	0.125014	0.0155603	0	0	0.0909049	0.171163	41.6667	0.974894	3.0247	0.149214	0.00280869	0	0	0.111874	0.234526	13.3333	0.945543	0.00016871	0.0101226	1
f__Actinomycetaceae	Unclassified_mlg12453	Fecal microbiome	0.743196	0.0928224	0.0729787	0	0	0.0909049	0.319764	70	0.987844	1.41506	0.104565	0.0368115	0	0	0.111874	0.512293	35	0.999879	0.00602694	0.11173	1
g__Actinomyces	Unclassified_mlg12453	Fecal microbiome	0.197588	0.105309	0.0418076	0.00106297	0.02	0.0909049	0.319764	61.6667	0.987844	2.59242	0.0860347	0.0861009	0	0	0.111874	0.553032	25.6667	0.999879	0.00818029	0.11173	1
s__Streptococcus_anginosus	Unclassified_mlg12453	Fecal microbiome	-0.213019	0.0998025	0.0537997	0	0	0.0909049	0.319764	81.6667	0.987844	1.55719	0.131792	0.00839403	0	0	0.111874	0.350451	29.6667	0.999879	0.00193403	0.0580209	1
s__Streptococcus_anginosus_t__Streptococcus_anginosus_unclassified	Unclassified_mlg12453	Fecal microbiome	-0.362013	0.0998025	0.0537997	0	0	0.0909049	0.319764	83.3333	0.987844	1.49214	0.131792	0.00839403	0	0	0.111874	0.350451	30.3333	0.999879	0.00193403	0.0580209	1
s__Dasheen_mosaic_virus	Dorea longicatena DSM 13814_mlg44310	Fecal microbiome	3.61111	0.116447	0.0243153	0.000123799	0.01	0.056844	0.339543	12.5	0.987844	1.91735	0.0787774	0.116163	0.00140539	0.03	0.0620263	0.567147	32.3333	0.999879	0.00986715	0.197343	1
s__Dasheen_mosaic_virus_t__PRJNA15388	Dorea longicatena DSM 13814_mlg44310	Fecal microbiome	2.70555	0.116447	0.0243153	2.38865e-07	0.01	0.056844	0.339543	20.8333	0.987844	2.04551	0.0787774	0.116163	5.50516e-05	0.03	0.0620263	0.567147	33.8333	0.999879	0.00986715	0.197343	1
o__Clostridiales	Unclassified_mlg3421	Fecal microbiome	1.03519	-0.112746	0.0292526	-0.00024721	0.12	0.00434601	0.341779	50.5	0.987844	1.00815	-0.0757988	0.13066	-0.000346927	0.28	0.0910892	0.642369	61.8333	0.999879	0.012786	0.139484	1
c__Clostridia	Unclassified_mlg3421	Fecal microbiome	1.00532	-0.112746	0.0292526	-0.00106421	0.15	0.00434601	0.341779	43.6667	0.987844	1.79882	-0.0757988	0.13066	-0.00851118	0.56	0.0910892	0.642369	35	0.999879	0.012786	0.139484	1
c__Gammaproteobacteria	Unclassified_mlg3421	Fecal microbiome	1.49013	-0.0809266	0.118201	0	0	0.00434601	0.526627	77	0.987844	1.31727	-0.0944952	0.0593165	-0.000982266	0.15	0.0910892	0.471708	53.5	0.999879	0.0157562	0.157562	1
g__Anaerococcus	Unclassified_mlg3421	Fecal microbiome	0.0303363	-0.098153	0.0579051	0	0	0.00434601	0.395352	99.3333	0.987844	-0.63747	-0.11396	0.022808	-0.0178894	0.64	0.0910892	0.417087	55.5	0.999879	0.0032573	0.0726988	1
g__Peptoniphilus	Unclassified_mlg3421	Fecal microbiome	0.0855213	-0.0973569	0.0599773	0	0	0.00434601	0.39585	98.6667	0.987844	-0.628263	-0.111989	0.0252863	-0.000353272	0.04	0.0910892	0.417087	89	0.999879	0.00363494	0.0726988	1
s__Peptoniphilus_harei	Unclassified_mlg3421	Fecal microbiome	-0.130131	-0.111107	0.0317008	-0.000400196	0.05	0.00434601	0.341779	78.8333	0.987844	-0.566188	-0.110384	0.0274728	-0.000173453	0.03	0.0910892	0.417087	91.8333	0.999879	0.00175075	0.0720115	1
s__Prevotella_buccalis	Unclassified_mlg3421	Fecal microbiome	-0.24194	-0.109775	0.0338159	-7.86193e-05	0.01	0.00434601	0.341779	95	0.987844	-0.324523	-0.105316	0.0354717	-0.0244511	0.83	0.0910892	0.423127	51.8333	0.999879	0.00240038	0.0720115	1
f__Porphyromonadaceae	Unclassified_mlg3421	Fecal microbiome	-0.681402	-0.0777876	0.133206	0	0	0.00434601	0.526627	119.333	0.987844	-1.1352	-0.112568	0.0245358	0.000882782	0.35	0.0910892	0.417087	75	0.999879	0.0124412	0.139484	1
s__Peptoniphilus_harei_t__GCF_000183565	Unclassified_mlg3421	Fecal microbiome	-0.450977	-0.111107	0.0317008	-0.000129763	0.05	0.00434601	0.341779	88.6667	0.987844	-0.0957762	-0.110384	0.0274728	-3.5978e-05	0.03	0.0910892	0.417087	87.8333	0.999879	0.00175075	0.0720115	1
s__Prevotella_buccalis_t__GCF_000177075	Unclassified_mlg3421	Fecal microbiome	-0.993133	-0.109775	0.0338159	-1.11084e-06	0.01	0.00434601	0.341779	109	0.987844	-0.20905	-0.105316	0.0354717	-0.000817392	0.54	0.0910892	0.423127	64.1667	0.999879	0.00240038	0.0720115	1
g__Porphyromonas	Unclassified_mlg3421	Fecal microbiome	-0.705792	-0.0715038	0.1676	0	0	0.00434601	0.592586	122.333	0.987844	-0.460994	-0.112568	0.0245358	0.000500535	0.33	0.0910892	0.417087	71.5	0.999879	0.0184581	0.170383	1
p__Ascomycota	Ruminococcus torques L2 14_mlg17008	Fecal microbiome	0.860699	-0.126018	0.0147424	0	0	0.073168	0.410297	41	0.969513	2.49336	-0.116529	0.0198958	-0.00185451	0.11	-0.0677868	0.830651	13.5	0.999879	0.000599904	0.0239962	1
o__Saccharomycetales	Ruminococcus torques L2 14_mlg17008	Fecal microbiome	1.07184	-0.127243	0.0137956	0	0	0.073168	0.410297	36.3333	0.963171	2.65533	-0.116529	0.0198958	-3.8263e-05	0.05	-0.0677868	0.830651	18.5	0.999879	0.000567557	0.0239962	1
c__Saccharomycetes	Ruminococcus torques L2 14_mlg17008	Fecal microbiome	0.65463	-0.127243	0.0137956	0	0	0.073168	0.410297	44	0.963171	2.57521	-0.116529	0.0198958	-5.8938e-07	0.07	-0.0677868	0.830651	20.8333	0.999879	0.000567557	0.0239962	1
s__Finegoldia_magna_t__Finegoldia_magna_unclassified	Unclassified_mlg21185	Fecal microbiome	2.88083	0.138775	0.00719196	0.000195702	0.35	0.0157779	0.360454	5.83333	0.933894	2.55548	0.0943959	0.0595855	2.36057e-09	0.06	0.0233709	0.226154	24.8333	0.999879	0.00222961	0.0334442	1
g__Finegoldia	Unclassified_mlg21185	Fecal microbiome	2.57554	0.138775	0.00719196	0.094502	0.89	0.0157779	0.360454	1.66667	0.933894	2.92379	0.0943959	0.0595855	0.0347142	0.51	0.0233709	0.226154	17.5	0.999879	0.00222961	0.0334442	1
s__Finegoldia_magna	Unclassified_mlg21185	Fecal microbiome	2.28193	0.138775	0.00719196	0.000108451	0.43	0.0157779	0.360454	9.83333	0.933894	3.1891	0.0943959	0.0595855	6.25475e-06	0.21	0.0233709	0.226154	19.6667	0.999879	0.00222961	0.0334442	1
p__Bacteroidetes	Unclassified_mlg21185	Fecal microbiome	2.27763	0.114737	0.0265001	0	0	0.0157779	0.407126	25	0.987844	2.60163	0.0807925	0.107092	0	0	0.0233709	0.283879	33	0.999879	0.00892345	0.0629891	1
o__Bacteroidales	Unclassified_mlg21185	Fecal microbiome	2.41097	0.102663	0.047256	0	0	0.0157779	0.407126	26.6667	0.987844	2.20262	0.0882743	0.078207	0	0	0.0233709	0.276861	33	0.999879	0.00787049	0.0595934	1
o__Actinomycetales	Unclassified_mlg21185	Fecal microbiome	1.64062	0.110403	0.0328039	0.00898566	0.27	0.0157779	0.407126	23	0.987844	2.62898	0.0756244	0.13155	0	0	0.0233709	0.315367	34.6667	0.999879	0.0135061	0.086977	1
c__Bacteroidia	Unclassified_mlg21185	Fecal microbiome	1.9743	0.102663	0.047256	0	0	0.0157779	0.407126	31	0.987844	1.77289	0.0882743	0.078207	0	0	0.0233709	0.276861	38	0.999879	0.00787049	0.0595934	1
s__Peptoniphilus_harei_t__GCF_000183565	Unclassified_mlg21185	Fecal microbiome	1.71431	0.134702	0.00910238	0	0	0.0157779	0.360454	32.3333	0.954594	-0.292425	0.140607	0.00489603	0	0	0.0233709	0.112041	59.6667	0.999879	9.79778e-05	0.00587867	1
s__Peptoniphilus_harei	Unclassified_mlg21185	Fecal microbiome	1.64285	0.134702	0.00910238	0	0	0.0157779	0.360454	34.6667	0.954594	0.329716	0.140607	0.00489603	0	0	0.0233709	0.112041	50.3333	0.999879	9.79778e-05	0.00587867	1
f__Clostridiales_Family_XI_Incertae_Sedis	Unclassified_mlg21185	Fecal microbiome	1.76596	0.0966183	0.0619541	0	0	0.0157779	0.407126	39	0.987844	2.30924	0.0778278	0.120642	0	0	0.0233709	0.300704	39	0.999879	0.0166706	0.086977	1
g__Prevotella	Unclassified_mlg21185	Fecal microbiome	1.61443	0.104525	0.043363	0	0	0.0157779	0.407126	39.3333	0.987844	2.33924	0.0870565	0.0824234	0	0	0.0233709	0.276861	31	0.999879	0.0079111	0.0595934	1
g__Porphyromonas	Unclassified_mlg21185	Fecal microbiome	1.11868	0.101239	0.0504253	0.00132061	0.03	0.0157779	0.407126	42.6667	0.987844	0.277079	0.133616	0.00752646	0	0	0.0233709	0.112041	53.3333	0.999879	0.0016792	0.0334442	1
g__Peptoniphilus	Unclassified_mlg21185	Fecal microbiome	1.86501	0.125071	0.0155135	0	0	0.0157779	0.407126	28.6667	0.974894	1.22406	0.115777	0.0207137	0	0	0.0233709	0.164723	41	0.999879	0.000656203	0.0262481	1
f__Prevotellaceae	Unclassified_mlg21185	Fecal microbiome	1.55281	0.104389	0.0436384	0	0	0.0157779	0.407126	41.3333	0.987844	2.09479	0.0870565	0.0824234	0	0	0.0233709	0.276861	34.3333	0.999879	0.00794579	0.0595934	1
f__Veillonellaceae	Unclassified_mlg21185	Fecal microbiome	1.34954	0.0939046	0.069684	0	0	0.0157779	0.407126	51.3333	0.987844	2.33308	0.0641576	0.200952	0	0	0.0233709	0.409256	43	0.999879	0.0366219	0.154643	1
s__Prevotella_bivia_t__Prevotella_bivia_unclassified	Unclassified_mlg21185	Fecal microbiome	1.36687	0.0979336	0.0584701	-9.74665e-09	0.01	0.0157779	0.407126	46.1667	0.987844	1.41558	0.106655	0.0331866	0	0	0.0233709	0.221686	36.3333	0.999879	0.00420047	0.0420047	1
o__Clostridiales	Unclassified_mlg21185	Fecal microbiome	1.4274	0.0793269	0.125673	0	0	0.0157779	0.518403	55	0.987844	2.35372	0.0958418	0.0557688	0	0	0.0233709	0.226154	25	0.999879	0.0164606	0.086977	1
c__Clostridia	Unclassified_mlg21185	Fecal microbiome	1.39529	0.0793269	0.125673	0	0	0.0157779	0.518403	56	0.987844	2.88369	0.0958418	0.0557688	0	0	0.0233709	0.226154	21	0.999879	0.0164606	0.086977	1
o__Enterobacteriales	Unclassified_mlg21185	Fecal microbiome	1.21296	0.0713445	0.168552	0	0	0.0157779	0.59595	62.3333	0.987844	0.703452	0.0855567	0.0878661	0	0	0.0233709	0.276861	60.3333	0.999879	0.032875	0.154643	1
o__Selenomonadales	Unclassified_mlg21185	Fecal microbiome	1.42274	0.0939046	0.069684	0	0	0.0157779	0.407126	49.6667	0.987844	2.33875	0.0809596	0.106366	0	0	0.0233709	0.283879	34.3333	0.999879	0.0154968	0.086977	1
o__Caudovirales	Unclassified_mlg21185	Fecal microbiome	0.720351	0.0886621	0.0868456	0	0	0.0157779	0.423117	67	0.987844	1.40812	0.141275	0.00469426	0.0254602	0.62	0.0233709	0.112041	23.1667	0.998614	0.00418977	0.0420047	1
c__Negativicutes	Unclassified_mlg21185	Fecal microbiome	1.12427	0.0939046	0.069684	0	0	0.0157779	0.407126	55.3333	0.987844	1.80455	0.0809596	0.106366	0	0	0.0233709	0.283879	40.6667	0.999879	0.0154968	0.086977	1
s__Prevotella_bivia	Unclassified_mlg21185	Fecal microbiome	0.417865	0.0979336	0.0584701	-1.29338e-05	0.01	0.0157779	0.407126	65.3333	0.987844	1.45158	0.106655	0.0331866	0	0	0.0233709	0.221686	36	0.999879	0.00420047	0.0420047	1
s__Prevotella_buccalis	Unclassified_mlg21185	Fecal microbiome	2.04391	0.089323	0.0845108	0.00676246	0.17	0.0157779	0.423117	23	0.987844	0.447773	0.0664373	0.185376	0	0	0.0233709	0.39187	74.3333	0.999879	0.0364194	0.154643	1
f__Enterobacteriaceae	Unclassified_mlg21185	Fecal microbiome	0.450343	0.0713445	0.168552	0	0	0.0157779	0.59595	78.6667	0.987844	1.98218	0.0855567	0.0878661	0	0	0.0233709	0.276861	36.6667	0.999879	0.032875	0.154643	1
c__Gammaproteobacteria	Unclassified_mlg21185	Fecal microbiome	1.04487	0.0596591	0.249767	0	0	0.0157779	0.666418	71.6667	0.987844	1.50407	0.113289	0.023627	0	0	0.0233709	0.17935	34	0.999879	0.0373722	0.154643	1
f__Siphoviridae	Unclassified_mlg21185	Fecal microbiome	0.999619	0.0955964	0.0647776	0	0	0.0157779	0.407126	59	0.987844	2.01408	0.124598	0.0127472	3.69879e-05	0.18	0.0233709	0.112041	20.6667	0.999879	0.00300505	0.0400673	1
f__Porphyromonadaceae	Unclassified_mlg21185	Fecal microbiome	NA	0.0978205	0.0587633	0	0	0.0157779	0.407126	82.3333	0.987844	0.263595	0.133616	0.00752646	0	0	0.0233709	0.112041	54	0.999879	0.00219717	0.0334442	1
s__Prevotella_buccalis_t__GCF_000177075	Unclassified_mlg21185	Fecal microbiome	NA	0.089323	0.0845108	4.6769e-05	0.09	0.0157779	0.423117	77.1667	0.987844	-0.521723	0.0664373	0.185376	0	0	0.0233709	0.39187	86.3333	0.999879	0.0364194	0.154643	1
g__Ureaplasma	Unclassified_mlg17748	Fecal microbiome	2.31488	0.117433	0.0231285	0.00601356	0.16	0.0202237	0.305296	14.3333	0.987844	1.65028	0.0640885	0.201439	0	0	0.021928	0.615252	29	0.999879	0.0252152	0.199918	1
c__Mollicutes	Unclassified_mlg17748	Fecal microbiome	2.39241	0.107445	0.0378065	0	0	0.0202237	0.374284	20.3333	0.987844	1.80763	0.058008	0.247662	0	0	0.021928	0.615252	34.6667	0.999879	0.040746	0.199918	1
p__Tenericutes	Unclassified_mlg17748	Fecal microbiome	2.32335	0.107445	0.0378065	0	0	0.0202237	0.374284	21.3333	0.987844	1.46615	0.058008	0.247662	0	0	0.021928	0.615252	39.3333	0.999879	0.040746	0.199918	1
s__Ureaplasma_unclassified	Unclassified_mlg17748	Fecal microbiome	1.41601	0.093344	0.0713752	0.00311264	0.1	0.0202237	0.588845	38.3333	0.987844	0.925688	0.0825502	0.0996451	0	0	0.021928	0.615252	36.3333	0.999879	0.014624	0.197278	1
s__Prevotella_bivia_t__Prevotella_bivia_unclassified	Unclassified_mlg17748	Fecal microbiome	1.41883	0.104078	0.0442725	7.57663e-06	0.09	0.0202237	0.398452	39.5	0.987844	0.964236	0.0587589	0.241584	0	0	0.021928	0.615252	49	0.999879	0.0408569	0.199918	1
o__Mycoplasmatales	Unclassified_mlg17748	Fecal microbiome	1.86541	0.107445	0.0378065	0	0	0.0202237	0.374284	30.3333	0.987844	2.06934	0.058008	0.247662	0	0	0.021928	0.615252	33.3333	0.999879	0.040746	0.199918	1
f__Mycoplasmataceae	Unclassified_mlg17748	Fecal microbiome	1.86167	0.107445	0.0378065	0	0	0.0202237	0.374284	30.6667	0.987844	1.78159	0.058008	0.247662	0	0	0.021928	0.615252	35.3333	0.999879	0.040746	0.199918	1
s__Prevotella_bivia	Unclassified_mlg17748	Fecal microbiome	0.997356	0.104078	0.0442725	0.00985625	0.23	0.0202237	0.398452	44.6667	0.987844	1.37538	0.0587589	0.241584	0	0	0.021928	0.615252	39.6667	0.999879	0.0408569	0.199918	1
s__Gardnerella_vaginalis	Unclassified_mlg17748	Fecal microbiome	1.79099	0.0618183	0.233008	0	0	0.0202237	0.658829	48	0.987844	3.16967	0.125072	0.0124087	0	0	0.021928	0.349488	7.33333	0.999879	0.0301146	0.199918	1
o__Bacteroidales	Unclassified_mlg17748	Fecal microbiome	2.09974	0.0799634	0.122657	0	0	0.0202237	0.658829	30.3333	0.987844	1.90981	0.0705604	0.159494	0	0	0.021928	0.615252	23.3333	0.999879	0.0398047	0.199918	1
s__Gardnerella_vaginalis_t__Gardnerella_vaginalis_unclassified	Unclassified_mlg17748	Fecal microbiome	1.6886	0.0618183	0.233008	0	0	0.0202237	0.658829	49.6667	0.987844	3.598	0.125072	0.0124087	0	0	0.021928	0.349488	5.33333	0.999879	0.0301146	0.199918	1
p__Bacteroidetes	Unclassified_mlg17748	Fecal microbiome	2.15874	0.0921664	0.0750369	0	0	0.0202237	0.594292	27.6667	0.987844	2.00946	0.0836644	0.0951413	0	0	0.021928	0.615252	19.6667	0.999879	0.0144803	0.197278	1
g__Gardnerella	Unclassified_mlg17748	Fecal microbiome	1.3963	0.0618183	0.233008	0	0	0.0202237	0.658829	57	0.987844	3.63082	0.125072	0.0124087	0	0	0.021928	0.349488	4.66667	0.999879	0.0301146	0.199918	1
c__Bacteroidia	Unclassified_mlg17748	Fecal microbiome	1.55355	0.0799634	0.122657	0	0	0.0202237	0.658829	42.3333	0.987844	1.68747	0.0705604	0.159494	0	0	0.021928	0.615252	25.6667	0.999879	0.0398047	0.199918	1
o__Burkholderiales	Unclassified_mlg17748	Fecal microbiome	2.46274	-0.0885875	0.0871123	0	0	0.0202237	0.655262	22.3333	0.987844	0.256738	-0.0640793	0.201504	0	0	0.021928	0.615252	51.6667	0.999879	0.0416496	0.199918	1
s__Prevotella_timonensis	Unclassified_mlg17748	Fecal microbiome	0.682808	0.0759813	0.142482	0	0	0.0202237	0.658829	62.6667	0.987844	1.42765	0.13377	0.00745734	0	0	0.021928	0.349488	19.3333	0.999879	0.0112409	0.197278	1
s__Prevotella_timonensis_t__GCF_000177055	Unclassified_mlg17748	Fecal microbiome	0.290106	0.0759813	0.142482	0	0	0.0202237	0.658829	68.6667	0.987844	1.53743	0.13377	0.00745734	0	0	0.021928	0.349488	17	0.999879	0.0112409	0.197278	1
g__Finegoldia	Unclassified_mlg10385	Fecal microbiome	1.1248	0.119348	0.0209647	0.000152979	0.02	0.0466474	0.259438	38.6667	0.984257	1.65254	0.118993	0.0174123	0.00194994	0.05	-0.0282785	0.280494	29.8333	0.999879	0.000736396	0.0294559	1
s__Finegoldia_magna_t__Finegoldia_magna_unclassified	Unclassified_mlg10385	Fecal microbiome	1.06297	0.119348	0.0209647	1.25296e-09	0.01	0.0466474	0.259438	43.3333	0.984257	1.22998	0.118993	0.0174123	5.35612e-08	0.02	-0.0282785	0.280494	46.3333	0.999879	0.000736396	0.0294559	1
s__Finegoldia_magna	Unclassified_mlg10385	Fecal microbiome	0.821364	0.119348	0.0209647	3.81739e-06	0.01	0.0466474	0.259438	46.8333	0.984257	1.38212	0.118993	0.0174123	1.13832e-07	0.02	-0.0282785	0.280494	44.1667	0.999879	0.000736396	0.0294559	1
f__Viruses_noname	Ruminococcus obeum A2 162_mlg251100	Fecal microbiome	2.46664	0.160077	0.00190003	0.0709056	0.89	0.0663858	0.176673	5	0.787715	2.02121	0.0970954	0.0526262	0.000955273	0.02	-0.0886572	0.970056	29.3333	0.999879	0.00148656	0.0891933	1
g__Viruses_noname	Ruminococcus obeum A2 162_mlg251100	Fecal microbiome	2.21363	0.160077	0.00190003	0.0096184	0.82	0.0663858	0.176673	13.3333	0.787715	1.04697	0.0970954	0.0526262	7.51998e-17	0.02	-0.0886572	0.970056	49.5	0.999879	0.00148656	0.0891933	1
s__Prevotella_bivia	Unclassified_mlg111789	Fecal microbiome	1.23301	-0.119346	0.0209671	-0.000588796	0.04	0.0277435	0.618142	31.5	0.984257	1.6787	-0.120832	0.0157399	-0.0009953	0.08	0.000948411	0.114285	36.5	0.999879	0.000673701	0.040422	1
s__Prevotella_bivia_t__Prevotella_bivia_unclassified	Unclassified_mlg111789	Fecal microbiome	0.998711	-0.119346	0.0209671	-7.38626e-05	0.04	0.0277435	0.618142	40.1667	0.984257	1.73881	-0.120832	0.0157399	-4.88535e-05	0.06	0.000948411	0.114285	44.3333	0.999879	0.000673701	0.040422	1
f__Anelloviridae	Unclassified_mlg2733	Fecal microbiome	2.94545	0.152584	0.00309346	0.0222932	0.61	-0.0405637	0.153126	3.5	0.810404	3.8406	0.0967942	0.0533675	0	0	-0.0018375	0.418335	38	0.999879	0.00159392	0.0956353	1
g__Escherichia	Unclassified_mlg2733	Fecal microbiome	1.14977	-0.0892067	0.084918	0	0	-0.0405637	0.934188	30.3333	0.987844	1.76281	-0.0959058	0.0556046	0	0	-0.0018375	0.418335	53	0.999879	0.0098733	0.197466	1
g__Alphatorquevirus	Unclassified_mlg2733	Fecal microbiome	-0.0647134	0.136105	0.00839865	0.0371392	0.28	-0.0405637	0.332586	47.8333	0.946003	2.39925	0.129611	0.0095474	0.00366194	0.21	-0.0018375	0.394362	13.3333	0.999879	0.00016103	0.0193236	1
g__Finegoldia	Unclassified_mlg40184	Fecal microbiome	0.57423	0.127883	0.0133224	9.74626e-05	0.02	0.0104644	0.164865	52.1667	0.958763	1.6129	0.133334	0.00765551	0.00220247	0.05	0.0766159	0.182639	32.5	0.999879	0.000220037	0.00880147	1
s__Finegoldia_magna	Unclassified_mlg40184	Fecal microbiome	0.943496	0.127883	0.0133224	3.44127e-06	0.01	0.0104644	0.164865	46.3333	0.958763	1.80467	0.133334	0.00765551	3.09023e-08	0.01	0.0766159	0.182639	44.6667	0.999879	0.000220037	0.00880147	1
s__Finegoldia_magna_t__Finegoldia_magna_unclassified	Unclassified_mlg40184	Fecal microbiome	1.01233	0.127883	0.0133224	1.12951e-09	0.01	0.0104644	0.164865	44.5	0.958763	2.13487	0.133334	0.00765551	4.81945e-07	0.02	0.0766159	0.182639	39	0.999879	0.000220037	0.00880147	1
o__Caudovirales	Unclassified_mlg2790	Fecal microbiome	-0.345862	-0.0766727	0.138875	-0.000140196	0.01	-0.049821	0.572858	89.8333	0.987844	0.336526	-0.138173	0.00569899	0	0	0.0707945	0.190346	36.6667	0.999879	0.0104508	0.136679	1
f__Siphoviridae	Unclassified_mlg2790	Fecal microbiome	-0.816184	-0.0873331	0.0916971	-0.000420937	0.04	-0.049821	0.541268	82.5	0.987844	-0.105917	-0.143913	0.0039686	0	0	0.0707945	0.190346	44.6667	0.994063	0.00457597	0.0879476	1
g__Siphoviridae_noname	Unclassified_mlg2790	Fecal microbiome	-1.24551	-0.0957953	0.0642198	-3.66094e-06	0.01	-0.049821	0.529814	97.8333	0.987844	0.27192	-0.138875	0.00545598	0	0	0.0707945	0.190346	38.6667	0.999879	0.00242736	0.0728208	1
p__Ascomycota	Unclassified_mlg16876	Fecal microbiome	0.00324032	-0.133095	0.00997229	-0.000516448	0.02	0.0864056	0.523458	63.1667	0.95821	0.917463	-0.0957816	0.0559235	-2.60059e-05	0.01	0.0279675	0.981528	50.6667	0.999879	0.00217113	0.125059	1
c__Saccharomycetes	Unclassified_mlg16876	Fecal microbiome	0.120893	-0.117413	0.023152	-0.000710861	0.01	0.0864056	0.523458	61.1667	0.987844	1.62942	-0.0957816	0.0559235	-1.37046e-07	0.01	0.0279675	0.981528	41	0.999879	0.00312646	0.125059	1
o__Saccharomycetales	Unclassified_mlg16876	Fecal microbiome	-0.645647	-0.117413	0.023152	-1.24357e-05	0.01	0.0864056	0.523458	80.6667	0.987844	0.634607	-0.0957816	0.0559235	-9.11756e-09	0.01	0.0279675	0.981528	56.6667	0.999879	0.00312646	0.125059	1
p__Ascomycota	Ruminococcus torques L2 14_mlg6563	Fecal microbiome	1.84032	-0.14413	0.00522858	-0.000967181	0.08	0.0528161	0.246291	21.5	0.900347	2.50752	-0.107735	0.0314347	-0.0016956	0.12	-0.127103	0.978564	12.6667	0.999879	0.000672098	0.0283567	1
o__Saccharomycetales	Ruminococcus torques L2 14_mlg6563	Fecal microbiome	0.509432	-0.141237	0.00621948	-9.69041e-06	0.04	0.0528161	0.246291	55.6667	0.919418	2.27442	-0.107735	0.0314347	-2.4804e-10	0.01	-0.127103	0.978564	27.6667	0.999879	0.000708919	0.0283567	1
c__Saccharomycetes	Ruminococcus torques L2 14_mlg6563	Fecal microbiome	0.163383	-0.141237	0.00621948	-0.000769849	0.08	0.0528161	0.246291	54	0.919418	2.15901	-0.107735	0.0314347	-7.00942e-08	0.04	-0.127103	0.978564	24.3333	0.999879	0.000708919	0.0283567	1
s__Lactobacillus_vaginalis	Unclassified_mlg178836	Fecal microbiome	2.11984	0.100044	0.0532193	0.0187135	0.46	0.117404	0.600381	20	0.987844	1.10162	0.110244	0.02767	0.000302538	0.02	-0.0222065	0.601411	41.1667	0.999879	0.00327154	0.100942	1
s__Lactobacillus_vaginalis_t__GCF_000159435	Unclassified_mlg178836	Fecal microbiome	1.03877	0.100044	0.0532193	0.000335913	0.33	0.117404	0.600381	39.8333	0.987844	1.09453	0.110244	0.02767	1.56659e-06	0.01	-0.0222065	0.601411	48.1667	0.999879	0.00327154	0.100942	1
o__Gallionellales	Unclassified_mlg178836	Fecal microbiome	2.19669	0.140043	0.00667546	0.0374169	0.53	0.117404	0.44058	14	0.925773	2.35648	0.0863256	0.0850408	0.00156152	0.07	-0.0222065	0.601411	23	0.999879	0.00420593	0.100942	1
g__Gallionellaceae_unclassified	Unclassified_mlg178836	Fecal microbiome	1.73541	0.140043	0.00667546	0.000140614	0.13	0.117404	0.44058	27.1667	0.925773	2.34408	0.0863256	0.0850408	2.6235e-06	0.04	-0.0222065	0.601411	33.8333	0.999879	0.00420593	0.100942	1
f__Gallionellaceae	Unclassified_mlg178836	Fecal microbiome	0.777311	0.140043	0.00667546	0.000211083	0.3	0.117404	0.44058	41.6667	0.925773	1.58855	0.0863256	0.0850408	8.29412e-05	0.06	-0.0222065	0.601411	38.6667	0.999879	0.00420593	0.100942	1
f__Veillonellaceae	Unclassified_mlg1533	Fecal microbiome	0.930533	0.0977538	0.0589367	0	0	0.0367884	0.583473	83.6667	0.987844	2.65146	0.112455	0.0246807	0	0	-0.118879	0.378318	20.3333	0.999879	0.00349594	0.0787161	1
g__Dialister	Unclassified_mlg1533	Fecal microbiome	0.518044	0.149035	0.00386835	0.0249979	0.44	0.0367884	0.308904	45	0.852849	1.9859	0.128178	0.0103804	0	0	-0.118879	0.247647	26.3333	0.999879	0.000101513	0.0101959	1
o__Selenomonadales	Unclassified_mlg1533	Fecal microbiome	1.70372	0.0977538	0.0589367	2.00056e-07	0.01	0.0367884	0.583473	63	0.987844	2.17548	0.108801	0.0297854	0	0	-0.118879	0.378318	27.3333	0.999879	0.0039358	0.0787161	1
c__Negativicutes	Unclassified_mlg1533	Fecal microbiome	0.880246	0.0977538	0.0589367	7.70237e-05	0.01	0.0367884	0.583473	75.3333	0.987844	1.90449	0.108801	0.0297854	0	0	-0.118879	0.378318	29.3333	0.999879	0.0039358	0.0787161	1
s__Dialister_micraerophilus	Unclassified_mlg1533	Fecal microbiome	0.756262	0.129488	0.0121983	0.00845948	0.2	0.0367884	0.402543	47.1667	0.958763	1.83094	0.128178	0.0103804	0	0	-0.118879	0.247647	28	0.999879	0.000254898	0.0101959	1
s__Dialister_micraerophilus_t__Dialister_micraerophilus_unclassified	Unclassified_mlg1533	Fecal microbiome	0.604901	0.129488	0.0121983	0.000186939	0.13	0.0367884	0.402543	62.6667	0.958763	1.66334	0.128178	0.0103804	0	0	-0.118879	0.247647	29	0.999879	0.000254898	0.0101959	1
c__Betaproteobacteria	Unclassified_mlg59567	Fecal microbiome	2.89902	0.11695	0.023703	0.0119796	0.33	0.0906505	0.476045	11.8333	0.987844	1.43434	0.0964238	0.054291	0.000617068	0.05	-0.0110639	0.539884	25	0.999879	0.00304153	0.0912459	1
o__Gallionellales	Unclassified_mlg67547	Fecal microbiome	1.41689	0.136855	0.0080428	0.0371197	0.7	0.106737	0.318495	19	0.942757	0.58394	0.106243	0.033875	0.0288774	0.57	-0.0325163	0.593249	31	0.999879	0.000878549	0.035142	1
f__Gallionellaceae	Unclassified_mlg67547	Fecal microbiome	1.03488	0.136855	0.0080428	6.91344e-05	0.42	0.106737	0.318495	38.1667	0.942757	0.260904	0.106243	0.033875	9.38248e-05	0.23	-0.0325163	0.593249	49.8333	0.999879	0.000878549	0.035142	1
g__Gallionellaceae_unclassified	Unclassified_mlg67547	Fecal microbiome	1.03591	0.136855	0.0080428	8.14524e-05	0.46	0.106737	0.318495	37.3333	0.942757	0.315391	0.106243	0.033875	0.000157061	0.12	-0.0325163	0.593249	47.8333	0.999879	0.000878549	0.035142	1
o__Actinomycetales	Unclassified_mlg29558	Fecal microbiome	2.82076	0.155547	0.00255748	0	0	-0.0286067	0.506382	14.6667	0.806066	2.83712	0.106716	0.0330842	0	0	0.0147665	0.537837	10.6667	0.999879	0.000635165	0.0762198	1
s__Prevotella_timonensis	Unclassified_mlg125320	Fecal microbiome	1.46774	0.0912154	0.0781046	0.000386833	0.01	0.0882566	0.648941	39.5	0.987844	1.88181	0.0936613	0.0616056	0	0	0.0289073	0.567833	65.6667	0.999879	0.00975947	0.157058	1
s__Prevotella_timonensis_t__GCF_000177055	Unclassified_mlg125320	Fecal microbiome	1.18594	0.0912154	0.0781046	2.04847e-06	0.01	0.0882566	0.648941	51.3333	0.987844	2.18734	0.0936613	0.0616056	0	0	0.0289073	0.567833	62.3333	0.999879	0.00975947	0.157058	1
p__Viruses_noname	Aggregatibacter segnis ATCC 33393_mlg44943	Fecal microbiome	3.63605	-0.136607	0.008159	-0.000246911	0.03	0.0832644	0.505958	20	0.943803	2.52737	-0.0981042	0.0502056	-0.000271398	0.03	0.0603759	0.664085	15.3333	0.999879	0.00170321	0.102193	1
c__Viruses_noname	Aggregatibacter segnis ATCC 33393_mlg44943	Fecal microbiome	3.60726	-0.136607	0.008159	-1.13743e-18	0.02	0.0832644	0.505958	30.1667	0.943803	2.66426	-0.0981042	0.0502056	0	0	0.0603759	0.664085	21	0.999879	0.00170321	0.102193	1
s__Lactobacillus_jensenii	Streptococcus pasteurianus ATCC 43144_mlg18097	Fecal microbiome	-0.255217	-0.103566	0.0453335	0	0	0.137555	0.657671	60	0.987844	1.59093	-0.109275	0.0290752	0.00109032	0.03	0.115227	0.269753	23.8333	0.999879	0.00276832	0.0432231	1
s__Lactobacillus_jensenii_t__Lactobacillus_jensenii_unclassified	Streptococcus pasteurianus ATCC 43144_mlg18097	Fecal microbiome	0.0197172	-0.0919701	0.0756621	0	0	0.137555	0.657671	57.3333	0.987844	0.49852	-0.100691	0.0444212	0.010737	0.39	0.115227	0.370917	35.3333	0.999879	0.00721	0.0961333	1
f__Gallionellaceae	Victivallis vadensis ATCC BAA 548_mlg317660	Fecal microbiome	1.12398	0.105244	0.0419351	1.92935e-06	0.09	-0.0587519	0.978074	36.6667	0.987844	2.47755	0.120076	0.0164091	3.00112e-18	0.01	0.0280785	0.548064	21.6667	0.999879	0.00170203	0.068081	1
g__Gallionellaceae_unclassified	Victivallis vadensis ATCC BAA 548_mlg317660	Fecal microbiome	1.61352	0.105244	0.0419351	2.00648e-08	0.02	-0.0587519	0.978074	29.1667	0.987844	2.45337	0.120076	0.0164091	0	0	0.0280785	0.548064	24.3333	0.999879	0.00170203	0.068081	1
o__Gallionellales	Victivallis vadensis ATCC BAA 548_mlg317660	Fecal microbiome	0.612745	0.105244	0.0419351	0.00389917	0.16	-0.0587519	0.978074	41.6667	0.987844	1.29686	0.120076	0.0164091	9.1647e-05	0.01	0.0280785	0.548064	34.3333	0.999879	0.00170203	0.068081	1
s__Prevotella_timonensis_t__GCF_000177055	Porphyromonas somerae DSM 23386_mlg7389	Fecal microbiome	2.84372	0.153499	0.00291797	0.000765908	0.06	0.0457285	0.123545	17.8333	0.806066	1.57693	0.115975	0.0204957	0	0	-0.120842	0.427848	19	0.999879	0.0002741	0.016446	1
s__Prevotella_timonensis	Porphyromonas somerae DSM 23386_mlg7389	Fecal microbiome	2.39845	0.153499	0.00291797	0.000178785	0.04	0.0457285	0.123545	27.6667	0.806066	0.688671	0.115975	0.0204957	0	0	-0.120842	0.427848	36	0.999879	0.0002741	0.016446	1
o__Bacteroidales	Porphyromonas somerae DSM 23386_mlg7389	Fecal microbiome	2.23169	0.112836	0.0291236	0	0	0.0457285	0.417649	51.3333	0.987844	1.27816	0.107545	0.0317374	0	0	-0.120842	0.506033	24.3333	0.999879	0.00185203	0.0555608	1
c__Bacteroidia	Porphyromonas somerae DSM 23386_mlg7389	Fecal microbiome	1.87135	0.112836	0.0291236	0	0	0.0457285	0.417649	56.6667	0.987844	1.65569	0.107545	0.0317374	0	0	-0.120842	0.506033	18.6667	0.999879	0.00185203	0.0555608	1
f__Prevotellaceae	Porphyromonas somerae DSM 23386_mlg7389	Fecal microbiome	1.91552	0.115577	0.0254069	0	0	0.0457285	0.417649	54.6667	0.987844	0.880877	0.0902148	0.0718515	0	0	-0.120842	0.506033	36.3333	0.999879	0.0047296	0.0810789	1
g__Prevotella	Porphyromonas somerae DSM 23386_mlg7389	Fecal microbiome	1.98792	0.115844	0.0250668	0	0	0.0457285	0.417649	53.6667	0.987844	1.30919	0.0902148	0.0718515	0	0	-0.120842	0.506033	27.3333	0.999879	0.00469658	0.0810789	1
p__Bacteroidetes	Porphyromonas somerae DSM 23386_mlg7389	Fecal microbiome	2.08029	0.109117	0.0349048	0	0	0.0457285	0.417649	54	0.987844	1.48318	0.102241	0.0412301	0	0	-0.120842	0.506033	22.3333	0.999879	0.00289826	0.0695583	1
g__Viruses_noname	Unclassified_mlg10348	Fecal microbiome	3.18824	0.100882	0.0512456	1.28063e-08	0.02	0.127252	0.645681	27	0.987844	2.57672	0.0869286	0.0828766	7.02143e-05	0.07	0.10592	0.628742	20.8333	0.999879	0.00899438	0.153334	1
f__Viruses_noname	Unclassified_mlg10348	Fecal microbiome	2.87533	0.100882	0.0512456	0.00101309	0.03	0.127252	0.645681	17.6667	0.987844	1.49093	0.0869286	0.0828766	0.00430253	0.1	0.10592	0.628742	31.6667	0.999879	0.00899438	0.153334	1
s__Ureaplasma_unclassified	Unclassified_mlg10348	Fecal microbiome	0.770841	-0.103791	0.0448636	-0.000348082	0.01	0.127252	0.645681	48	0.987844	3.3356	-0.0865956	0.0840661	0	0	0.10592	0.628742	24.6667	0.999879	0.00831144	0.153334	1
f__Mycoplasmataceae	Unclassified_mlg10348	Fecal microbiome	1.17344	-0.0832889	0.107806	0	0	0.127252	0.645681	59.3333	0.987844	3.778	-0.0989171	0.0483235	0	0	0.10592	0.628742	19.3333	0.999879	0.0121882	0.153334	1
g__Ureaplasma	Unclassified_mlg10348	Fecal microbiome	1.52395	-0.0845064	0.102737	0.00207158	0.05	0.127252	0.645681	30.3333	0.987844	3.72197	-0.0953192	0.0571241	0	0	0.10592	0.628742	21.3333	0.999879	0.0127779	0.153334	1
c__Mollicutes	Unclassified_mlg10348	Fecal microbiome	0.885406	-0.0832889	0.107806	-7.20972e-19	0.01	0.127252	0.645681	59.6667	0.987844	3.27668	-0.0989092	0.0483415	0	0	0.10592	0.628742	23	0.999879	0.012191	0.153334	1
o__Mycoplasmatales	Unclassified_mlg10348	Fecal microbiome	1.08181	-0.0832889	0.107806	0	0	0.127252	0.645681	62.3333	0.987844	3.64068	-0.0989171	0.0483235	0	0	0.10592	0.628742	20.6667	0.999879	0.0121882	0.153334	1
p__Tenericutes	Unclassified_mlg10348	Fecal microbiome	0.863964	-0.0832889	0.107806	-6.27008e-05	0.01	0.127252	0.645681	55.5	0.987844	3.77405	-0.0989092	0.0483415	-0.000275217	0.01	0.10592	0.628742	13.1667	0.999879	0.012191	0.153334	1
s__Streptococcus_agalactiae_t__Streptococcus_agalactiae_unclassified	Unclassified_mlg10348	Fecal microbiome	1.60602	0.0982981	0.0575337	9.09327e-07	0.02	0.127252	0.645681	38.3333	0.987844	0.837314	0.0911492	0.068945	1.25551e-07	0.03	0.10592	0.628742	43.3333	0.999879	0.00799843	0.153334	1
s__Streptococcus_agalactiae	Unclassified_mlg10348	Fecal microbiome	0.500515	0.0982981	0.0575337	0.0026855	0.05	0.127252	0.645681	46.3333	0.987844	0.406875	0.0911492	0.068945	0.000263688	0.04	0.10592	0.628742	44.1667	0.999879	0.00799843	0.153334	1
f__Enterobacteriaceae	Unclassified_mlg13096	Fecal microbiome	2.04727	-0.114624	0.0266499	-1.01003e-06	0.03	0.127118	0.369805	50.8333	0.987844	3.11192	-0.112964	0.0240325	0	0	-0.0134712	0.445936	14.3333	0.999879	0.00128435	0.0513741	1
o__Enterobacteriales	Unclassified_mlg13096	Fecal microbiome	1.23433	-0.114624	0.0266499	-0.000490973	0.06	0.127118	0.369805	50.1667	0.987844	3.24192	-0.112964	0.0240325	0	0	-0.0134712	0.445936	13.6667	0.999879	0.00128435	0.0513741	1
g__Escherichia	Unclassified_mlg13096	Fecal microbiome	1.29102	-0.123537	0.0168361	0	0	0.127118	0.369805	72.6667	0.975519	3.40436	-0.117273	0.0191153	0	0	-0.0134712	0.445936	11	0.999879	0.000646251	0.0513741	1
s__Escherichia_unclassified	Unclassified_mlg13096	Fecal microbiome	-0.10737	-0.10247	0.0476739	-0.00231164	0.11	0.127118	0.37173	71.3333	0.987844	1.52747	-0.109567	0.0286453	0	0	-0.0134712	0.478376	32.3333	0.999879	0.00291231	0.0873693	1
o__Selenomonadales	Mitsuokella multacida DSM 20544_mlg262950	Fecal microbiome	1.6447	0.094611	0.0675995	0	0	0.036727	0.550645	26.6667	0.987844	1.6951	0.164048	0.00100585	0	0	0.0729997	0.027996	18.6667	0.711674	0.00235334	0.0941338	1
c__Negativicutes	Mitsuokella multacida DSM 20544_mlg262950	Fecal microbiome	1.38959	0.094611	0.0675995	0	0	0.036727	0.550645	31.3333	0.987844	1.8163	0.164048	0.00100585	0	0	0.0729997	0.027996	16	0.711674	0.00235334	0.0941338	1
f__Veillonellaceae	Mitsuokella multacida DSM 20544_mlg262950	Fecal microbiome	1.18152	0.094611	0.0675995	0	0	0.036727	0.550645	35	0.987844	1.09543	0.166779	0.000824579	0	0	0.0729997	0.027996	32	0.688551	0.00234093	0.0941338	1
p__Actinobacteria	Eubacterium hallii DSM 3353_mlg131973	Fecal microbiome	2.15212	0.118305	0.022121	0.0076614	0.31	0.0684354	0.551955	10.5	0.987844	4.02087	0.0849842	0.0900186	0.00223604	0.18	0.00981725	0.806237	8.66667	0.999879	0.00628764	0.129614	1
c__Actinobacteria	Eubacterium hallii DSM 3353_mlg131973	Fecal microbiome	1.53154	0.118305	0.022121	3.59872e-06	0.17	0.0684354	0.551955	31	0.987844	4.0681	0.0849842	0.0900186	7.39598e-06	0.08	0.00981725	0.806237	14.3333	0.999879	0.00628764	0.129614	1
o__Bifidobacteriales	Eubacterium hallii DSM 3353_mlg131973	Fecal microbiome	1.26299	0.0900951	0.0818478	0.00161166	0.07	0.0684354	0.551955	31.1667	0.987844	3.81702	0.102295	0.0411223	0.000889445	0.04	0.00981725	0.806237	9.66667	0.999879	0.00756083	0.129614	1
s__Gardnerella_vaginalis_t__Gardnerella_vaginalis_unclassified	Eubacterium hallii DSM 3353_mlg131973	Fecal microbiome	1.87417	0.0887369	0.0865788	4.77373e-08	0.01	0.0684354	0.551955	42.6667	0.987844	4.09236	0.109051	0.0294097	1.10598e-05	0.13	0.00981725	0.806237	8.16667	0.999879	0.00672666	0.129614	1
f__Bifidobacteriaceae	Eubacterium hallii DSM 3353_mlg131973	Fecal microbiome	0.941431	0.0900951	0.0818478	8.99446e-06	0.06	0.0684354	0.551955	48.3333	0.987844	4.22998	0.102295	0.0411223	3.0875e-18	0.03	0.00981725	0.806237	11.3333	0.999879	0.00756083	0.129614	1
g__Gardnerella	Eubacterium hallii DSM 3353_mlg131973	Fecal microbiome	1.33657	0.0887369	0.0865788	0.000906218	0.03	0.0684354	0.551955	34.8333	0.987844	3.86789	0.109051	0.0294097	0.0116501	0.4	0.00981725	0.806237	2.66667	0.999879	0.00672666	0.129614	1
s__Gardnerella_vaginalis	Eubacterium hallii DSM 3353_mlg131973	Fecal microbiome	1.28695	0.0887369	0.0865788	5.96449e-08	0.02	0.0684354	0.551955	48	0.987844	3.78836	0.109051	0.0294097	0.000154386	0.22	0.00981725	0.806237	8.33333	0.999879	0.00672666	0.129614	1
o__Pseudomonadales	Unclassified_mlg148885	Fecal microbiome	0.941213	-0.12123	0.0190126	0	0	0.0320892	0.601867	31.6667	0.980869	1.59383	-0.088089	0.0788371	-0.000823996	0.07	0.108933	0.61883	45	0.999879	0.00478728	0.112915	1
g__Pseudomonas	Unclassified_mlg148885	Fecal microbiome	1.27267	-0.116329	0.0244613	0	0	0.0320892	0.601867	26.6667	0.987844	1.28007	-0.102314	0.0410843	-1.32556e-06	0.03	0.108933	0.527775	64.1667	0.999879	0.00214811	0.0859245	1
f__Pseudomonadaceae	Unclassified_mlg148885	Fecal microbiome	0.0525556	-0.116329	0.0244613	0	0	0.0320892	0.601867	54	0.987844	1.42189	-0.102314	0.0410843	-0.000334073	0.03	0.108933	0.527775	54.5	0.999879	0.00214811	0.0859245	1
s__Pseudomonas_unclassified	Unclassified_mlg148885	Fecal microbiome	0.185245	-0.143057	0.00557829	0	0	0.0320892	0.368167	49.3333	0.909633	0.657773	-0.102314	0.0410843	-1.90952e-06	0.02	0.108933	0.527775	76	0.999879	0.0010887	0.0859245	1
c__Bacilli	Clostridium nexile DSM 1787_mlg6120	Fecal microbiome	3.92264	-0.0978149	0.0587778	0	0	0.0756185	0.433179	24	0.987844	4.15529	-0.0802792	0.109348	-6.85525e-05	0.02	0.0466409	0.72795	26	0.999879	0.0141332	0.169392	1
p__Firmicutes	Clostridium nexile DSM 1787_mlg6120	Fecal microbiome	3.65612	-0.0922375	0.0748118	0	0	0.0756185	0.433179	29	0.987844	4.07899	-0.0814212	0.10438	-0.000435339	0.05	0.0466409	0.72795	18.3333	0.999879	0.0160548	0.169392	1
o__Lactobacillales	Clostridium nexile DSM 1787_mlg6120	Fecal microbiome	3.18667	-0.0968387	0.0613586	0	0	0.0756185	0.433179	29.6667	0.987844	4.32543	-0.0774166	0.122622	0	0	0.0466409	0.72795	35	0.999879	0.0169245	0.169392	1
o__Bacteroidales	Clostridium nexile DSM 1787_mlg6120	Fecal microbiome	1.59719	0.120685	0.019561	0	0	0.0756185	0.433179	35.3333	0.984111	1.19764	0.0727897	0.146686	0	0	0.0466409	0.72795	58.6667	0.999879	0.0138191	0.169392	1
c__Bacteroidia	Clostridium nexile DSM 1787_mlg6120	Fecal microbiome	1.49488	0.120685	0.019561	0	0	0.0756185	0.433179	37	0.984111	1.48818	0.0727897	0.146686	0	0	0.0466409	0.72795	55	0.999879	0.0138191	0.169392	1
f__Prevotellaceae	Clostridium nexile DSM 1787_mlg6120	Fecal microbiome	1.60873	0.124994	0.015577	0	0	0.0756185	0.433179	34.3333	0.974894	1.81062	0.0698935	0.163485	9.01687e-05	0.01	0.0466409	0.72795	46.3333	0.999879	0.0160316	0.169392	1
s__Lactobacillus_iners	Clostridium nexile DSM 1787_mlg6120	Fecal microbiome	2.56076	-0.0973559	0.0599799	-7.33302e-05	0.01	0.0756185	0.433179	27.8333	0.987844	2.49301	-0.102592	0.0405354	-0.00165899	0.12	0.0466409	0.72795	19.5	0.999879	0.00505166	0.169392	1
g__Prevotella	Clostridium nexile DSM 1787_mlg6120	Fecal microbiome	1.08305	0.124734	0.0157955	0.00133011	0.05	0.0756185	0.433179	35.8333	0.974894	1.72957	0.0698935	0.163485	4.46538e-06	0.01	0.0466409	0.72795	50.1667	0.999879	0.0160708	0.169392	1
p__Bacteroidetes	Clostridium nexile DSM 1787_mlg6120	Fecal microbiome	1.65552	0.107489	0.037727	0	0	0.0756185	0.433179	37	0.987844	1.3522	0.0864008	0.0847684	0	0	0.0466409	0.72795	52.6667	0.999879	0.00750256	0.169392	1
s__Lactobacillus_iners_t__Lactobacillus_iners_unclassified	Clostridium nexile DSM 1787_mlg6120	Fecal microbiome	1.95403	-0.101668	0.0494518	-0.000159434	0.01	0.0756185	0.433179	30	0.987844	2.61209	-0.0750321	0.134609	0	0	0.0466409	0.72795	46.6667	0.999879	0.0169392	0.169392	1
s__Lactobacillus_jensenii_t__Lactobacillus_jensenii_unclassified	Clostridium nexile DSM 1787_mlg6120	Fecal microbiome	0.544178	-0.155214	0.00261324	0	0	0.0756185	0.433179	53	0.806066	1.82978	-0.0778497	0.120537	0	0	0.0466409	0.72795	50.6667	0.999879	0.00758297	0.169392	1
s__Lactobacillus_jensenii	Clostridium nexile DSM 1787_mlg6120	Fecal microbiome	-0.408697	-0.145637	0.00477089	0	0	0.0756185	0.433179	72	0.889734	1.22767	-0.0825946	0.0994624	-0.000700776	0.05	0.0466409	0.72795	36.8333	0.999879	0.00543229	0.169392	1
g__Peptoniphilus	Unclassified_mlg87139	Fecal microbiome	0.485115	-0.094538	0.0678125	0	0	0.0454533	0.405682	91.3333	0.987844	-0.396859	-0.104557	0.0368245	-0.00024308	0.04	0.0883054	0.52814	85.8333	0.999879	0.00547445	0.109489	1
s__Peptoniphilus_harei_t__GCF_000183565	Unclassified_mlg87139	Fecal microbiome	1.12115	-0.108169	0.0365255	-0.00013763	0.03	0.0454533	0.304594	62	0.987844	-0.111246	-0.106022	0.0342507	-3.00027e-05	0.03	0.0883054	0.52814	85.5	0.999879	0.00250464	0.10169	1
s__Peptoniphilus_harei	Unclassified_mlg87139	Fecal microbiome	-0.181215	-0.108169	0.0365255	-0.00030029	0.03	0.0454533	0.304594	84.1667	0.987844	-0.0362324	-0.106022	0.0342507	-0.000189666	0.03	0.0883054	0.52814	79	0.999879	0.00250464	0.10169	1
g__Anaerococcus	Unclassified_mlg87139	Fecal microbiome	-0.55358	-0.107084	0.0384589	0	0	0.0454533	0.304594	108	0.987844	0.633794	-0.10686	0.0328467	-0.0158149	0.59	0.0883054	0.52814	37.3333	0.999879	0.00254224	0.10169	1
s__Prevotella_buccalis	Unclassified_mlg87139	Fecal microbiome	-0.475196	-0.107812	0.0371528	-0.000127524	0.01	0.0454533	0.304594	97.8333	0.987844	0.446233	-0.0847129	0.0910529	-0.0215377	0.8	0.0883054	0.52814	44.3333	0.999879	0.00821834	0.123275	1
s__Prevotella_buccalis_t__GCF_000177075	Unclassified_mlg87139	Fecal microbiome	-0.310187	-0.107812	0.0371528	-1.33101e-06	0.01	0.0454533	0.304594	99.5	0.987844	-0.239466	-0.0847129	0.0910529	-0.000727569	0.49	0.0883054	0.52814	71	0.999879	0.00821834	0.123275	1
c__Bacilli	Unclassified_mlg3403	Fecal microbiome	4.15437	0.0999915	0.0533454	0.00240448	0.12	0.0137226	0.795128	6.5	0.987844	4.81147	0.106724	0.0330719	0.000450745	0.03	-0.147732	0.983705	9	0.999879	0.00373397	0.148765	1
o__Lactobacillales	Unclassified_mlg3403	Fecal microbiome	3.81691	0.101742	0.049286	0.0021983	0.18	0.0137226	0.795128	6.16667	0.987844	4.84686	0.102498	0.040721	0.000751057	0.07	-0.147732	0.983705	6.83333	0.999879	0.00405063	0.148765	1
p__Firmicutes	Unclassified_mlg3403	Fecal microbiome	3.79026	0.101201	0.050512	0.00303944	0.1	0.0137226	0.795128	7.33333	0.987844	5.13127	0.0966888	0.0536289	0	0	-0.147732	0.983705	18.6667	0.999879	0.00542267	0.148765	1
f__Lactobacillaceae	Unclassified_mlg3403	Fecal microbiome	4.4846	0.089198	0.0849486	0.00392459	0.23	0.0137226	0.795128	7.83333	0.987844	4.85102	0.098722	0.0487696	0.00140122	0.07	-0.147732	0.983705	6.5	0.999879	0.00894028	0.153262	1
g__Lactobacillus	Unclassified_mlg3403	Fecal microbiome	3.84293	0.089198	0.0849486	1.43824e-08	0.08	0.0137226	0.795128	14.1667	0.987844	4.8599	0.0987949	0.0486026	1.97395e-05	0.07	-0.147732	0.983705	9.66667	0.999879	0.00891796	0.153262	1
s__Lactobacillus_gasseri_t__Lactobacillus_gasseri_unclassified	Unclassified_mlg3403	Fecal microbiome	1.16407	0.0978282	0.0587431	6.23177e-05	0.01	0.0137226	0.795128	36.3333	0.987844	0.890294	0.109004	0.0294801	0.025679	0.44	-0.147732	0.983705	23.1667	0.999879	0.00389167	0.148765	1
s__Lactobacillus_gasseri	Unclassified_mlg3403	Fecal microbiome	1.34017	0.0915758	0.0769304	0	0	0.0137226	0.795128	42.3333	0.987844	1.97716	0.105927	0.0344117	0.00495371	0.14	-0.147732	0.983705	13	0.999879	0.00619853	0.148765	1
g__Finegoldia	Unclassified_mlg73207	Fecal microbiome	1.73155	0.165326	0.00133355	0.000166499	0.02	-0.0684467	0.052808	22.1667	0.765355	2.42338	0.0956252	0.0563274	0	0	0.0018643	0.365265	17.3333	0.999879	0.00166239	0.0412639	1
s__Finegoldia_magna_t__Finegoldia_magna_unclassified	Unclassified_mlg73207	Fecal microbiome	1.68304	0.165326	0.00133355	0	0	-0.0684467	0.052808	30.3333	0.765355	2.4048	0.0956252	0.0563274	0	0	0.0018643	0.365265	18	0.999879	0.00166239	0.0412639	1
f__Clostridiales_Family_XI_Incertae_Sedis	Unclassified_mlg73207	Fecal microbiome	1.75105	0.175647	0.000644788	0	0	-0.0684467	0.052808	28	0.664596	2.04467	0.106766	0.0330029	0	0	0.0018643	0.365265	17	0.999879	0.000566084	0.0412639	1
s__Finegoldia_magna	Unclassified_mlg73207	Fecal microbiome	0.728309	0.165326	0.00133355	1.01907e-07	0.01	-0.0684467	0.052808	47.3333	0.765355	2.79936	0.0956252	0.0563274	0	0	0.0018643	0.365265	13.3333	0.999879	0.00166239	0.0412639	1
s__Prevotella_timonensis_t__GCF_000177055	Unclassified_mlg73207	Fecal microbiome	1.26513	0.138359	0.00736939	0	0	-0.0684467	0.120521	42	0.938337	1.59068	0.0954173	0.0568676	0	0	0.0018643	0.365265	27	0.999879	0.00206319	0.0412639	1
s__Prevotella_timonensis	Unclassified_mlg73207	Fecal microbiome	1.13385	0.138359	0.00736939	0	0	-0.0684467	0.120521	44.3333	0.938337	1.43223	0.0954173	0.0568676	0	0	0.0018643	0.365265	29.3333	0.999879	0.00206319	0.0412639	1
c__Alphaproteobacteria	Ruminococcus sp 5_1_39BFAA_mlg118863	Fecal microbiome	2.03785	0.0844128	0.10312	0.000247465	0.02	0.0240003	0.964495	25.5	0.987844	3.2196	0.117059	0.0193373	0	0	0.0340866	0.401812	14	0.999879	0.00749792	0.17995	1
o__Rhizobiales	Ruminococcus sp 5_1_39BFAA_mlg118863	Fecal microbiome	-0.0174445	0.0987996	0.0562659	0.000819727	0.03	0.0240003	0.964495	60.1667	0.987844	3.5855	0.115243	0.021311	3.4001e-05	0.01	0.0340866	0.401812	9	0.999879	0.00300909	0.0902727	1
s__Finegoldia_magna	Unclassified_mlg45984	Fecal microbiome	1.49954	0.100861	0.0512945	0	0	0.042579	0.576552	27	0.987844	2.32795	0.111637	0.0257522	0	0	0.110657	0.602501	11	0.999879	0.0029681	0.118724	1
g__Finegoldia	Unclassified_mlg45984	Fecal microbiome	1.225	0.100861	0.0512945	0	0	0.042579	0.576552	35	0.987844	1.83791	0.111637	0.0257522	1.9686e-05	0.01	0.110657	0.602501	17.6667	0.999879	0.0029681	0.118724	1
s__Finegoldia_magna_t__Finegoldia_magna_unclassified	Unclassified_mlg45984	Fecal microbiome	0.837261	0.100861	0.0512945	0	0	0.042579	0.576552	44.3333	0.987844	1.90398	0.111637	0.0257522	0	0	0.110657	0.602501	18	0.999879	0.0029681	0.118724	1
s__Prevotella_bivia_t__Prevotella_bivia_unclassified	Unclassified_mlg53544	Fecal microbiome	1.77584	-0.102639	0.0473068	-0.000280567	0.11	0.130576	0.904579	37.8333	0.987844	1.05024	-0.111191	0.0263536	0	0	0.00979443	0.75264	33.3333	0.999879	0.00271293	0.162776	1
s__Prevotella_bivia	Unclassified_mlg53544	Fecal microbiome	0.881838	-0.102639	0.0473068	-0.000368792	0.1	0.130576	0.904579	51.8333	0.987844	0.987913	-0.111191	0.0263536	0	0	0.00979443	0.75264	35	0.999879	0.00271293	0.162776	1
g__Propionibacteriaceae_unclassified	Akkermansia muciniphila ATCC BAA 835_mlg152543	Fecal microbiome	0.279961	-0.126665	0.0142351	-0.000153741	0.03	-0.0250818	0.960913	63.3333	0.967148	1.69071	-0.109478	0.0287765	0	0	0.010813	0.906869	25.6667	0.999879	0.000924999	0.111	1
s__Prevotella_bivia	Unclassified_mlg9693	Fecal microbiome	1.83754	-0.115312	0.0257464	-0.000188646	0.02	-0.0116737	0.546599	26	0.987844	1.64543	-0.120707	0.0158483	-0.00143389	0.14	0.0033317	0.189439	31.5	0.999879	0.00086506	0.0519036	1
s__Prevotella_bivia_t__Prevotella_bivia_unclassified	Unclassified_mlg9693	Fecal microbiome	1.07916	-0.115312	0.0257464	-1.56893e-05	0.02	-0.0116737	0.546599	35.6667	0.987844	2.12768	-0.120707	0.0158483	-0.000682424	0.13	0.0033317	0.189439	28.1667	0.999879	0.00086506	0.0519036	1
p__Viruses_noname	Aggregatibacter segnis ATCC 33393_mlg24767	Fecal microbiome	3.32899	-0.123029	0.0172959	-0.000206593	0.04	0.0701596	0.45461	19.8333	0.975519	2.84323	-0.0971217	0.0525619	-0.000488559	0.04	0.00187158	0.638178	11.8333	0.999879	0.00244006	0.146404	1
c__Viruses_noname	Aggregatibacter segnis ATCC 33393_mlg24767	Fecal microbiome	3.20325	-0.123029	0.0172959	-1.1839e-19	0.01	0.0701596	0.45461	30.1667	0.975519	2.93082	-0.0971217	0.0525619	0	0	0.00187158	0.638178	17.6667	0.999879	0.00244006	0.146404	1
o__Viruses_noname	Unclassified_mlg193467	Fecal microbiome	4.23661	0.118325	0.0220979	0	0	0.135004	0.755259	8.66667	0.987844	3.68191	0.111915	0.0253835	0	0	0.113272	0.639384	12.6667	0.999879	0.00112724	0.131184	1
p__Viruses_noname	Unclassified_mlg193467	Fecal microbiome	4.33902	0.099642	0.0541883	0	0	0.135004	0.769715	10	0.987844	4.27971	0.110865	0.0268005	0	0	0.113272	0.639384	10	0.999879	0.00327959	0.131184	1
c__Viruses_noname	Unclassified_mlg193467	Fecal microbiome	4.00095	0.099642	0.0541883	0	0	0.135004	0.769715	11	0.987844	3.96312	0.110865	0.0268005	0	0	0.113272	0.639384	10.6667	0.999879	0.00327959	0.131184	1
s__Dasheen_mosaic_virus	Unclassified_mlg121115	Fecal microbiome	1.39131	0.163087	0.00155291	0.0144882	0.31	0.121168	0.120295	23	0.768864	0.194657	0.092404	0.0651942	0	0	0.0109885	0.949633	52.3333	0.999879	0.00222759	0.133655	1
s__Dasheen_mosaic_virus_t__PRJNA15388	Unclassified_mlg121115	Fecal microbiome	0.400101	0.163087	0.00155291	9.57264e-06	0.18	0.121168	0.120295	50.8333	0.768864	-0.316195	0.092404	0.0651942	0	0	0.0109885	0.949633	59	0.999879	0.00222759	0.133655	1
s__Finegoldia_magna	Unclassified_mlg29305	Fecal microbiome	1.16707	0.0949165	0.0667143	4.13442e-05	0.03	0.054291	0.880628	27	0.987844	2.73839	0.112464	0.0246686	3.60177e-05	0.05	0.0758679	0.540146	17.5	0.999879	0.00417541	0.125262	1
s__Finegoldia_magna_t__Finegoldia_magna_unclassified	Unclassified_mlg29305	Fecal microbiome	1.09253	0.0949165	0.0667143	2.61255e-06	0.04	0.054291	0.880628	28.1667	0.987844	3.10479	0.112464	0.0246686	1.30642e-05	0.05	0.0758679	0.540146	16.1667	0.999879	0.00417541	0.125262	1
g__Finegoldia	Unclassified_mlg29305	Fecal microbiome	0.339057	0.0949165	0.0667143	0.00436084	0.04	0.054291	0.880628	41	0.987844	3.17025	0.112464	0.0246686	0.00455801	0.12	0.0758679	0.540146	7.66667	0.999879	0.00417541	0.125262	1
f__Actinomycetaceae	Unclassified_mlg29305	Fecal microbiome	0.27384	0.0969496	0.0610609	0	0	0.054291	0.880628	44	0.987844	1.19292	0.14262	0.00431038	0.000460805	0.01	0.0758679	0.540146	36.1667	0.995199	0.0021367	0.125262	1
c__Betaproteobacteria	Blautia producta ATCC 27340_mlg428091	Fecal microbiome	3.40966	0.106159	0.0401751	0	0	0.0425462	0.614583	18	0.987844	1.09954	0.130406	0.00911167	0	0	0.0127774	0.253608	32.6667	0.999879	0.0012146	0.0779611	1
o__Burkholderiales	Blautia producta ATCC 27340_mlg428091	Fecal microbiome	2.17308	0.108935	0.0352112	6.11438e-05	0.02	0.0425462	0.614583	22.6667	0.987844	0.809554	0.120801	0.0157663	0	0	0.0127774	0.329122	38.3333	0.999879	0.00129935	0.0779611	1
g__Dialister	Clostridium sp D5_mlg401352	Fecal microbiome	0.258834	-0.099049	0.0556441	0	0	0.0171699	0.842346	55.6667	0.987844	0.867724	-0.115781	0.0207089	0	0	0.0822883	0.786646	30.3333	0.999879	0.00291489	0.165101	1
s__Dialister_micraerophilus	Clostridium sp D5_mlg401352	Fecal microbiome	0.472355	-0.0937495	0.0701484	0	0	0.0171699	0.842346	50.6667	0.987844	0.0778826	-0.115781	0.0207089	0	0	0.0822883	0.786646	40.3333	0.999879	0.00412752	0.165101	1
s__Dialister_micraerophilus_t__Dialister_micraerophilus_unclassified	Clostridium sp D5_mlg401352	Fecal microbiome	-0.185378	-0.0937495	0.0701484	0	0	0.0171699	0.842346	66.3333	0.987844	0.692571	-0.115781	0.0207089	0	0	0.0822883	0.786646	33.3333	0.999879	0.00412752	0.165101	1
p__Ascomycota	Clostridium clostridioforme 2_1_49FAA_mlg15933	Fecal microbiome	2.22454	0.150083	0.00362309	0.00441987	0.16	-0.075112	0.331974	7.16667	0.835694	0.918877	0.106963	0.0326789	0	0	0.0789367	0.682171	35.3333	0.999879	0.000658916	0.028439	1
o__Saccharomycetales	Clostridium clostridioforme 2_1_49FAA_mlg15933	Fecal microbiome	1.72663	0.144769	0.0050299	1.63241e-16	0.04	-0.075112	0.331974	21.6667	0.89703	-0.193163	0.106963	0.0326789	0	0	0.0789367	0.682171	56.3333	0.999879	0.000710976	0.028439	1
c__Saccharomycetes	Clostridium clostridioforme 2_1_49FAA_mlg15933	Fecal microbiome	1.18559	0.144769	0.0050299	0.00852245	0.12	-0.075112	0.331974	23.3333	0.89703	0.521073	0.106963	0.0326789	0	0	0.0789367	0.682171	43.3333	0.999879	0.000710976	0.028439	1
f__Clostridiales_Family_XI_Incertae_Sedis	Unclassified_mlg198718	Fecal microbiome	1.95261	0.175895	0.000633311	0	0	0.0327468	0.052737	24.3333	0.659371	2.26508	0.0971945	0.0523842	0	0	0.0589826	0.324006	20	0.999879	0.00140543	0.0421628	1
s__Prevotella_timonensis	Unclassified_mlg198718	Fecal microbiome	1.18982	0.138877	0.00714919	0	0	0.0327468	0.110945	41.6667	0.933894	1.50192	0.0873	0.081566	0	0	0.0589826	0.367598	32.3333	0.999879	0.00393519	0.0787038	1
s__Finegoldia_magna	Unclassified_mlg198718	Fecal microbiome	1.47245	0.165346	0.00133175	3.8711e-08	0.01	0.0327468	0.052737	31.3333	0.765355	1.95767	0.11003	0.0279757	0	0	0.0589826	0.245892	21.3333	0.999879	0.000429463	0.0171785	1
s__Prevotella_timonensis_t__GCF_000177055	Unclassified_mlg198718	Fecal microbiome	1.02059	0.138877	0.00714919	0	0	0.0327468	0.110945	45	0.933894	1.69969	0.0873	0.081566	0	0	0.0589826	0.367598	29	0.999879	0.00393519	0.0787038	1
g__Finegoldia	Unclassified_mlg198718	Fecal microbiome	1.25881	0.165346	0.00133175	0.000332999	0.02	0.0327468	0.052737	30.3333	0.765355	2.42301	0.11003	0.0279757	0	0	0.0589826	0.245892	15	0.999879	0.000429463	0.0171785	1
s__Finegoldia_magna_t__Finegoldia_magna_unclassified	Unclassified_mlg198718	Fecal microbiome	0.677822	0.165346	0.00133175	0	0	0.0327468	0.052737	50.6667	0.765355	2.47186	0.11003	0.0279757	0	0	0.0589826	0.245892	14.6667	0.999879	0.000429463	0.0171785	1
s__Lactobacillus_jensenii	Streptococcus bovis ATCC 700338_mlg220378	Fecal microbiome	-0.233935	-0.0927511	0.0732002	0	0	0.0790354	0.724682	62.6667	0.987844	1.12191	-0.0927391	0.0642215	0.000814604	0.02	0.0442162	0.487499	32.5	0.999879	0.00944236	0.0871603	1
s__Lactobacillus_jensenii_t__Lactobacillus_jensenii_unclassified	Streptococcus bovis ATCC 700338_mlg220378	Fecal microbiome	-0.529712	-0.0825812	0.110842	0	0	0.0790354	0.809389	71.3333	0.987844	0.0514316	-0.0850974	0.0895894	0.00728473	0.27	0.0442162	0.623393	47.3333	0.999879	0.0200863	0.172168	1
s__Streptococcus_anginosus	Unclassified_mlg3843	Fecal microbiome	0.818718	0.105594	0.0412551	0	0	0.0173764	0.610858	32.3333	0.987844	1.75415	0.141285	0.00469133	0	0	0.0530716	0.391726	34	0.998614	0.00105554	0.0633323	1
s__Streptococcus_anginosus_t__Streptococcus_anginosus_unclassified	Unclassified_mlg3843	Fecal microbiome	0.514719	0.105594	0.0412551	0	0	0.0173764	0.610858	38.3333	0.987844	1.33623	0.141285	0.00469133	0	0	0.0530716	0.391726	41.3333	0.998614	0.00105554	0.0633323	1
c__Mollicutes	Unclassified_mlg139710	Fecal microbiome	3.29197	0.0988127	0.0562331	0	0	0.0396098	0.347942	17.6667	0.987844	2.89614	0.0863485	0.0849579	0	0	0.0908383	0.506713	25.6667	0.999879	0.00996746	0.199349	1
p__Tenericutes	Unclassified_mlg139710	Fecal microbiome	2.91297	0.0988127	0.0562331	0	0	0.0396098	0.347942	21.6667	0.987844	2.137	0.0863485	0.0849579	0	0	0.0908383	0.506713	29.6667	0.999879	0.00996746	0.199349	1
o__Mycoplasmatales	Unclassified_mlg139710	Fecal microbiome	3.11706	0.0988127	0.0562331	0	0	0.0396098	0.347942	19	0.987844	3.22562	0.0864413	0.084622	0	0	0.0908383	0.506713	22.6667	0.999879	0.00992008	0.199349	1
f__Mycoplasmataceae	Unclassified_mlg139710	Fecal microbiome	3.04452	0.0988127	0.0562331	0	0	0.0396098	0.347942	20.6667	0.987844	3.25471	0.0864413	0.084622	0	0	0.0908383	0.506713	21.6667	0.999879	0.00992008	0.199349	1
s__Lactobacillus_gasseri	Unclassified_mlg139710	Fecal microbiome	0.153461	0.093212	0.0717783	0	0	0.0396098	0.418003	62.3333	0.987844	0.510987	0.106083	0.0341472	0	0	0.0908383	0.335529	46.3333	0.999879	0.0056101	0.199349	1
g__Anaerococcus	Unclassified_mlg402665	Fecal microbiome	2.67484	0.117973	0.0224992	0.019886	0.32	0.0615293	0.778636	7.33333	0.987844	1.43125	0.0885385	0.0773159	0	0	0.0237676	0.521392	40.6667	0.999879	0.00498153	0.149446	1
f__Clostridiales_Family_XI_Incertae_Sedis	Unclassified_mlg402665	Fecal microbiome	1.98737	0.0956589	0.0646019	0	0	0.0615293	0.778636	25.6667	0.987844	1.95988	0.108428	0.0303547	0	0	0.0237676	0.461634	30	0.999879	0.00450838	0.149446	1
g__Actinomyces	Unclassified_mlg402665	Fecal microbiome	1.73751	0.100002	0.053321	0.0086246	0.21	0.0615293	0.778636	23.3333	0.987844	3.16185	0.166422	0.000846409	0.00981991	0.36	0.0237676	0.035338	6.33333	0.688551	0.00146706	0.149446	1
f__Actinomycetaceae	Unclassified_mlg402665	Fecal microbiome	1.22231	0.0881897	0.088546	2.80968e-05	0.02	0.0615293	0.778636	39.3333	0.987844	2.9254	0.200122	5.68087e-05	0.00407098	0.14	0.0237676	0.009487	7.33333	0.48144	0.00392523	0.149446	1
s__Gardnerella_vaginalis_t__Gardnerella_vaginalis_unclassified	Unclassified_mlg12438	Fecal microbiome	2.8601	0.0956149	0.0647255	8.67263e-06	0.04	-0.0643332	0.584809	15.5	0.987844	4.87518	0.101325	0.043091	0	0	0.019313	0.799578	14.6667	0.999879	0.0058122	0.174366	1
g__Gardnerella	Unclassified_mlg12438	Fecal microbiome	2.79926	0.0956149	0.0647255	0.000519077	0.04	-0.0643332	0.584809	14.1667	0.987844	4.34322	0.101325	0.043091	0.000638687	0.02	0.019313	0.799578	12.3333	0.999879	0.0058122	0.174366	1
s__Gardnerella_vaginalis	Unclassified_mlg12438	Fecal microbiome	2.66101	0.0956149	0.0647255	4.16328e-05	0.03	-0.0643332	0.584809	17.5	0.987844	4.75418	0.101325	0.043091	5.22177e-06	0.01	0.019313	0.799578	13.8333	0.999879	0.0058122	0.174366	1
c__Betaproteobacteria	Unclassified_mlg12438	Fecal microbiome	2.38002	-0.125336	0.0152943	-4.48523e-05	0.03	-0.0643332	0.503722	15	0.974539	1.32479	-0.0866135	0.0840017	0	0	0.019313	0.878448	39.6667	0.999879	0.00492986	0.174366	1
o__Gallionellales	Unclassified_mlg7691	Fecal microbiome	3.31386	0.118837	0.0215246	0.0722552	0.65	0.0482976	0.454634	6	0.987844	0.604968	0.0820929	0.101542	0	0	0.0468268	0.838651	46.6667	0.999879	0.00757269	0.181745	1
f__Gallionellaceae	Unclassified_mlg7691	Fecal microbiome	4.40735	0.118837	0.0215246	8.0803e-16	0.27	0.0482976	0.454634	7	0.987844	1.3785	0.0820929	0.101542	0	0	0.0468268	0.838651	31.3333	0.999879	0.00757269	0.181745	1
g__Gallionellaceae_unclassified	Unclassified_mlg7691	Fecal microbiome	3.6432	0.118837	0.0215246	5.92359e-05	0.09	0.0482976	0.454634	6.83333	0.987844	1.42506	0.0820929	0.101542	0	0	0.0468268	0.838651	30.6667	0.999879	0.00757269	0.181745	1
f__Actinomycetaceae	Unclassified_mlg7691	Fecal microbiome	0.955233	0.0975695	0.059418	0	0	0.0482976	0.556518	45.6667	0.987844	1.53972	0.146477	0.00336211	0	0	0.0468268	0.257368	24	0.963528	0.00197067	0.181745	1
g__Actinomyces	Unclassified_mlg7691	Fecal microbiome	0.343238	0.0904407	0.0806777	0	0	0.0482976	0.620701	58.3333	0.987844	0.961507	0.170788	0.000612578	0	0	0.0468268	0.102301	34.6667	0.644473	0.00330406	0.181745	1
s__Lactobacillus_vaginalis_t__GCF_000159435	Unclassified_mlg240487	Fecal microbiome	1.28141	0.139179	0.00702391	1.54364e-17	0.05	0.044858	0.350649	27	0.929384	1.4999	0.0965611	0.053947	3.0513e-08	0.22	0.0409213	0.52995	30	0.999879	0.00185873	0.111524	1
s__Lactobacillus_vaginalis	Unclassified_mlg240487	Fecal microbiome	0.957011	0.139179	0.00702391	0.00238377	0.12	0.044858	0.350649	34.1667	0.929384	0.724621	0.0965611	0.053947	0.0157691	0.39	0.0409213	0.52995	37.3333	0.999879	0.00185873	0.111524	1
s__Lactobacillus_vaginalis	Unclassified_mlg245479	Fecal microbiome	5.72041	0.181182	0.000429362	0.0947955	0.92	0.0637837	0.042507	1	0.571889	0.534388	0.117326	0.0190613	0.000671958	0.05	0.0766689	0.34321	45.1667	0.999879	0.000189943	0.0113966	1
s__Lactobacillus_vaginalis_t__GCF_000159435	Unclassified_mlg245479	Fecal microbiome	5.43889	0.181182	0.000429362	0.00673326	0.89	0.0637837	0.042507	5	0.571889	0.804236	0.117326	0.0190613	5.82337e-08	0.02	0.0766689	0.34321	42.6667	0.999879	0.000189943	0.0113966	1
s__Lactobacillus_jensenii_t__Lactobacillus_jensenii_unclassified	Unclassified_mlg245479	Fecal microbiome	1.20853	0.0770594	0.136887	0.00509268	0.19	0.0637837	0.773493	38.5	0.987844	2.63005	0.14849	0.00294634	0	0	0.0766689	0.295532	18.3333	0.946705	0.00977673	0.178457	1
s__Lactobacillus_jensenii	Unclassified_mlg245479	Fecal microbiome	1.12164	0.0804779	0.120261	0.00199545	0.1	0.0637837	0.758476	43.5	0.987844	1.89073	0.145687	0.0035393	0	0	0.0766689	0.295532	27	0.972126	0.00766322	0.178457	1
g__Bifidobacterium	Unclassified_mlg245479	Fecal microbiome	2.01718	-0.112913	0.0290124	-0.0405192	0.86	0.0637837	0.718058	9.33333	0.987844	0.477605	-0.131555	0.00851343	-0.00086178	0.06	0.0766689	0.34321	44.5	0.999879	0.000704095	0.0281638	1
o__Gallionellales	Unclassified_mlg245479	Fecal microbiome	0.00714619	0.0835363	0.10676	0.0150675	0.36	0.0637837	0.758476	60.8333	0.987844	3.37235	0.0992838	0.0474938	0.0157149	0.45	0.0766689	0.434544	5.5	0.999879	0.0118971	0.178457	1
f__Gallionellaceae	Unclassified_mlg245479	Fecal microbiome	-0.519838	0.0835363	0.10676	0.000636144	0.31	0.0637837	0.758476	81	0.987844	3.03662	0.0992838	0.0474938	1.60929e-06	0.25	0.0766689	0.434544	12.6667	0.999879	0.0118971	0.178457	1
g__Gallionellaceae_unclassified	Unclassified_mlg245479	Fecal microbiome	-0.246468	0.0835363	0.10676	0.000275267	0.27	0.0637837	0.758476	80.8333	0.987844	3.177	0.0992838	0.0474938	4.56599e-05	0.14	0.0766689	0.434544	10.1667	0.999879	0.0118971	0.178457	1
p__Ascomycota	Ruminococcus torques L2 14_mlg96190	Fecal microbiome	0.864519	-0.131297	0.011032	-0.00129182	0.12	-0.0396149	0.436866	37	0.95821	1.65231	-0.113861	0.0229273	-0.0019693	0.13	-0.0716102	0.957216	18	0.999879	0.000576616	0.0230647	1
o__Saccharomycetales	Ruminococcus torques L2 14_mlg96190	Fecal microbiome	0.54808	-0.131654	0.010814	-4.376e-05	0.11	-0.0396149	0.436866	52	0.95821	2.12324	-0.113861	0.0229273	-3.3139e-05	0.05	-0.0716102	0.957216	22.3333	0.999879	0.000569238	0.0230647	1
c__Saccharomycetes	Ruminococcus torques L2 14_mlg96190	Fecal microbiome	-0.0216514	-0.131654	0.010814	-0.00234915	0.22	-0.0396149	0.436866	55.8333	0.95821	2.18652	-0.113861	0.0229273	-1.74326e-06	0.07	-0.0716102	0.957216	22.6667	0.999879	0.000569238	0.0230647	1
c__Actinobacteria	Unclassified_mlg77356	Fecal microbiome	2.86355	0.131089	0.0111614	2.77699e-18	0.02	0.0594451	0.200905	19.8333	0.95821	3.35443	0.112989	0.0240019	5.7214e-10	0.13	-0.02012	0.386955	30.5	0.999879	0.000618227	0.0286056	1
p__Actinobacteria	Unclassified_mlg77356	Fecal microbiome	2.35302	0.131089	0.0111614	0.000576196	0.03	0.0594451	0.200905	18.1667	0.95821	3.56113	0.112989	0.0240019	0.00900817	0.28	-0.02012	0.386955	8	0.999879	0.000618227	0.0286056	1
f__Anelloviridae	Unclassified_mlg77356	Fecal microbiome	1.25702	0.127419	0.0136641	0.00105392	0.04	0.0594451	0.20352	26.3333	0.961251	3.51428	0.112867	0.024155	0.00783855	0.3	-0.02012	0.386955	8.83333	0.999879	0.00071514	0.0286056	1
p__Ascomycota	Ruminococcus torques L2 14_mlg31562	Fecal microbiome	1.49607	-0.118327	0.0220961	0	0	-0.0210572	0.719236	44.3333	0.987844	1.30396	-0.101763	0.0421929	-0.00071732	0.04	-0.0293071	0.996935	25.6667	0.999879	0.00206654	0.0826616	1
c__Saccharomycetes	Ruminococcus torques L2 14_mlg31562	Fecal microbiome	-0.464294	-0.125435	0.0152133	-0.00031596	0.05	-0.0210572	0.719236	68.3333	0.973703	1.56404	-0.101763	0.0421929	-2.15934e-18	0.01	-0.0293071	0.996935	29	0.999879	0.00164774	0.0826616	1
o__Saccharomycetales	Ruminococcus torques L2 14_mlg31562	Fecal microbiome	-0.631929	-0.125435	0.0152133	-4.26443e-06	0.01	-0.0210572	0.719236	80.3333	0.973703	1.4442	-0.101763	0.0421929	-2.41258e-05	0.02	-0.0293071	0.996935	28	0.999879	0.00164774	0.0826616	1
o__Gallionellales	Unclassified_mlg112505	Fecal microbiome	1.43486	0.116461	0.0242989	0.0550798	0.59	0.0838419	0.320326	25	0.987844	2.7132	0.0860667	0.0859837	0	0	0.118891	0.478643	23.3333	0.999879	0.00608113	0.164697	1
g__Gallionellaceae_unclassified	Unclassified_mlg112505	Fecal microbiome	2.40515	0.116461	0.0242989	1.47898e-09	0.01	0.0838419	0.320326	15.3333	0.987844	2.01729	0.0860667	0.0859837	0	0	0.118891	0.478643	29.3333	0.999879	0.00608113	0.164697	1
f__Gallionellaceae	Unclassified_mlg112505	Fecal microbiome	1.09977	0.116461	0.0242989	3.63241e-08	0.27	0.0838419	0.320326	34.8333	0.987844	1.76018	0.0860667	0.0859837	0	0	0.118891	0.478643	32.3333	0.999879	0.00608113	0.164697	1
s__Lactobacillus_vaginalis_t__GCF_000159435	Unclassified_mlg112505	Fecal microbiome	1.99051	0.132904	0.0100802	2.30262e-17	0.06	0.0838419	0.320326	17	0.95821	0.931119	0.0807971	0.107072	1.07648e-08	0.16	0.118891	0.525914	44.5	0.999879	0.00686236	0.164697	1
s__Lactobacillus_vaginalis	Unclassified_mlg112505	Fecal microbiome	0.925905	0.132904	0.0100802	0.00311211	0.16	0.0838419	0.320326	35.8333	0.95821	0.724871	0.0807971	0.107072	0.0121677	0.32	0.118891	0.525914	46	0.999879	0.00686236	0.164697	1
g__Bifidobacterium	Lactobacillus salivarius ACS 116 V Col5a_mlg16687	Fecal microbiome	2.67243	0.113965	0.0275388	0	0	-0.00586746	0.963566	8.33333	0.987844	2.31857	0.13235	0.00811999	0.00452983	0.24	0.110603	0.327347	5.33333	0.999879	0.000635776	0.0381466	1
s__Lactobacillus_gasseri	Lactobacillus salivarius ACS 116 V Col5a_mlg16687	Fecal microbiome	-0.113216	0.0974709	0.0596768	0	0	-0.00586746	0.963566	56.3333	0.987844	2.14325	0.166915	0.000816386	0	0	0.110603	0.134849	18.3333	0.688551	0.00182971	0.0731886	1
s__Lactobacillus_gasseri_t__Lactobacillus_gasseri_unclassified	Lactobacillus salivarius ACS 116 V Col5a_mlg16687	Fecal microbiome	-0.796315	0.111211	0.0315399	0	0	-0.00586746	0.963566	63.6667	0.987844	1.67427	0.157366	0.00161496	0.00342037	0.22	0.110603	0.134849	11.1667	0.840603	0.000549623	0.0381466	1
p__Ascomycota	Clostridium clostridioforme 2_1_49FAA_mlg131535	Fecal microbiome	1.80796	0.141612	0.00608223	0.00570395	0.18	-0.0365439	0.623596	12.5	0.918157	1.1515	0.108702	0.0299354	0	0	0.131149	0.438721	36	0.999879	0.000648634	0.0347612	1
o__Saccharomycetales	Clostridium clostridioforme 2_1_49FAA_mlg131535	Fecal microbiome	1.83966	0.130157	0.0117546	1.74707e-16	0.04	-0.0365439	0.623596	18.1667	0.95821	1.22038	0.108702	0.0299354	0	0	0.131149	0.438721	34	0.999879	0.000869029	0.0347612	1
c__Saccharomycetes	Clostridium clostridioforme 2_1_49FAA_mlg131535	Fecal microbiome	1.00083	0.130157	0.0117546	0.00807063	0.11	-0.0365439	0.623596	25.8333	0.95821	1.32897	0.108702	0.0299354	0	0	0.131149	0.438721	32	0.999879	0.000869029	0.0347612	1
f__Gallionellaceae	Unclassified_mlg3924	Fecal microbiome	1.62525	0.173945	0.000728894	8.87094e-06	0.32	-0.105833	0.048107	26.3333	0.686731	1.01633	0.150749	0.00253576	0	0	0.0188647	0.052934	32	0.938887	5.32899e-06	0.000213159	1
o__Gallionellales	Unclassified_mlg3924	Fecal microbiome	0.239028	0.173945	0.000728894	0.0360606	0.62	-0.105833	0.048107	43.3333	0.686731	0.786852	0.150749	0.00253576	0	0	0.0188647	0.052934	35.6667	0.938887	5.32899e-06	0.000213159	1
g__Gallionellaceae_unclassified	Unclassified_mlg3924	Fecal microbiome	0.757181	0.173945	0.000728894	4.12513e-05	0.12	-0.105833	0.048107	42.6667	0.686731	1.50448	0.150749	0.00253576	0	0	0.0188647	0.052934	22	0.938887	5.32899e-06	0.000213159	1
o__Caudovirales	Unclassified_mlg5162	Fecal microbiome	0.0881499	-0.128436	0.0129249	0	0	0.00501443	0.612864	57.3333	0.958763	2.3832	-0.101101	0.0435575	0	0	-0.0150409	0.476311	19.6667	0.999879	0.00159514	0.179848	1
f__Siphoviridae	Unclassified_mlg5162	Fecal microbiome	-0.206513	-0.120528	0.0197211	0	0	0.00501443	0.612864	62	0.984111	1.68337	-0.0901935	0.071919	0	0	-0.0150409	0.476311	26.6667	0.999879	0.00419895	0.179848	1
g__Siphoviridae_noname	Unclassified_mlg5162	Fecal microbiome	NA	-0.110144	0.0332178	0	0	0.00501443	0.657713	77	0.987844	0.796532	-0.0936595	0.0616106	0	0	-0.0150409	0.476311	39.6667	0.999879	0.00449621	0.179848	1
o__Viruses_noname	Bilophila wadsworthia 3_1_6_mlg40646	Fecal microbiome	1.99568	0.12106	0.0191821	0	0	0.0649657	0.454384	11	0.981183	1.80483	0.0865895	0.0840881	0	0	-0.00738242	0.702135	15	0.999879	0.00533236	0.0914119	1
s__Finegoldia_magna_t__Finegoldia_magna_unclassified	Unclassified_mlg26873	Fecal microbiome	1.60919	0.15293	0.00302607	0	0	0.0983639	0.085594	24.3333	0.810404	1.05891	0.0814217	0.104377	0	0	0.034264	0.662061	39.6667	0.999879	0.00576774	0.186115	1
s__Finegoldia_magna	Unclassified_mlg26873	Fecal microbiome	1.23144	0.15293	0.00302607	0	0	0.0983639	0.085594	28.3333	0.810404	0.744608	0.0814217	0.104377	0	0	0.034264	0.662061	44.6667	0.999879	0.00576774	0.186115	1
g__Finegoldia	Unclassified_mlg26873	Fecal microbiome	0.995366	0.15293	0.00302607	0	0	0.0983639	0.085594	37	0.810404	1.20954	0.0814217	0.104377	0	0	0.034264	0.662061	38.3333	0.999879	0.00576774	0.186115	1
f__Clostridiales_Family_XI_Incertae_Sedis	Unclassified_mlg26873	Fecal microbiome	-0.411591	0.138869	0.00715249	0	0	0.0983639	0.128745	66.3333	0.933894	0.874914	0.0814546	0.104237	0	0	0.034264	0.662061	42	0.999879	0.00620384	0.186115	1
s__Finegoldia_magna_t__Finegoldia_magna_unclassified	Unclassified_mlg40994	Fecal microbiome	1.3817	0.13694	0.00800339	1.13252e-07	0.03	0.00472444	0.27467	21.6667	0.942757	1.32757	0.115443	0.0210858	0	0	0.030275	0.976796	27	0.999879	0.000423091	0.0169237	1
s__Finegoldia_magna	Unclassified_mlg40994	Fecal microbiome	0.784085	0.13694	0.00800339	1.56518e-07	0.17	0.00472444	0.27467	33.6667	0.942757	2.10046	0.115443	0.0210858	0	0	0.030275	0.976796	15.6667	0.999879	0.000423091	0.0169237	1
g__Finegoldia	Unclassified_mlg40994	Fecal microbiome	0.62822	0.13694	0.00800339	0.0406337	0.38	0.00472444	0.27467	35	0.942757	0.47436	0.115443	0.0210858	0	0	0.030275	0.976796	35.3333	0.999879	0.000423091	0.0169237	1
s__Prevotella_timonensis_t__GCF_000177055	Unclassified_mlg6902	Fecal microbiome	2.13895	0.0946884	0.0673742	0	0	0.0567361	0.531949	29.6667	0.987844	0.0433923	0.0899314	0.0727526	0	0	0.0855105	0.368172	62	0.999879	0.00981777	0.130904	1
g__Finegoldia	Unclassified_mlg6902	Fecal microbiome	1.77781	0.119546	0.0207519	0	0	0.0567361	0.37093	34	0.984257	1.04055	0.103858	0.0381098	0	0	0.0855105	0.29322	40	0.999879	0.00173235	0.0519706	1
s__Prevotella_timonensis	Unclassified_mlg6902	Fecal microbiome	1.92626	0.0946884	0.0673742	0	0	0.0567361	0.531949	35	0.987844	0.392468	0.0899314	0.0727526	0	0	0.0855105	0.368172	55.6667	0.999879	0.00981777	0.130904	1
s__Finegoldia_magna	Unclassified_mlg6902	Fecal microbiome	1.50095	0.119546	0.0207519	0	0	0.0567361	0.37093	37.6667	0.984257	1.11172	0.103858	0.0381098	0	0	0.0855105	0.29322	37.6667	0.999879	0.00173235	0.0519706	1
s__Finegoldia_magna_t__Finegoldia_magna_unclassified	Unclassified_mlg6902	Fecal microbiome	1.41955	0.119546	0.0207519	0	0	0.0567361	0.37093	39.6667	0.984257	1.61258	0.103858	0.0381098	0	0	0.0855105	0.29322	30	0.999879	0.00173235	0.0519706	1
f__Clostridiales_Family_XI_Incertae_Sedis	Unclassified_mlg6902	Fecal microbiome	1.25055	0.130522	0.011519	0	0	0.0567361	0.37093	37.6667	0.95821	1.61351	0.106618	0.0332466	0	0	0.0855105	0.29322	29.3333	0.999879	0.00100198	0.0519706	1
f__Actinomycetaceae	Unclassified_mlg6902	Fecal microbiome	1.23025	0.0704141	0.174187	0	0	0.0567361	0.902326	50.3333	0.987844	0.859215	0.18319	0.000234221	0	0	0.0855105	0.039115	37.3333	0.608862	0.0152113	0.182536	1
o__Clostridiales	Unclassified_mlg6902	Fecal microbiome	1.67354	0.110067	0.0333415	0	0	0.0567361	0.412601	37.6667	0.987844	0.742488	0.0947024	0.0587588	0	0	0.0855105	0.327091	48.3333	0.999879	0.00424123	0.0727069	1
c__Alphaproteobacteria	Unclassified_mlg6902	Fecal microbiome	2.89755	0.0751195	0.147079	0	0	0.0567361	0.787069	22.6667	0.987844	2.14224	0.103432	0.0389126	0.000837222	0.06	0.0855105	0.29322	17.1667	0.999879	0.0172964	0.188688	1
c__Clostridia	Unclassified_mlg6902	Fecal microbiome	1.4586	0.110067	0.0333415	0	0	0.0567361	0.412601	41	0.987844	2.00937	0.0947024	0.0587588	0	0	0.0855105	0.327091	28.6667	0.999879	0.00424123	0.0727069	1
g__Actinomyces	Unclassified_mlg6902	Fecal microbiome	0.693963	0.0911178	0.0784251	0	0	0.0567361	0.531949	56.3333	0.987844	0.977987	0.151092	0.00247822	0	0	0.0855105	0.167273	36	0.938887	0.00327267	0.0727069	1
c__Bacilli	Unclassified_mlg312949	Fecal microbiome	2.91538	-0.111735	0.0307431	0	0	-0.00517192	0.692205	10	0.987844	5.14433	-0.0829601	0.0979687	0	0	0.112496	0.960546	22.6667	0.999879	0.00828337	0.12425	1
o__Lactobacillales	Unclassified_mlg312949	Fecal microbiome	2.30171	-0.111188	0.0315758	0	0	-0.00517192	0.692205	14.3333	0.987844	5.19802	-0.08053	0.108241	0	0	0.112496	0.960546	22.6667	0.999879	0.00977444	0.130326	1
g__Lactobacillus	Unclassified_mlg312949	Fecal microbiome	2.79104	-0.113069	0.0287903	0	0	-0.00517192	0.692205	10	0.987844	4.50936	-0.0887035	0.0767633	0	0	0.112496	0.937532	22	0.999879	0.00557078	0.111416	1
f__Lactobacillaceae	Unclassified_mlg312949	Fecal microbiome	2.61851	-0.113069	0.0287903	0	0	-0.00517192	0.692205	11	0.987844	4.98208	-0.0888274	0.0763506	-0.000584736	0.04	0.112496	0.937532	12.6667	0.999879	0.00552731	0.111416	1
p__Firmicutes	Unclassified_mlg312949	Fecal microbiome	2.44564	-0.101431	0.0499877	0	0	-0.00517192	0.692205	15.3333	0.987844	4.25597	-0.0896708	0.0735893	-0.00104189	0.05	0.112496	0.937532	11.8333	0.999879	0.00763564	0.12425	1
s__Finegoldia_magna_t__Finegoldia_magna_unclassified	Clostridium bolteae ATCC BAA 613_mlg484908	Fecal microbiome	0.864285	0.110708	0.0323222	9.99835e-08	0.04	-0.033334	0.426653	35.1667	0.987844	2.64298	0.130583	0.00901745	0	0	0.055317	0.501971	10	0.999879	0.000854485	0.0341794	1
g__Finegoldia	Clostridium bolteae ATCC BAA 613_mlg484908	Fecal microbiome	0.601976	0.110708	0.0323222	0.0372695	0.36	-0.033334	0.426653	39.6667	0.987844	2.2887	0.130583	0.00901745	0	0	0.055317	0.501971	13.6667	0.999879	0.000854485	0.0341794	1
s__Finegoldia_magna	Clostridium bolteae ATCC BAA 613_mlg484908	Fecal microbiome	-0.0151624	0.110708	0.0323222	2.33197e-06	0.17	-0.033334	0.426653	58.3333	0.987844	1.90864	0.130583	0.00901745	0	0	0.055317	0.501971	17.6667	0.999879	0.000854485	0.0341794	1
s__Gardnerella_vaginalis_t__Gardnerella_vaginalis_unclassified	Unclassified_mlg223127	Fecal microbiome	2.95391	0.0959574	0.0637684	8.47006e-06	0.04	-0.0804766	0.584809	15.6667	0.987844	4.61437	0.100542	0.0447377	0	0	0.0657073	0.699724	16.3333	0.999879	0.00588678	0.176604	1
g__Gardnerella	Unclassified_mlg223127	Fecal microbiome	2.79801	0.0959574	0.0637684	0.000674156	0.04	-0.0804766	0.584809	14.1667	0.987844	4.82391	0.100542	0.0447377	0.00057215	0.02	0.0657073	0.699724	11.8333	0.999879	0.00588678	0.176604	1
s__Gardnerella_vaginalis	Unclassified_mlg223127	Fecal microbiome	2.48709	0.0959574	0.0637684	4.71766e-05	0.03	-0.0804766	0.584809	19.6667	0.987844	4.62006	0.100542	0.0447377	8.20943e-06	0.01	0.0657073	0.699724	14.8333	0.999879	0.00588678	0.176604	1
c__Betaproteobacteria	Unclassified_mlg223127	Fecal microbiome	2.69068	-0.125134	0.0154608	-7.98846e-05	0.03	-0.0804766	0.495348	12.3333	0.974894	0.286202	-0.106175	0.0339899	0	0	0.0657073	0.699724	49	0.999879	0.00122269	0.146723	1
s__Lactobacillus_vaginalis	Unclassified_mlg63311	Fecal microbiome	0.921241	0.113672	0.0279433	0.00410109	0.16	-0.0238777	0.838448	31.1667	0.987844	1.55864	0.108638	0.0300334	0.0154877	0.6	0.0991712	0.454196	23.6667	0.999879	0.00168065	0.100839	1
s__Lactobacillus_vaginalis_t__GCF_000159435	Unclassified_mlg63311	Fecal microbiome	1.02976	0.113672	0.0279433	0.000257492	0.06	-0.0238777	0.838448	32.6667	0.987844	1.04803	0.108638	0.0300334	0.000618797	0.34	0.0991712	0.454196	40.6667	0.999879	0.00168065	0.100839	1
g__Finegoldia	Unclassified_mlg208750	Fecal microbiome	0.339792	0.118817	0.0215465	0.00774072	0.28	-0.0513234	0.711034	40.1667	0.987844	1.20969	0.119119	0.0172935	0	0	0.0264034	0.847114	49	0.999879	0.000754273	0.0301709	1
s__Finegoldia_magna	Unclassified_mlg208750	Fecal microbiome	0.608008	0.118817	0.0215465	9.97073e-06	0.14	-0.0513234	0.711034	41.1667	0.987844	1.13084	0.119119	0.0172935	0	0	0.0264034	0.847114	50	0.999879	0.000754273	0.0301709	1
s__Finegoldia_magna_t__Finegoldia_magna_unclassified	Unclassified_mlg208750	Fecal microbiome	0.730994	0.118817	0.0215465	8.88811e-09	0.04	-0.0513234	0.711034	41.8333	0.987844	0.481414	0.119119	0.0172935	0	0	0.0264034	0.847114	61.6667	0.999879	0.000754273	0.0301709	1
f__Clostridiales_Family_XI_Incertae_Sedis	Ruminococcaceae bacterium D16_mlg251816	Fecal microbiome	1.32086	0.121793	0.0184602	0	0	0.00131838	0.278886	32	0.977801	0.362742	0.0695714	0.165439	6.33844e-05	0.01	0.0457716	0.635441	55.1667	0.999879	0.0169094	0.174862	1
s__Peptoniphilus_harei_t__GCF_000183565	Ruminococcaceae bacterium D16_mlg251816	Fecal microbiome	1.18557	0.128357	0.0129812	0	0	0.00131838	0.278886	35.6667	0.958763	0.230911	0.0828519	0.0984092	1.96324e-05	0.03	0.0457716	0.547811	54.3333	0.999879	0.00620392	0.124694	1
s__Peptoniphilus_harei	Ruminococcaceae bacterium D16_mlg251816	Fecal microbiome	0.478133	0.128357	0.0129812	0	0	0.00131838	0.278886	50	0.958763	0.804012	0.0828519	0.0984092	0.00372244	0.04	0.0457716	0.547811	38.5	0.999879	0.00620392	0.124694	1
s__Prevotella_timonensis_t__GCF_000177055	Ruminococcaceae bacterium D16_mlg251816	Fecal microbiome	2.31919	0.0812725	0.116631	0	0	0.00131838	0.592129	24	0.987844	1.28981	0.106672	0.0331577	0	0	0.0457716	0.299251	31.6667	0.999879	0.0112184	0.149579	1
s__Prevotella_timonensis	Ruminococcaceae bacterium D16_mlg251816	Fecal microbiome	1.86481	0.0812725	0.116631	0	0	0.00131838	0.592129	29.6667	0.987844	1.66494	0.106672	0.0331577	0	0	0.0457716	0.299251	27.3333	0.999879	0.0112184	0.149579	1
g__Finegoldia	Ruminococcaceae bacterium D16_mlg251816	Fecal microbiome	1.0284	0.14161	0.00608285	0	0	0.00131838	0.278886	37	0.918157	0.317978	0.139577	0.00522231	0.00613423	0.16	0.0457716	0.174425	38.8333	0.999879	6.39033e-05	0.00255613	1
f__Actinomycetaceae	Ruminococcaceae bacterium D16_mlg251816	Fecal microbiome	0.768205	0.0969471	0.0610676	0	0	0.00131838	0.483655	50	0.987844	2.00329	0.0979376	0.0505988	0	0	0.0457716	0.379291	27.3333	0.999879	0.00623469	0.124694	1
s__Finegoldia_magna	Ruminococcaceae bacterium D16_mlg251816	Fecal microbiome	0.924649	0.14161	0.00608285	0	0	0.00131838	0.278886	39	0.918157	-0.308057	0.139577	0.00522231	6.82339e-09	0.02	0.0457716	0.174425	55.3333	0.999879	6.39033e-05	0.00255613	1
g__Peptoniphilus	Ruminococcaceae bacterium D16_mlg251816	Fecal microbiome	0.695276	0.113409	0.0283106	0	0	0.00131838	0.278886	49.6667	0.987844	0.286142	0.0809887	0.10624	0.000787074	0.02	0.0457716	0.572326	51.3333	0.999879	0.00905195	0.149579	1
s__Finegoldia_magna_t__Finegoldia_magna_unclassified	Ruminococcaceae bacterium D16_mlg251816	Fecal microbiome	0.884852	0.14161	0.00608285	0	0	0.00131838	0.278886	40	0.918157	0.0934974	0.139577	0.00522231	5.16894e-13	0.01	0.0457716	0.174425	49.8333	0.999879	6.39033e-05	0.00255613	1
o__Gallionellales	Ruminococcaceae bacterium D16_mlg251816	Fecal microbiome	0.578455	0.0687963	0.184318	0	0	0.00131838	0.661054	63.3333	0.987844	1.17072	0.11239	0.0247647	0	0	0.0457716	0.299251	31.3333	0.999879	0.0218578	0.174862	1
f__Gallionellaceae	Ruminococcaceae bacterium D16_mlg251816	Fecal microbiome	0.624637	0.0687963	0.184318	0	0	0.00131838	0.661054	62.3333	0.987844	1.25303	0.11239	0.0247647	0	0	0.0457716	0.299251	30	0.999879	0.0218578	0.174862	1
g__Gallionellaceae_unclassified	Ruminococcaceae bacterium D16_mlg251816	Fecal microbiome	0.296119	0.0687963	0.184318	0	0	0.00131838	0.661054	68.6667	0.987844	1.16831	0.11239	0.0247647	0	0	0.0457716	0.299251	31.6667	0.999879	0.0218578	0.174862	1
g__Actinomyces	Ruminococcaceae bacterium D16_mlg251816	Fecal microbiome	0.1716	0.0670036	0.196044	0	0	0.00131838	0.661054	72.3333	0.987844	1.58315	0.109917	0.0281378	0.00192138	0.1	0.0457716	0.299251	20	0.999879	0.0251288	0.188466	1
s__Prevotella_timonensis_t__GCF_000177055	Unclassified_mlg123322	Fecal microbiome	2.2232	0.0967169	0.0616871	0	0	0.15273	0.457749	43.3333	0.987844	2.87625	0.127237	0.0109615	0	0	0.10073	0.767651	16.3333	0.999879	0.00263891	0.109257	1
s__Prevotella_timonensis	Unclassified_mlg123322	Fecal microbiome	0.952948	0.0967169	0.0616871	0	0	0.15273	0.457749	58.6667	0.987844	3.11783	0.127237	0.0109615	0	0	0.10073	0.767651	13.6667	0.999879	0.00263891	0.109257	1
s__Streptococcus_anginosus_t__Streptococcus_anginosus_unclassified	Unclassified_mlg123322	Fecal microbiome	0.208757	0.0956125	0.0647322	0	0	0.15273	0.457749	73	0.987844	1.17347	0.115868	0.0206128	0	0	0.10073	0.767651	33	0.999879	0.00364189	0.109257	1
s__Streptococcus_anginosus	Unclassified_mlg123322	Fecal microbiome	-0.300544	0.0956125	0.0647322	0	0	0.15273	0.457749	82.3333	0.987844	1.64845	0.115868	0.0206128	0	0	0.10073	0.767651	28.6667	0.999879	0.00364189	0.109257	1
s__Torque_teno_virus	Unclassified_mlg134999	Fecal microbiome	1.19684	-0.155887	0.00250179	0	0	-0.0270028	0.123839	31.3333	0.806066	1.79639	-0.0876894	0.0802099	0	0	0.158372	0.895925	21.3333	0.999879	0.00342061	0.136824	1
g__Anelloviridae_noname	Unclassified_mlg134999	Fecal microbiome	0.734645	-0.155887	0.00250179	0	0	-0.0270028	0.123839	40	0.806066	1.86979	-0.0876894	0.0802099	0	0	0.158372	0.895925	19.6667	0.999879	0.00342061	0.136824	1
s__Torque_teno_virus_t__PRJNA70005	Unclassified_mlg134999	Fecal microbiome	1.1742	-0.155887	0.00250179	0	0	-0.0270028	0.123839	31.6667	0.806066	1.948	-0.0876894	0.0802099	0	0	0.158372	0.895925	19.3333	0.999879	0.00342061	0.136824	1
s__Lactobacillus_vaginalis	Unclassified_mlg417343	Fecal microbiome	5.689	0.181933	0.000405929	0.0950497	0.92	0.0909987	0.040187	1	0.559526	1.01441	0.125356	0.0122097	0.000869949	0.06	0.021388	0.31551	34.1667	0.999879	7.95773e-05	0.00477464	1
s__Lactobacillus_vaginalis_t__GCF_000159435	Unclassified_mlg417343	Fecal microbiome	5.2247	0.181933	0.000405929	0.00682618	0.91	0.0909987	0.040187	5	0.559526	0.475251	0.125356	0.0122097	7.40957e-08	0.03	0.021388	0.31551	46.1667	0.999879	7.95773e-05	0.00477464	1
s__Lactobacillus_jensenii	Unclassified_mlg417343	Fecal microbiome	2.00565	0.0793545	0.125541	0.00191574	0.09	0.0909987	0.759177	32.5	0.987844	1.7541	0.145536	0.00357407	0	0	0.021388	0.298435	25.6667	0.972423	0.0083354	0.158855	1
s__Lactobacillus_jensenii_t__Lactobacillus_jensenii_unclassified	Unclassified_mlg417343	Fecal microbiome	0.87516	0.0759641	0.142573	0.00468036	0.17	0.0909987	0.816704	48.3333	0.987844	1.6425	0.148402	0.00296344	0	0	0.021388	0.298435	27	0.946705	0.0105904	0.158855	1
g__Bifidobacterium	Unclassified_mlg417343	Fecal microbiome	1.02732	-0.119856	0.0204216	-0.0403742	0.86	0.0909987	0.647246	25	0.984257	0.561256	-0.119323	0.0171016	-0.000572428	0.06	0.021388	0.321059	43.3333	0.999879	0.000703995	0.0281598	1
o__Gallionellales	Unclassified_mlg417343	Fecal microbiome	0.779151	0.0825728	0.110878	0.0146106	0.37	0.0909987	0.731793	42.3333	0.987844	2.51835	0.110127	0.0278375	0.0161013	0.45	0.021388	0.332062	10.5	0.999879	0.00962096	0.158855	1
f__Gallionellaceae	Unclassified_mlg417343	Fecal microbiome	0.493964	0.0825728	0.110878	0.000663428	0.3	0.0909987	0.731793	61.1667	0.987844	2.73894	0.110127	0.0278375	1.04519e-06	0.23	0.021388	0.332062	12.6667	0.999879	0.00962096	0.158855	1
g__Gallionellaceae_unclassified	Unclassified_mlg417343	Fecal microbiome	-0.223932	0.0825728	0.110878	0.000320935	0.25	0.0909987	0.731793	83.8333	0.987844	2.59755	0.110127	0.0278375	6.28696e-05	0.16	0.021388	0.332062	12.8333	0.999879	0.00962096	0.158855	1
c__Betaproteobacteria	Unclassified_mlg16128	Fecal microbiome	2.02528	0.112798	0.0291777	0.0111134	0.3	0.103072	0.43936	17.5	0.987844	0.995395	0.0930245	0.0634023	0.000699995	0.06	-0.0483144	0.67255	29.3333	0.999879	0.00428553	0.128566	1
c__Actinobacteria	Unclassified_mlg16755	Fecal microbiome	2.68228	0.129286	0.0123349	3.04196e-18	0.03	0.0418556	0.220947	20.1667	0.958763	4.20677	0.111097	0.0264813	7.05588e-05	0.16	0.0753185	0.398538	20.5	0.999879	0.000753351	0.030134	1
f__Anelloviridae	Unclassified_mlg16755	Fecal microbiome	1.23762	0.129193	0.0123982	0.000867024	0.04	0.0418556	0.220947	27.8333	0.958763	3.49334	0.117707	0.0186724	0.00757989	0.32	0.0753185	0.398538	9.83333	0.999879	0.00048269	0.030134	1
p__Actinobacteria	Unclassified_mlg16755	Fecal microbiome	2.22616	0.129286	0.0123349	0.000801154	0.05	0.0418556	0.220947	15.1667	0.958763	4.47129	0.111097	0.0264813	0.0086027	0.29	0.0753185	0.398538	6.83333	0.999879	0.000753351	0.030134	1
c__Gammaproteobacteria	Unclassified_mlg41765	Fecal microbiome	1.35739	-0.0936605	0.0704164	-0.000925598	0.09	0.0285214	0.597015	33.8333	0.987844	2.69262	-0.129281	0.00973401	-0.000578493	0.05	0.08532	0.166425	27.5	0.999879	0.00321205	0.128482	1
s__Prevotella_bivia_t__Prevotella_bivia_unclassified	Unclassified_mlg41765	Fecal microbiome	1.54946	-0.102669	0.0472426	-5.66632e-07	0.04	0.0285214	0.564492	43.3333	0.987844	1.62494	-0.125878	0.0118516	-0.000910639	0.12	0.08532	0.166425	32	0.999879	0.00174607	0.104764	1
s__Prevotella_bivia	Unclassified_mlg41765	Fecal microbiome	0.854735	-0.102669	0.0472426	-0.000392935	0.04	0.0285214	0.564492	46.3333	0.987844	1.5165	-0.125878	0.0118516	-0.00108274	0.12	0.08532	0.166425	32.8333	0.999879	0.00174607	0.104764	1
s__Dasheen_mosaic_virus	Unclassified_mlg199994	Fecal microbiome	1.20379	0.163123	0.00154919	0.0141003	0.29	0.0830632	0.119665	29.6667	0.768864	1.10341	0.0935448	0.0619311	0	0	-0.0298549	0.861875	37	0.999879	0.00201488	0.120893	1
s__Dasheen_mosaic_virus_t__PRJNA15388	Unclassified_mlg199994	Fecal microbiome	0.725456	0.163123	0.00154919	9.45222e-06	0.16	0.0830632	0.119665	46.5	0.768864	0.588359	0.0935448	0.0619311	0	0	-0.0298549	0.861875	48.3333	0.999879	0.00201488	0.120893	1
g__Bifidobacterium	Coprococcus comes ATCC 27758_mlg104274	Fecal microbiome	2.81415	-0.133429	0.00978572	-0.0111564	0.33	0.0251564	0.786402	2.5	0.95821	1.9255	-0.175755	0.000420007	-0.000244656	0.01	0.0487433	0.02338	15.5	0.635537	5.20784e-05	0.00624941	1
s__Prevotella_timonensis_t__GCF_000177055	Unclassified_mlg73245	Fecal microbiome	1.4975	0.137628	0.00769012	0	0	-0.037011	0.114839	35	0.939363	1.44198	0.0931468	0.0630538	0	0	0.0444403	0.319687	28.3333	0.999879	0.00250235	0.050047	1
o__Clostridiales	Unclassified_mlg73245	Fecal microbiome	1.85947	0.148863	0.00391006	0	0	-0.037011	0.086021	26	0.856582	1.85908	0.0661682	0.187166	0	0	0.0444403	0.529065	32.3333	0.999879	0.0182551	0.1743	1
s__Finegoldia_magna	Unclassified_mlg73245	Fecal microbiome	1.80945	0.165878	0.00128407	0	0	-0.037011	0.050849	25.6667	0.765355	2.13404	0.11577	0.0207205	0	0	0.0444403	0.203549	15	0.999879	0.000242102	0.00968407	1
s__Prevotella_timonensis	Unclassified_mlg73245	Fecal microbiome	1.20139	0.137628	0.00769012	0	0	-0.037011	0.114839	41.3333	0.939363	1.21131	0.0931468	0.0630538	0	0	0.0444403	0.319687	32.6667	0.999879	0.00250235	0.050047	1
c__Clostridia	Unclassified_mlg73245	Fecal microbiome	1.64718	0.148863	0.00391006	0	0	-0.037011	0.086021	31	0.856582	0.898737	0.0661682	0.187166	0	0	0.0444403	0.529065	49	0.999879	0.0182551	0.1743	1
g__Prevotella	Unclassified_mlg73245	Fecal microbiome	2.01832	0.104995	0.0424247	0	0	-0.037011	0.290698	29	0.987844	1.48848	0.0673157	0.179617	0	0	0.0444403	0.526247	35.6667	0.999879	0.0246513	0.1743	1
s__Finegoldia_magna_t__Finegoldia_magna_unclassified	Unclassified_mlg73245	Fecal microbiome	1.50559	0.165878	0.00128407	0	0	-0.037011	0.050849	32.3333	0.765355	2.84013	0.11577	0.0207205	0	0	0.0444403	0.203549	10	0.999879	0.000242102	0.00968407	1
g__Finegoldia	Unclassified_mlg73245	Fecal microbiome	1.19039	0.165878	0.00128407	0.000247816	0.02	-0.037011	0.050849	34.6667	0.765355	2.27008	0.11577	0.0207205	0	0	0.0444403	0.203549	13.6667	0.999879	0.000242102	0.00968407	1
f__Clostridiales_Family_XI_Incertae_Sedis	Unclassified_mlg73245	Fecal microbiome	0.974715	0.175636	0.000645293	0	0	-0.037011	0.050849	42.6667	0.664596	2.34328	0.103838	0.0381477	0	0	0.0444403	0.245026	17	0.999879	0.00075245	0.0225735	1
f__Prevotellaceae	Unclassified_mlg73245	Fecal microbiome	1.13331	0.104902	0.0426099	0	0	-0.037011	0.290698	49	0.987844	1.37977	0.0673157	0.179617	0	0	0.0444403	0.526247	37.6667	0.999879	0.0246925	0.1743	1
c__Bacteroidia	Unclassified_mlg73245	Fecal microbiome	1.48918	0.105696	0.0410573	0	0	-0.037011	0.290698	41	0.987844	1.4149	0.0766321	0.12647	0	0	0.0444403	0.459142	33.6667	0.999879	0.0140327	0.168393	1
p__Bacteroidetes	Unclassified_mlg73245	Fecal microbiome	1.47887	0.0986725	0.056585	0	0	-0.037011	0.338513	43.6667	0.987844	1.90821	0.071823	0.152141	0	0	0.0444403	0.483276	30	0.999879	0.0217832	0.1743	1
g__Escherichia	Unclassified_mlg73245	Fecal microbiome	1.64717	0.0684723	0.186398	0	0	-0.037011	0.53365	51.3333	0.987844	0.889884	0.119472	0.0169623	0	0	0.0444403	0.202335	34.6667	0.999879	0.0206777	0.1743	1
o__Bacteroidales	Unclassified_mlg73245	Fecal microbiome	0.812412	0.105696	0.0410573	0	0	-0.037011	0.290698	54.3333	0.987844	1.44335	0.0766321	0.12647	0	0	0.0444403	0.459142	32.6667	0.999879	0.0140327	0.168393	1
f__Enterobacteriaceae	Unclassified_mlg73245	Fecal microbiome	1.8176	0.0782816	0.130751	0	0	-0.037011	0.45077	42	0.987844	0.865362	0.110889	0.0267677	0	0	0.0444403	0.226161	36.3333	0.999879	0.0124061	0.168393	1
f__Actinomycetaceae	Unclassified_mlg73245	Fecal microbiome	-0.551639	0.0677088	0.191368	0	0	-0.037011	0.53365	91.6667	0.987844	2.11282	0.108795	0.0297936	0	0	0.0444403	0.226161	17.6667	0.999879	0.0244562	0.1743	1
o__Enterobacteriales	Unclassified_mlg73245	Fecal microbiome	0.855712	0.0782816	0.130751	0	0	-0.037011	0.45077	62.3333	0.987844	1.14841	0.110889	0.0267677	0	0	0.0444403	0.226161	30	0.999879	0.0124061	0.168393	1
o__Viruses_noname	Unclassified_mlg20957	Fecal microbiome	3.96666	-0.0995448	0.0544248	0	0	0.112076	0.473838	16.3333	0.987844	2.79878	-0.0971848	0.0524078	6.3647e-05	0.01	0.0334599	0.819139	16	0.999879	0.0057066	0.114132	1
p__Viruses_noname	Unclassified_mlg20957	Fecal microbiome	3.40684	-0.0942618	0.0686235	0	0	0.112076	0.473838	19.3333	0.987844	3.102	-0.130168	0.00924018	-5.80508e-05	0.01	0.0334599	0.771555	12.1667	0.999879	0.00303138	0.0727531	1
c__Viruses_noname	Unclassified_mlg20957	Fecal microbiome	3.2975	-0.0942618	0.0686235	0	0	0.112076	0.473838	19.6667	0.987844	3.73042	-0.130168	0.00924018	0	0	0.0334599	0.771555	12.3333	0.999879	0.00303138	0.0727531	1
f__Actinomycetaceae	Unclassified_mlg203300	Fecal microbiome	2.20726	0.106477	0.0395785	2.29415e-05	0.01	-0.0452373	0.380083	26.5	0.987844	1.96751	0.131022	0.00878645	0.0113813	0.25	0.0233735	0.560006	16.1667	0.999879	0.00116959	0.130122	1
s__Prevotella_buccalis	Unclassified_mlg203300	Fecal microbiome	1.16429	0.113886	0.0276484	0	0	-0.0452373	0.380083	43.6667	0.987844	0.673305	0.0793396	0.113574	0.00011923	0.01	0.0233735	0.677389	54.8333	0.999879	0.00997192	0.170947	1
g__Actinomyces	Unclassified_mlg203300	Fecal microbiome	2.12519	0.107585	0.0375553	0	0	-0.0452373	0.380083	28.3333	0.987844	2.02666	0.109802	0.0283035	0.00444753	0.07	0.0233735	0.587138	19.8333	0.999879	0.00216869	0.130122	1
s__Prevotella_buccalis_t__GCF_000177075	Unclassified_mlg203300	Fecal microbiome	0.654163	0.113886	0.0276484	0	0	-0.0452373	0.380083	49.3333	0.987844	0.0432784	0.0793396	0.113574	4.66994e-19	0.01	0.0233735	0.677389	70.1667	0.999879	0.00997192	0.170947	1
p__Viruses_noname	Unclassified_mlg122	Fecal microbiome	4.23345	-0.126396	0.014444	-0.00104507	0.07	0.127966	0.417723	12.6667	0.969513	3.54283	-0.117567	0.0188147	-0.00364171	0.28	-0.0232986	0.889131	7	0.999879	0.000553072	0.0331843	1
c__Viruses_noname	Unclassified_mlg122	Fecal microbiome	3.93747	-0.126396	0.014444	-5.98194e-09	0.05	0.127966	0.417723	21.5	0.969513	3.84762	-0.117567	0.0188147	-2.90027e-05	0.11	-0.0232986	0.889131	13.6667	0.999879	0.000553072	0.0331843	1
s__Finegoldia_magna_t__Finegoldia_magna_unclassified	Unclassified_mlg349299	Fecal microbiome	1.53725	0.1012	0.0505139	0.000252223	0.29	-0.0186701	0.770502	27.6667	0.987844	0.497604	0.102571	0.0405761	0	0	0.0629012	0.3986	42.3333	0.999879	0.00414869	0.165948	1
s__Finegoldia_magna	Unclassified_mlg349299	Fecal microbiome	1.4844	0.1012	0.0505139	0.000245428	0.28	-0.0186701	0.770502	29.3333	0.987844	1.67767	0.102571	0.0405761	0	0	0.0629012	0.3986	27.3333	0.999879	0.00414869	0.165948	1
g__Finegoldia	Unclassified_mlg349299	Fecal microbiome	1.3679	0.1012	0.0505139	0.0258941	0.44	-0.0186701	0.770502	27.6667	0.987844	1.75682	0.102571	0.0405761	0	0	0.0629012	0.3986	25.3333	0.999879	0.00414869	0.165948	1
g__Actinomyces	Alistipes shahii WAL 8301_mlg362944	Fecal microbiome	-0.495537	0.113969	0.027534	0.00228609	0.08	0.0782589	0.681466	65.1667	0.987844	3.5302	0.128267	0.0103264	0	0	0.00981698	0.344903	9	0.999879	0.000716706	0.0860047	1
s__Lactobacillus_vaginalis	Unclassified_mlg15147	Fecal microbiome	2.25328	0.150886	0.00344465	0.0304766	0.72	0.131577	0.322699	11.5	0.826309	0.0326996	0.0803203	0.109166	0.000198643	0.04	-0.0381636	0.540835	65.8333	0.999879	0.00634062	0.152175	1
s__Lactobacillus_vaginalis_t__GCF_000159435	Unclassified_mlg15147	Fecal microbiome	2.77253	0.150886	0.00344465	0.00019777	0.54	0.131577	0.322699	19.8333	0.826309	1.11672	0.0803203	0.109166	2.85743e-05	0.04	-0.0381636	0.540835	45.3333	0.999879	0.00634062	0.152175	1
o__Gallionellales	Unclassified_mlg15147	Fecal microbiome	0.222969	0.136628	0.00814896	0.0373099	0.7	0.131577	0.322699	40.8333	0.943594	0.273029	0.128585	0.0101377	0.0288767	0.56	-0.0381636	0.395307	39	0.999879	0.000167201	0.00668803	1
g__Gallionellaceae_unclassified	Unclassified_mlg15147	Fecal microbiome	0.735028	0.136628	0.00814896	0.000108432	0.5	0.131577	0.322699	42.8333	0.943594	0.354169	0.128585	0.0101377	0.000119984	0.15	-0.0381636	0.395307	47.1667	0.999879	0.000167201	0.00668803	1
f__Gallionellaceae	Unclassified_mlg15147	Fecal microbiome	0.32759	0.136628	0.00814896	6.60983e-05	0.39	0.131577	0.322699	51.5	0.943594	0.801416	0.128585	0.0101377	7.43518e-05	0.24	-0.0381636	0.395307	35.3333	0.999879	0.000167201	0.00668803	1
p__Firmicutes	Haemophilus parainfluenzae ATCC 33392_mlg72478	Fecal microbiome	3.20521	0.0978004	0.0588154	0.000826931	0.04	0.0141911	0.512443	18	0.987844	5.45904	0.0944113	0.0595437	0	0	0.059629	0.87464	17.6667	0.999879	0.00700444	0.173431	1
o__Lactobacillales	Haemophilus parainfluenzae ATCC 33392_mlg72478	Fecal microbiome	3.66998	0.0938395	0.0698786	0	0	0.0141911	0.512443	35.6667	0.987844	5.38483	0.100329	0.0451956	0.000342728	0.03	0.059629	0.87464	9.16667	0.999879	0.00662103	0.173431	1
c__Bacilli	Haemophilus parainfluenzae ATCC 33392_mlg72478	Fecal microbiome	3.22446	0.0946787	0.0674026	0	0	0.0141911	0.512443	36.6667	0.987844	5.44397	0.0970178	0.0528163	0.000611846	0.02	0.059629	0.87464	9.83333	0.999879	0.00722629	0.173431	1
f__Lactobacillaceae	Haemophilus parainfluenzae ATCC 33392_mlg72478	Fecal microbiome	4.27987	0.103989	0.0444547	0.000766972	0.05	0.0141911	0.512443	10.8333	0.987844	5.66064	0.0985332	0.0492048	0.000185452	0.03	0.059629	0.87464	8.83333	0.999879	0.00438606	0.173431	1
g__Lactobacillus	Haemophilus parainfluenzae ATCC 33392_mlg72478	Fecal microbiome	3.70031	0.103989	0.0444547	3.92013e-08	0.03	0.0141911	0.512443	21.1667	0.987844	5.00389	0.0984904	0.0493039	1.71873e-06	0.02	0.059629	0.87464	14.8333	0.999879	0.00439533	0.173431	1
p__Actinobacteria	Eubacterium hallii DSM 3353_mlg6184	Fecal microbiome	1.66021	0.115316	0.025742	0.00816295	0.32	0.10357	0.554899	13.8333	0.987844	4.1947	0.0822694	0.100806	0.00230059	0.15	0.0487083	0.765995	12.5	0.999879	0.00800726	0.190587	1
o__Bifidobacteriales	Eubacterium hallii DSM 3353_mlg6184	Fecal microbiome	1.71603	0.088238	0.0883707	0.00123314	0.06	0.10357	0.625958	24.1667	0.987844	4.28278	0.0939721	0.0607439	0.000686873	0.03	0.0487083	0.757169	10.3333	0.999879	0.0111176	0.190587	1
c__Actinobacteria	Eubacterium hallii DSM 3353_mlg6184	Fecal microbiome	0.764984	0.115316	0.025742	3.77601e-06	0.16	0.10357	0.554899	47.1667	0.987844	4.00288	0.0822694	0.100806	2.46077e-17	0.07	0.0487083	0.765995	19.8333	0.999879	0.00800726	0.190587	1
f__Bifidobacteriaceae	Eubacterium hallii DSM 3353_mlg6184	Fecal microbiome	0.827335	0.088238	0.0883707	6.29484e-05	0.06	0.10357	0.625958	50.6667	0.987844	4.92143	0.0939721	0.0607439	3.8332e-06	0.03	0.0487083	0.757169	12.8333	0.999879	0.0111176	0.190587	1
s__Gardnerella_vaginalis	Eubacterium hallii DSM 3353_mlg6184	Fecal microbiome	1.959	0.0853963	0.0991538	2.65057e-06	0.01	0.10357	0.625958	42.1667	0.987844	3.85141	0.101689	0.0423433	0.000377478	0.27	0.0487083	0.757169	9.83333	0.999879	0.0100107	0.190587	1
g__Gardnerella	Eubacterium hallii DSM 3353_mlg6184	Fecal microbiome	0.889553	0.0853963	0.0991538	0.000923919	0.03	0.10357	0.625958	44.8333	0.987844	4.10724	0.101689	0.0423433	0.0107873	0.39	0.0487083	0.757169	3.5	0.999879	0.0100107	0.190587	1
s__Gardnerella_vaginalis_t__Gardnerella_vaginalis_unclassified	Eubacterium hallii DSM 3353_mlg6184	Fecal microbiome	0.858834	0.0853963	0.0991538	7.27819e-08	0.01	0.10357	0.625958	61.6667	0.987844	4.2467	0.101689	0.0423433	6.87983e-05	0.17	0.0487083	0.757169	9.66667	0.999879	0.0100107	0.190587	1
s__Escherichia_unclassified	Eubacterium hallii DSM 3353_mlg40509	Fecal microbiome	2.13056	-0.107331	0.0380107	-0.000296041	0.03	0.219	0.255952	30.5	0.987844	1.48626	-0.0622746	0.214518	0	0	0.0438153	0.589597	71.6667	0.999879	0.0318855	0.166359	1
c__Actinobacteria	Eubacterium hallii DSM 3353_mlg40509	Fecal microbiome	2.50699	0.109857	0.0336826	8.67209e-19	0.01	0.219	0.255952	30.8333	0.987844	3.61312	0.104695	0.0365751	7.44482e-18	0.02	0.0438153	0.451611	29.8333	0.999879	0.00246808	0.0734625	1
p__Actinobacteria	Eubacterium hallii DSM 3353_mlg40509	Fecal microbiome	2.26464	0.109857	0.0336826	0.000178767	0.02	0.219	0.255952	26.8333	0.987844	3.55076	0.104695	0.0365751	0.000667624	0.03	0.0438153	0.451611	20	0.999879	0.00246808	0.0734625	1
f__Bifidobacteriaceae	Eubacterium hallii DSM 3353_mlg40509	Fecal microbiome	1.84791	0.0878116	0.0899261	0	0	0.219	0.387126	49	0.987844	3.72582	0.119038	0.0173698	0	0	0.0438153	0.290076	36	0.999879	0.0057562	0.0734625	1
o__Bifidobacteriales	Eubacterium hallii DSM 3353_mlg40509	Fecal microbiome	1.35077	0.0878116	0.0899261	0	0	0.219	0.387126	58	0.987844	3.43977	0.119038	0.0173698	0	0	0.0438153	0.290076	37	0.999879	0.0057562	0.0734625	1
g__Gardnerella	Eubacterium hallii DSM 3353_mlg40509	Fecal microbiome	2.11321	0.0817272	0.114594	0	0	0.219	0.424849	48	0.987844	4.45822	0.158824	0.00145871	0.0397872	0.81	0.0438153	0.081201	2	0.795131	0.00673406	0.0734625	1
s__Gardnerella_vaginalis_t__Gardnerella_vaginalis_unclassified	Eubacterium hallii DSM 3353_mlg40509	Fecal microbiome	1.65967	0.0817272	0.114594	0	0	0.219	0.424849	54	0.987844	4.70096	0.158824	0.00145871	0.000187648	0.47	0.0438153	0.081201	9.16667	0.795131	0.00673406	0.0734625	1
s__Gardnerella_vaginalis	Eubacterium hallii DSM 3353_mlg40509	Fecal microbiome	1.50875	0.0817272	0.114594	0	0	0.219	0.424849	57	0.987844	4.4356	0.158824	0.00145871	0.000665121	0.6	0.0438153	0.081201	7.5	0.795131	0.00673406	0.0734625	1
s__Finegoldia_magna	Ruminococcaceae bacterium D16_mlg147830	Fecal microbiome	1.30868	0.0872479	0.0920155	0	0	0.0384335	0.863286	35.6667	0.987844	0.458148	0.135356	0.00677479	1.20166e-09	0.03	0.0958269	0.171478	42.5	0.999879	0.00487976	0.0975952	1
s__Finegoldia_magna_t__Finegoldia_magna_unclassified	Ruminococcaceae bacterium D16_mlg147830	Fecal microbiome	1.02401	0.0872479	0.0920155	0	0	0.0384335	0.863286	42	0.987844	0.202321	0.135356	0.00677479	1.17314e-10	0.02	0.0958269	0.171478	45.5	0.999879	0.00487976	0.0975952	1
g__Finegoldia	Ruminococcaceae bacterium D16_mlg147830	Fecal microbiome	0.883372	0.0872479	0.0920155	0	0	0.0384335	0.863286	44.6667	0.987844	0.465512	0.135356	0.00677479	0.00550046	0.15	0.0958269	0.171478	35.5	0.999879	0.00487976	0.0975952	1
f__Actinomycetaceae	Ruminococcaceae bacterium D16_mlg147830	Fecal microbiome	0.172331	0.0883111	0.0881064	0	0	0.0384335	0.863286	59	0.987844	-0.243903	0.129966	0.00935062	0	0	0.0958269	0.173506	59	0.999879	0.00474893	0.0975952	1
g__Actinomyces	Alistipes shahii WAL 8301_mlg356845	Fecal microbiome	0.0753188	0.118159	0.0222871	0.00200076	0.06	0.12724	0.760169	56	0.987844	3.20813	0.117152	0.0192404	0	0	0.140703	0.401644	11	0.999879	0.000862266	0.103472	1
c__Clostridia	Unclassified_mlg300067	Fecal microbiome	1.55657	0.0839148	0.105176	0	0	0.0260072	0.868697	25.6667	0.987844	0.986954	0.121047	0.0155538	0	0	-0.0749405	0.28861	32	0.999879	0.00728784	0.153792	1
o__Clostridiales	Unclassified_mlg300067	Fecal microbiome	1.42693	0.0839148	0.105176	0	0	0.0260072	0.868697	27.6667	0.987844	1.41418	0.121047	0.0155538	0	0	-0.0749405	0.28861	24	0.999879	0.00728784	0.153792	1
f__Streptococcaceae	Unclassified_mlg300067	Fecal microbiome	1.50662	0.0830074	0.109005	0	0	0.0260072	0.868697	27.3333	0.987844	1.21648	0.0967593	0.0534541	0	0	-0.0749405	0.451469	30.6667	0.999879	0.0131966	0.153792	1
g__Streptococcus	Unclassified_mlg300067	Fecal microbiome	1.69373	0.0830074	0.109005	0	0	0.0260072	0.868697	24.6667	0.987844	1.21795	0.0967593	0.0534541	0	0	-0.0749405	0.451469	30.3333	0.999879	0.0131966	0.153792	1
g__Dialister	Unclassified_mlg300067	Fecal microbiome	1.03717	0.0980405	0.0581941	0	0	0.0260072	0.868697	34.3333	0.987844	-0.0253862	0.0874825	0.0809281	0	0	-0.0749405	0.500555	56.3333	0.999879	0.00967749	0.153792	1
f__Clostridiales_Family_XI_Incertae_Sedis	Unclassified_mlg300067	Fecal microbiome	0.973264	0.0781057	0.131621	0	0	0.0260072	0.868697	41.3333	0.987844	1.63181	0.106585	0.0333018	0	0	-0.0749405	0.409975	21.6667	0.999879	0.0135997	0.153792	1
g__Anaerococcus	Unclassified_mlg300067	Fecal microbiome	0.18651	0.0906136	0.0800975	0.00624114	0.02	0.0260072	0.868697	53	0.987844	1.75519	0.148205	0.00300228	0	0	-0.0749405	0.106826	17	0.9468	0.00345279	0.153792	1
o__Rhizobiales	Unclassified_mlg379821	Fecal microbiome	0.639349	0.103917	0.044604	0.000920125	0.03	0.0653173	0.968347	46.5	0.987844	3.98441	0.125668	0.0119947	0.000325863	0.02	0.0167461	0.345678	6.83333	0.999879	0.00160171	0.0480512	1
c__Alphaproteobacteria	Unclassified_mlg379821	Fecal microbiome	1.74572	0.0881017	0.0888657	0.000304369	0.03	0.0653173	0.968347	28.6667	0.987844	3.89823	0.128663	0.0100917	0	0	0.0167461	0.345678	12	0.999879	0.00489629	0.117511	1
c__Saccharomycetes	Unclassified_mlg14864	Fecal microbiome	0.627223	-0.126874	0.0140753	-0.000711726	0.01	0.129986	0.492529	46.8333	0.964141	1.19315	-0.100799	0.0441917	-3.13344e-19	0.02	0.0104888	0.963231	47.5	0.999879	0.00169752	0.067901	1
p__Ascomycota	Unclassified_mlg14864	Fecal microbiome	0.581299	-0.138087	0.00748725	-0.00039545	0.03	0.129986	0.492529	46.6667	0.939363	1.13649	-0.100799	0.0441917	-0.000171824	0.02	0.0104888	0.963231	43	0.999879	0.00133536	0.067901	1
o__Saccharomycetales	Unclassified_mlg14864	Fecal microbiome	-0.199918	-0.126874	0.0140753	-9.21043e-06	0.01	0.129986	0.492529	73.5	0.964141	1.87584	-0.100799	0.0441917	-1.11899e-10	0.01	0.0104888	0.963231	40.8333	0.999879	0.00169752	0.067901	1
s__Begomovirus_associated_DNA_III_t__PRJNA15162	Unclassified_mlg134452	Fecal microbiome	3.74511	0.10687	0.0388508	2.61275e-07	0.01	0.11674	0.991515	7.5	0.987844	1.68189	0.148911	0.00286559	0	0	0.0885216	0.239277	30.3333	0.946705	0.000870127	0.0522076	1
s__Begomovirus_associated_DNA_III	Unclassified_mlg134452	Fecal microbiome	3.51356	0.10687	0.0388508	5.80842e-05	0.01	0.11674	0.991515	7.66667	0.987844	2.09566	0.148911	0.00286559	0	0	0.0885216	0.239277	23.6667	0.946705	0.000870127	0.0522076	1
o__Gallionellales	Unclassified_mlg110184	Fecal microbiome	1.15702	0.115375	0.0256654	0.00525721	0.24	-0.0205047	0.881768	24.5	0.987844	2.43761	0.0900702	0.0723101	0	0	0.0187742	0.971641	51	0.999879	0.00479959	0.191984	1
f__Gallionellaceae	Unclassified_mlg110184	Fecal microbiome	0.850506	0.115375	0.0256654	1.02304e-06	0.1	-0.0205047	0.881768	42	0.987844	1.97515	0.0900702	0.0723101	0	0	0.0187742	0.971641	56	0.999879	0.00479959	0.191984	1
g__Gallionellaceae_unclassified	Unclassified_mlg110184	Fecal microbiome	1.19925	0.115375	0.0256654	1.06691e-05	0.05	-0.0205047	0.881768	33.8333	0.987844	2.2407	0.0900702	0.0723101	0	0	0.0187742	0.971641	54.3333	0.999879	0.00479959	0.191984	1
s__Lactobacillus_jensenii	Ruminococcaceae bacterium D16_mlg23487	Fecal microbiome	0.651989	0.0993398	0.0549262	0	0	0.0285068	0.597881	42.3333	0.987844	3.95077	0.139157	0.00536114	0.0127625	0.42	-0.0371876	0.127901	5.33333	0.999879	0.00181728	0.0449384	1
f__Clostridiales_Family_XI_Incertae_Sedis	Ruminococcaceae bacterium D16_mlg23487	Fecal microbiome	0.210047	0.12817	0.013115	0	0	0.0285068	0.422624	47.3333	0.958763	2.19542	0.0853476	0.0886474	0	0	-0.0371876	0.870831	45	0.999879	0.0051778	0.0887622	1
s__Lactobacillus_jensenii_t__Lactobacillus_jensenii_unclassified	Ruminococcaceae bacterium D16_mlg23487	Fecal microbiome	-1.04269	0.100746	0.0515617	0	0	0.0285068	0.597881	71.6667	0.987844	3.08492	0.129458	0.00963364	0.00161334	0.11	-0.0371876	0.178757	15.5	0.999879	0.00187243	0.0449384	1
g__Finegoldia	Ruminococcaceae bacterium D16_mlg23487	Fecal microbiome	-0.169975	0.123271	0.0170757	0	0	0.0285068	0.422624	57	0.975519	2.71839	0.148362	0.00297135	0.00156683	0.03	-0.0371876	0.090649	17.8333	0.946705	0.000200943	0.00803771	1
g__Actinomyces	Ruminococcaceae bacterium D16_mlg23487	Fecal microbiome	-0.0845643	0.0858991	0.097173	0	0	0.0285068	0.607352	63.6667	0.987844	0.821709	0.147973	0.00304847	0	0	-0.0371876	0.090649	59.3333	0.9468	0.00502217	0.0887622	1
s__Finegoldia_magna	Ruminococcaceae bacterium D16_mlg23487	Fecal microbiome	-0.412426	0.123271	0.0170757	0	0	0.0285068	0.422624	61.6667	0.975519	2.54403	0.148362	0.00297135	2.97032e-09	0.02	-0.0371876	0.090649	31.5	0.946705	0.000200943	0.00803771	1
s__Finegoldia_magna_t__Finegoldia_magna_unclassified	Ruminococcaceae bacterium D16_mlg23487	Fecal microbiome	-0.418472	0.123271	0.0170757	0	0	0.0285068	0.422624	62	0.975519	2.52467	0.148362	0.00297135	8.57511e-06	0.01	-0.0371876	0.090649	31.1667	0.946705	0.000200943	0.00803771	1
s__Lactobacillus_iners	Clostridium sp D5_mlg101579	Fecal microbiome	1.12479	-0.135623	0.00863463	0	0	-0.0958412	0.170966	30	0.946003	2.53737	-0.099827	0.046287	0	0	0.0373001	0.69426	13.3333	0.999879	0.0015082	0.180983	1
s__Lactobacillus_jensenii	Streptococcus bovis ATCC 700338_mlg434116	Fecal microbiome	-0.513212	-0.114445	0.0268893	0	0	0.0905128	0.532409	66.6667	0.987844	1.86465	-0.0819297	0.102226	0.00115211	0.03	0.0922332	0.741331	22.5	0.999879	0.00833536	0.12503	1
s__Lactobacillus_jensenii_t__Lactobacillus_jensenii_unclassified	Streptococcus bovis ATCC 700338_mlg434116	Fecal microbiome	-0.0567521	-0.105383	0.0416637	0	0	0.0905128	0.706649	60.3333	0.987844	1.49428	-0.0745026	0.137389	0.0108797	0.4	0.0922332	0.742653	22.6667	0.999879	0.0160299	0.192632	1
p__Ascomycota	Unclassified_mlg420285	Fecal microbiome	2.58812	0.0914894	0.0772106	0	0	-0.0256538	0.977347	15.3333	0.987844	1.41124	0.126136	0.0116779	0	0	0.0123437	0.325034	13.6667	0.999879	0.00395058	0.158023	1
s__Peptoniphilus_harei_t__GCF_000183565	Unclassified_mlg420285	Fecal microbiome	0.525686	0.0986296	0.0566932	0	0	-0.0256538	0.977347	45	0.987844	0.530903	0.17101	0.000602439	0	0	0.0123437	0.040354	24	0.644473	0.00164139	0.0984836	1
s__Peptoniphilus_harei	Unclassified_mlg420285	Fecal microbiome	0.486656	0.0986296	0.0566932	0	0	-0.0256538	0.977347	45.6667	0.987844	0.784836	0.17101	0.000602439	0	0	0.0123437	0.040354	20	0.644473	0.00164139	0.0984836	1
s__Lactobacillus_iners	Clostridium nexile DSM 1787_mlg477992	Fecal microbiome	2.40034	-0.0948187	0.0669965	-1.79758e-05	0.01	0.0919049	0.7293	25.5	0.987844	3.7948	-0.120557	0.0159803	-0.00185688	0.13	0.0239414	0.5444	10.5	0.999879	0.00344257	0.149797	1
s__Lactobacillus_iners_t__Lactobacillus_iners_unclassified	Clostridium nexile DSM 1787_mlg477992	Fecal microbiome	1.60771	-0.0981391	0.0579407	-0.000230119	0.02	0.0919049	0.7293	33	0.987844	3.33327	-0.0894645	0.0742572	0	0	0.0239414	0.5444	36	0.999879	0.00873814	0.149797	1
s__Lactobacillus_jensenii_t__Lactobacillus_jensenii_unclassified	Clostridium nexile DSM 1787_mlg477992	Fecal microbiome	0.71049	-0.126758	0.0141641	-2.33275e-05	0.01	0.0919049	0.523486	48	0.96585	0.142899	-0.0796392	0.112213	0	0	0.0239414	0.5444	75	0.999879	0.00798561	0.149797	1
s__Lactobacillus_jensenii	Clostridium nexile DSM 1787_mlg477992	Fecal microbiome	-0.221746	-0.119116	0.0212172	0	0	0.0919049	0.600144	70.6667	0.985743	0.813512	-0.092465	0.065016	-0.00141823	0.18	0.0239414	0.5444	37.8333	0.999879	0.00371809	0.149797	1
p__Actinobacteria	Unclassified_mlg8791	Fecal microbiome	3.14619	-0.113544	0.0281218	0	0	0.134969	0.576761	20	0.987844	3.89992	-0.090018	0.0724764	-0.00136726	0.07	-0.0251848	0.726618	11	0.999879	0.00506	0.1518	1
f__Bifidobacteriaceae	Unclassified_mlg8791	Fecal microbiome	1.8577	-0.114774	0.0264505	-1.09976e-18	0.01	0.134969	0.576761	26.3333	0.987844	2.96682	-0.103222	0.0393122	-8.4518e-10	0.02	-0.0251848	0.726618	23.1667	0.999879	0.00216237	0.129742	1
c__Actinobacteria	Unclassified_mlg8791	Fecal microbiome	1.90778	-0.113544	0.0281218	0	0	0.134969	0.576761	29	0.987844	4.35619	-0.090018	0.0724764	-1.12554e-17	0.04	-0.0251848	0.726618	21.8333	0.999879	0.00506	0.1518	1
o__Bifidobacteriales	Unclassified_mlg8791	Fecal microbiome	1.32225	-0.114774	0.0264505	-0.000295947	0.03	0.134969	0.576761	25	0.987844	2.86656	-0.103222	0.0393122	-0.00368392	0.11	-0.0251848	0.726618	7.33333	0.999879	0.00216237	0.129742	1
g__Viruses_noname	Unclassified_mlg9489	Fecal microbiome	2.17343	0.100371	0.0524421	8.26471e-05	0.19	0.00794671	0.88817	16.5	0.987844	4.55679	0.125192	0.0123241	0.00117801	0.77	0.0293563	0.330945	7.83333	0.999879	0.00209733	0.050336	1
f__Viruses_noname	Unclassified_mlg9489	Fecal microbiome	1.79438	0.100371	0.0524421	0.0174343	0.39	0.00794671	0.88817	9.5	0.987844	4.77267	0.125192	0.0123241	0.0544794	0.86	0.0293563	0.330945	1.66667	0.999879	0.00209733	0.050336	1
s__Lactobacillus_iners	Unclassified_mlg9489	Fecal microbiome	-0.0257024	-0.0893605	0.08438	-0.00036663	0.05	0.00794671	0.88817	63.8333	0.987844	1.03059	-0.109537	0.0286903	-0.0018651	0.1	0.0293563	0.330945	31.8333	0.999879	0.00639245	0.125923	1
f__Siphoviridae	Unclassified_mlg9489	Fecal microbiome	1.16165	-0.14012	0.00664506	0	0	0.00794671	0.328931	45.6667	0.925773	1.55689	-0.121312	0.0153266	0.0104397	0.49	0.0293563	0.330945	17.5	0.999879	0.000241376	0.0262801	1
o__Caudovirales	Unclassified_mlg9489	Fecal microbiome	0.279011	-0.134223	0.00935412	0	0	0.00794671	0.370423	69	0.95821	1.75928	-0.116206	0.0202432	0.00295026	0.15	0.0293563	0.330945	21	0.999879	0.000438002	0.0262801	1
g__Siphoviridae_noname	Unclassified_mlg9489	Fecal microbiome	0.581531	-0.110668	0.0323843	0	0	0.00794671	0.88817	60.3333	0.987844	0.661963	-0.124584	0.0127574	-0.000543565	0.05	0.0293563	0.330945	42.8333	0.999879	0.00101888	0.0407554	1
s__Lactobacillus_iners_t__Lactobacillus_iners_unclassified	Unclassified_mlg9489	Fecal microbiome	-0.422059	-0.0907655	0.0795906	-0.00032898	0.05	0.00794671	0.88817	71.6667	0.987844	0.642429	-0.102048	0.0416159	-1.24084e-05	0.01	0.0293563	0.330945	64.5	0.999879	0.00734551	0.125923	1
s__Dasheen_mosaic_virus_t__PRJNA15388	Unclassified_mlg424461	Fecal microbiome	1.01978	0.16341	0.00151931	8.61718e-06	0.18	0.133702	0.122689	39.8333	0.768864	0.615476	0.0924957	0.0649268	0	0	-0.031022	0.937095	44.3333	0.999879	0.00220754	0.132453	1
s__Dasheen_mosaic_virus	Unclassified_mlg424461	Fecal microbiome	0.791602	0.16341	0.00151931	0.0146197	0.31	0.133702	0.122689	39	0.768864	0.256598	0.0924957	0.0649268	0	0	-0.031022	0.937095	51.3333	0.999879	0.00220754	0.132453	1
s__Prevotella_buccalis	Unclassified_mlg1212	Fecal microbiome	NA	-0.102442	0.0477354	0	0	-0.0833717	0.539838	67	0.987844	NA	-0.113314	0.0235969	0	0	-0.01644	0.281477	61	0.999879	0.00254414	0.152649	1
s__Prevotella_buccalis_t__GCF_000177075	Unclassified_mlg1212	Fecal microbiome	NA	-0.102442	0.0477354	0	0	-0.0833717	0.539838	67.3333	0.987844	NA	-0.113314	0.0235969	0	0	-0.01644	0.281477	61.3333	0.999879	0.00254414	0.152649	1
g__Bifidobacterium	Lactobacillus salivarius ACS 116 V Col5a_mlg189055	Fecal microbiome	3.17722	0.128225	0.0130758	0	0	0.0120361	0.99582	5.33333	0.958763	2.25357	0.119041	0.0173668	0.000898855	0.12	0.0954649	0.414322	8.66667	0.999879	0.000463376	0.0556051	1
s__Lactobacillus_gasseri	Lactobacillus salivarius ACS 116 V Col5a_mlg189055	Fecal microbiome	-0.236454	0.0905974	0.0801519	0	0	0.0120361	0.99582	55	0.987844	2.30097	0.156456	0.00172015	0	0	0.0954649	0.143632	15.3333	0.864812	0.00335151	0.134061	1
s__Lactobacillus_gasseri_t__Lactobacillus_gasseri_unclassified	Lactobacillus salivarius ACS 116 V Col5a_mlg189055	Fecal microbiome	-0.0731778	0.103418	0.0456434	0	0	0.0120361	0.99582	50.6667	0.987844	1.70976	0.17846	0.000340526	0.00182709	0.15	0.0954649	0.056868	10.1667	0.627232	0.00105726	0.0634357	1
g__Bifidobacterium	Coprococcus comes ATCC 27758_mlg121666	Fecal microbiome	1.5305	-0.133562	0.00971184	-0.0123576	0.35	-0.0399064	0.805395	10.5	0.95821	1.69739	-0.177246	0.000374277	-0.000253879	0.01	0.00862137	0.020835	19	0.627232	5.08648e-05	0.00610378	1
o__Lactobacillales	Unclassified_mlg999	Fecal microbiome	4.16606	0.0982123	0.0577532	0.000429954	0.03	0.0218653	0.903495	16.8333	0.987844	6.30537	0.097664	0.0512503	0	0	0.0725891	0.75808	5.66667	0.999879	0.00594087	0.107292	1
p__Firmicutes	Unclassified_mlg999	Fecal microbiome	4.57295	0.102234	0.0481908	0.000557849	0.05	0.0218653	0.903495	14	0.987844	5.86714	0.0962415	0.0547504	0	0	0.0725891	0.75808	7.33333	0.999879	0.00529845	0.107292	1
f__Lactobacillaceae	Unclassified_mlg999	Fecal microbiome	4.46896	0.0926545	0.073501	0.00224988	0.13	0.0218653	0.903495	9.83333	0.987844	6.6852	0.111046	0.0265522	0	0	0.0725891	0.75808	3.66667	0.999879	0.00500532	0.107292	1
g__Lactobacillus	Unclassified_mlg999	Fecal microbiome	4.08043	0.0926545	0.073501	0.000213966	0.08	0.0218653	0.903495	17	0.987844	6.41506	0.111167	0.0263857	0	0	0.0725891	0.75808	3.66667	0.999879	0.00498868	0.107292	1
c__Bacilli	Unclassified_mlg999	Fecal microbiome	4.05344	0.0988649	0.0561025	0.00149812	0.08	0.0218653	0.903495	11.3333	0.987844	6.04497	0.0996491	0.0466794	0	0	0.0725891	0.75808	5	0.999879	0.00528206	0.107292	1
s__Prevotella_bivia	Unclassified_mlg999	Fecal microbiome	0.777251	-0.0972973	0.0601348	-0.000318209	0.02	0.0218653	0.903495	45.1667	0.987844	0.954322	-0.0974574	0.0517466	0	0	0.0725891	0.75808	34	0.999879	0.00625873	0.107292	1
s__Prevotella_bivia_t__Prevotella_bivia_unclassified	Unclassified_mlg999	Fecal microbiome	0.717164	-0.0972973	0.0601348	-3.58524e-05	0.01	0.0218653	0.903495	52.1667	0.987844	0.600866	-0.0974574	0.0517466	0	0	0.0725891	0.75808	41.3333	0.999879	0.00625873	0.107292	1
g__Bifidobacterium	Unclassified_mlg999	Fecal microbiome	0.715398	-0.0757582	0.143661	-0.00105755	0.09	0.0218653	0.903495	46.3333	0.987844	1.62942	-0.118159	0.0182212	0	0	0.0725891	0.75808	20.6667	0.999879	0.0131029	0.196544	1
p__Actinobacteria	Unclassified_mlg110929	Fecal microbiome	2.86892	-0.11542	0.0256081	0	0	-0.00944863	0.645004	20.6667	0.987844	3.65177	-0.0871196	0.0822003	-0.00137	0.07	-0.0344646	0.735062	11.6667	0.999879	0.00581132	0.17434	1
c__Actinobacteria	Unclassified_mlg110929	Fecal microbiome	2.2894	-0.11542	0.0256081	0	0	-0.00944863	0.645004	24	0.987844	3.34997	-0.0871196	0.0822003	-1.04011e-17	0.06	-0.0344646	0.735062	22.6667	0.999879	0.00581132	0.17434	1
o__Bifidobacteriales	Unclassified_mlg110929	Fecal microbiome	2.12536	-0.11568	0.0252755	-0.000321085	0.03	-0.00944863	0.645004	14.6667	0.987844	3.25008	-0.102447	0.0408213	-0.0035996	0.1	-0.0344646	0.735062	6.66667	0.999879	0.00218439	0.131064	1
f__Bifidobacteriaceae	Unclassified_mlg110929	Fecal microbiome	1.92585	-0.11568	0.0252755	-1.6318e-18	0.03	-0.00944863	0.645004	21.8333	0.987844	3.00047	-0.102447	0.0408213	-1.063e-09	0.03	-0.0344646	0.735062	21.6667	0.999879	0.00218439	0.131064	1
s__Dasheen_mosaic_virus_t__PRJNA15388	Streptococcus vestibularis F0396_mlg236130	Fecal microbiome	0.657369	0.0986467	0.0566499	0.000129413	0.31	6.61645e-05	0.747779	40.6667	0.987844	1.13002	0.123921	0.0132451	7.93732e-18	0.01	-0.0452961	0.552982	49.3333	0.999879	0.00244266	0.146559	1
s__Dasheen_mosaic_virus	Streptococcus vestibularis F0396_mlg236130	Fecal microbiome	-0.159499	0.0986467	0.0566499	0.0327253	0.51	6.61645e-05	0.747779	57	0.987844	2.12449	0.123921	0.0132451	0.000603932	0.02	-0.0452961	0.552982	20.3333	0.999879	0.00244266	0.146559	1
o__Rhizobiales	Ruminococcus sp 5_1_39BFAA_mlg1710	Fecal microbiome	0.498365	0.0973435	0.0600125	0.000715392	0.02	0.156887	0.974525	50.5	0.987844	3.7923	0.118691	0.0177018	6.90503e-05	0.02	0.01283	0.422316	9.5	0.999879	0.00301976	0.0905929	1
c__Betaproteobacteria	Blautia producta ATCC 27340_mlg79169	Fecal microbiome	3.32694	0.0842999	0.103584	0	0	-0.0316603	0.789544	25.3333	0.987844	0.994829	0.106876	0.0328216	0	0	0.121392	0.422347	37.3333	0.999879	0.00930319	0.136694	1
o__Pseudomonadales	Unclassified_mlg474265	Fecal microbiome	1.20379	-0.105536	0.0413674	0	0	0.0225939	0.57867	29.6667	0.987844	1.77047	-0.0955155	0.0566119	0	0	0.134117	0.458324	22.6667	0.999879	0.00479998	0.143999	1
f__Pseudomonadaceae	Unclassified_mlg474265	Fecal microbiome	0.906345	-0.100839	0.0513465	0	0	0.0225939	0.57867	34.6667	0.987844	1.6031	-0.116412	0.0200217	0	0	0.134117	0.398214	18	0.999879	0.00254671	0.101869	1
g__Pseudomonas	Unclassified_mlg474265	Fecal microbiome	0.935189	-0.100839	0.0513465	0	0	0.0225939	0.57867	34.3333	0.987844	1.32266	-0.116412	0.0200217	0	0	0.134117	0.398214	22.6667	0.999879	0.00254671	0.101869	1
s__Pseudomonas_unclassified	Unclassified_mlg474265	Fecal microbiome	0.694963	-0.138219	0.00742974	0	0	0.0225939	0.57867	37	0.939363	1.79041	-0.116412	0.0200217	0	0	0.134117	0.398214	16.6667	0.999879	0.000376791	0.0452149	1
s__Lactobacillus_vaginalis	Unclassified_mlg15562	Fecal microbiome	0.509993	0.149022	0.00387153	0	0	0.109995	0.346314	36.3333	0.852849	1.95401	0.13112	0.00873557	0.025391	0.64	-0.0110641	0.369093	12.6667	0.999879	7.94695e-05	0.00476817	1
s__Lactobacillus_vaginalis_t__GCF_000159435	Unclassified_mlg15562	Fecal microbiome	0.464087	0.149022	0.00387153	0	0	0.109995	0.346314	39	0.852849	-0.230895	0.13112	0.00873557	2.35332e-06	0.29	-0.0110641	0.369093	51.3333	0.999879	7.94695e-05	0.00476817	1
g__Actinomyces	Unclassified_mlg3006	Fecal microbiome	2.61561	0.128664	0.0127646	0	0	-0.0905183	0.383454	18.6667	0.958763	2.12095	0.115235	0.0213196	0.00507189	0.09	0.0300416	0.600781	19.6667	0.999879	0.000580865	0.0348519	1
f__Actinomycetaceae	Unclassified_mlg3006	Fecal microbiome	1.31304	0.123053	0.0172745	5.74714e-05	0.01	-0.0905183	0.383454	37.1667	0.975519	1.88443	0.130043	0.00930857	0.0117549	0.26	0.0300416	0.600781	17.6667	0.999879	0.00035333	0.0348519	1
s__Streptococcus_anginosus_t__Streptococcus_anginosus_unclassified	Unclassified_mlg45664	Fecal microbiome	1.29205	0.113777	0.0277984	0	0	0.0544649	0.720155	19.6667	0.987844	1.56373	0.12798	0.0105001	0	0	0.0923379	0.876755	35	0.999879	0.000733387	0.0440032	1
s__Streptococcus_anginosus	Unclassified_mlg45664	Fecal microbiome	0.64662	0.113777	0.0277984	0	0	0.0544649	0.720155	32.6667	0.987844	1.09581	0.12798	0.0105001	0	0	0.0923379	0.876755	44.6667	0.999879	0.000733387	0.0440032	1
s__Finegoldia_magna_t__Finegoldia_magna_unclassified	Unclassified_mlg39126	Fecal microbiome	1.85678	0.100636	0.0518202	0	0	0.0834954	0.559369	26	0.987844	3.46242	0.194387	9.30479e-05	7.92618e-05	0.11	0.0342823	0.00518	18	0.501433	0.00134749	0.0538997	1
s__Finegoldia_magna	Unclassified_mlg39126	Fecal microbiome	1.56959	0.100636	0.0518202	0	0	0.0834954	0.559369	30	0.987844	2.8117	0.194387	9.30479e-05	9.76036e-05	0.1	0.0342823	0.00518	22.5	0.501433	0.00134749	0.0538997	1
s__Prevotella_timonensis	Unclassified_mlg39126	Fecal microbiome	1.02126	0.120479	0.0197723	0.00755257	0.17	0.0834954	0.559369	29.8333	0.984111	1.71546	0.0923484	0.0653568	0	0	0.0342823	0.404244	53	0.999879	0.00362348	0.0724696	1
g__Finegoldia	Unclassified_mlg39126	Fecal microbiome	1.29386	0.100636	0.0518202	0	0	0.0834954	0.559369	34	0.987844	3.0407	0.194387	9.30479e-05	0.00438498	0.16	0.0342823	0.00518	12.5	0.501433	0.00134749	0.0538997	1
s__Prevotella_timonensis_t__GCF_000177055	Unclassified_mlg39126	Fecal microbiome	0.871103	0.120479	0.0197723	1.43192e-05	0.1	0.0834954	0.559369	35.1667	0.984111	1.6073	0.0923484	0.0653568	0	0	0.0342823	0.404244	54.3333	0.999879	0.00362348	0.0724696	1
f__Clostridiales_Family_XI_Incertae_Sedis	Unclassified_mlg39126	Fecal microbiome	0.850293	0.0965978	0.0620099	0	0	0.0834954	0.559369	43.6667	0.987844	1.91687	0.122036	0.0147224	0	0	0.0342823	0.175617	47.3333	0.999879	0.00294392	0.0724696	1
c__Saccharomycetes	Bifidobacterium longum infantis 157F NC_mlg1451	Fecal microbiome	2.38817	0.116391	0.0243845	0.00677136	0.09	0.0787301	0.630206	15.5	0.987844	1.69129	0.095957	0.0554738	4.73977e-17	0.02	0.0134169	0.820732	17.8333	0.999879	0.00318867	0.144889	1
o__Saccharomycetales	Bifidobacterium longum infantis 157F NC_mlg1451	Fecal microbiome	1.79078	0.116391	0.0243845	2.08895e-05	0.07	0.0787301	0.630206	21.8333	0.987844	1.24159	0.095957	0.0554738	5.19911e-19	0.01	0.0134169	0.820732	25.3333	0.999879	0.00318867	0.144889	1
p__Ascomycota	Bifidobacterium longum infantis 157F NC_mlg1451	Fecal microbiome	1.66713	0.112479	0.0296407	0	0	0.0787301	0.630206	29.3333	0.987844	1.21718	0.095957	0.0554738	0.00125109	0.03	0.0134169	0.820732	24.5	0.999879	0.00362224	0.144889	1
g__Actinomyces	Unclassified_mlg39878	Fecal microbiome	0.424585	0.113996	0.0274968	-0.021757	0.52	0.0302117	0.83775	50.5	0.987844	1.61149	0.115534	0.020983	6.59168e-05	0.01	0.0757806	0.581048	27.1667	0.999879	0.00117515	0.141018	1
o__Gallionellales	Unclassified_mlg190974	Fecal microbiome	0.736883	0.140578	0.00646743	0.0132094	0.36	0.00121431	0.320138	42.1667	0.92254	0.77197	0.115263	0.0212883	0.0367899	0.83	0.0335802	0.454583	30.3333	0.999879	0.000385189	0.0154076	1
f__Gallionellaceae	Unclassified_mlg190974	Fecal microbiome	0.113689	0.140578	0.00646743	5.61099e-05	0.22	0.00121431	0.320138	65.3333	0.92254	1.66849	0.115263	0.0212883	0.000649773	0.68	0.0335802	0.454583	30.6667	0.999879	0.000385189	0.0154076	1
g__Gallionellaceae_unclassified	Unclassified_mlg190974	Fecal microbiome	0.41321	0.140578	0.00646743	0.000282433	0.23	0.00121431	0.320138	57.5	0.92254	0.993444	0.115263	0.0212883	0.00068608	0.64	0.0335802	0.454583	39.6667	0.999879	0.000385189	0.0154076	1
s__Prevotella_disiens_t__Prevotella_disiens_unclassified	Prevotella disiens FB035 09AN_mlg274871	Fecal microbiome	0.490744	0.0971489	0.0605286	0	0	-0.0481674	0.875535	43	0.987844	0.00889867	0.1233	0.013717	0	0	0.0604344	0.414751	45.6667	0.999879	0.0027562	0.165372	1
s__Prevotella_disiens	Prevotella disiens FB035 09AN_mlg274871	Fecal microbiome	-0.69515	0.0971489	0.0605286	0	0	-0.0481674	0.875535	63.3333	0.987844	0.814658	0.123436	0.0136125	0	0	0.0604344	0.414751	27	0.999879	0.00274845	0.165372	1
s__Finegoldia_magna	Unclassified_mlg25686	Fecal microbiome	1.766	0.100879	0.051254	0	0	-0.0462335	0.840278	27.6667	0.987844	1.1486	0.107213	0.0322711	0	0	-0.0978121	0.41456	41.3333	0.999879	0.00348822	0.139529	1
g__Finegoldia	Unclassified_mlg25686	Fecal microbiome	0.515747	0.100879	0.051254	0	0	-0.0462335	0.840278	49.3333	0.987844	1.76261	0.107213	0.0322711	0	0	-0.0978121	0.41456	29.6667	0.999879	0.00348822	0.139529	1
s__Finegoldia_magna_t__Finegoldia_magna_unclassified	Unclassified_mlg25686	Fecal microbiome	0.933481	0.100879	0.051254	0	0	-0.0462335	0.840278	43.3333	0.987844	1.84283	0.107213	0.0322711	0	0	-0.0978121	0.41456	28.6667	0.999879	0.00348822	0.139529	1
f__Viruses_noname	Unclassified_mlg16392	Fecal microbiome	1.47147	0.0958342	0.0641114	0	0	0.0648243	0.885831	31.3333	0.987844	4.95583	0.133964	0.00737064	0.0509577	0.37	0.0703658	0.170931	3	0.999879	0.00255484	0.15329	1
g__Viruses_noname	Unclassified_mlg16392	Fecal microbiome	1.10083	0.0958342	0.0641114	0	0	0.0648243	0.885831	34	0.987844	5.56623	0.133964	0.00737064	1.09917e-05	0.16	0.0703658	0.170931	9.16667	0.999879	0.00255484	0.15329	1
g__Finegoldia	Unclassified_mlg26497	Fecal microbiome	1.29551	0.152498	0.00311048	0	0	0.0153673	0.086506	24.3333	0.810404	1.625	0.0908381	0.0699019	0	0	-0.0178689	0.686683	41	0.999879	0.0026654	0.106616	1
s__Finegoldia_magna_t__Finegoldia_magna_unclassified	Unclassified_mlg26497	Fecal microbiome	1.7407	0.152498	0.00311048	0	0	0.0153673	0.086506	17.3333	0.810404	1.04351	0.0908381	0.0699019	0	0	-0.0178689	0.686683	49.6667	0.999879	0.0026654	0.106616	1
s__Finegoldia_magna	Unclassified_mlg26497	Fecal microbiome	0.677462	0.152498	0.00311048	0	0	0.0153673	0.086506	39	0.810404	1.66861	0.0908381	0.0699019	0	0	-0.0178689	0.686683	40.6667	0.999879	0.0026654	0.106616	1
g__Actinomyces	Unclassified_mlg22075	Fecal microbiome	0.598818	0.0936034	0.0705884	0	0	-0.0440289	0.379627	52.3333	0.987844	0.302498	0.127214	0.0109757	0	0	0.0927062	0.62638	36	0.999879	0.00332635	0.142996	1
g__Finegoldia	Unclassified_mlg22075	Fecal microbiome	0.137439	0.108103	0.0366402	0	0	-0.0440289	0.375991	57.3333	0.987844	0.383678	0.0938804	0.0609971	0	0	0.0927062	0.62638	37.6667	0.999879	0.00476652	0.142996	1
s__Finegoldia_magna	Unclassified_mlg22075	Fecal microbiome	0.246866	0.108103	0.0366402	0	0	-0.0440289	0.375991	54.6667	0.987844	0.761639	0.0938804	0.0609971	0	0	0.0927062	0.62638	33.6667	0.999879	0.00476652	0.142996	1
s__Finegoldia_magna_t__Finegoldia_magna_unclassified	Unclassified_mlg22075	Fecal microbiome	0.48277	0.108103	0.0366402	0	0	-0.0440289	0.375991	47.6667	0.987844	1.23365	0.0938804	0.0609971	0	0	0.0927062	0.62638	24	0.999879	0.00476652	0.142996	1
s__Prevotella_timonensis_t__GCF_000177055	Unclassified_mlg461533	Fecal microbiome	1.39811	0.113676	0.0279372	0	0	0.0427003	0.721274	24.3333	0.987844	1.32848	0.099635	0.0467106	0	0	-0.077541	0.378511	28.3333	0.999879	0.00278615	0.147543	1
s__Prevotella_timonensis	Unclassified_mlg461533	Fecal microbiome	0.885938	0.113676	0.0279372	0	0	0.0427003	0.721274	35	0.987844	0.982467	0.099635	0.0467106	0	0	-0.077541	0.378511	33	0.999879	0.00278615	0.147543	1
g__Finegoldia	Unclassified_mlg390064	Fecal microbiome	2.23353	0.104076	0.0442775	0.0699204	0.67	-0.0911739	0.848303	19	0.987844	1.87856	0.0973652	0.0519695	0.00305975	0.12	0.0227388	0.619922	23	0.999879	0.00463174	0.138952	1
s__Finegoldia_magna	Unclassified_mlg390064	Fecal microbiome	2.03207	0.104076	0.0442775	0.0267359	0.71	-0.0911739	0.848303	23.6667	0.987844	1.31367	0.0973652	0.0519695	6.73852e-08	0.03	0.0227388	0.619922	33.6667	0.999879	0.00463174	0.138952	1
s__Finegoldia_magna_t__Finegoldia_magna_unclassified	Unclassified_mlg390064	Fecal microbiome	2.84084	0.104076	0.0442775	0.00223014	0.45	-0.0911739	0.848303	37.8333	0.987844	1.92753	0.0973652	0.0519695	9.39458e-07	0.02	0.0227388	0.619922	25.6667	0.999879	0.00463174	0.138952	1
g__Actinomyces	Unclassified_mlg390064	Fecal microbiome	-0.0770675	0.120024	0.0202448	-0.0257962	0.56	-0.0911739	0.848303	60.1667	0.984257	1.65201	0.105222	0.0356365	0	0	0.0227388	0.619922	31	0.999879	0.00156136	0.138952	1
s__Finegoldia_magna_t__Finegoldia_magna_unclassified	Erysipelotrichaceae bacterium sp 3_1_53_mlg391095	Fecal microbiome	1.73582	0.110334	0.0329132	0	0	0.00615864	0.393264	18.6667	0.987844	2.73407	0.0939756	0.0607344	0	0	0.103426	0.422043	17.3333	0.999879	0.00438493	0.175397	1
s__Finegoldia_magna	Erysipelotrichaceae bacterium sp 3_1_53_mlg391095	Fecal microbiome	1.67034	0.110334	0.0329132	0	0	0.00615864	0.393264	21	0.987844	2.64636	0.0939756	0.0607344	0	0	0.103426	0.422043	19.3333	0.999879	0.00438493	0.175397	1
g__Finegoldia	Erysipelotrichaceae bacterium sp 3_1_53_mlg391095	Fecal microbiome	1.38391	0.110334	0.0329132	0	0	0.00615864	0.393264	28	0.987844	2.57949	0.0939756	0.0607344	0	0	0.103426	0.422043	20.6667	0.999879	0.00438493	0.175397	1
o__Gallionellales	Unclassified_mlg306333	Fecal microbiome	0.674293	0.136969	0.00798999	0.0366584	0.69	0.073165	0.316404	31.1667	0.942757	-0.179403	0.113552	0.0233032	0.0286539	0.56	-0.0618537	0.679086	47.3333	0.999879	0.000489631	0.0195852	1
f__Gallionellaceae	Unclassified_mlg306333	Fecal microbiome	0.696542	0.136969	0.00798999	6.06231e-05	0.38	0.073165	0.316404	45	0.942757	0.7642	0.113552	0.0233032	7.38925e-05	0.22	-0.0618537	0.679086	37.3333	0.999879	0.000489631	0.0195852	1
g__Gallionellaceae_unclassified	Unclassified_mlg306333	Fecal microbiome	0.733433	0.136969	0.00798999	0.000100678	0.48	0.073165	0.316404	41.6667	0.942757	0.738134	0.113552	0.0233032	0.000136645	0.14	-0.0618537	0.679086	37.5	0.999879	0.000489631	0.0195852	1
g__Bifidobacterium	Coprococcus comes ATCC 27758_mlg16840	Fecal microbiome	2.60814	-0.132169	0.0105064	-0.0111352	0.34	-0.00869542	0.799742	2.33333	0.95821	1.92245	-0.182513	0.000247254	-0.000215616	0.01	-0.0142111	0.013764	18.3333	0.608862	5.78208e-05	0.0069385	1
s__Streptococcus_anginosus	Unclassified_mlg26975	Fecal microbiome	1.17062	0.108093	0.0366576	0	0	0.0700808	0.607164	23	0.987844	1.09722	0.13606	0.00649007	0	0	-0.0543299	0.541921	48	0.999879	0.000930862	0.0558517	1
s__Streptococcus_anginosus_t__Streptococcus_anginosus_unclassified	Unclassified_mlg26975	Fecal microbiome	0.396079	0.108093	0.0366576	0	0	0.0700808	0.607164	42	0.987844	1.63259	0.13606	0.00649007	0	0	-0.0543299	0.541921	35	0.999879	0.000930862	0.0558517	1
f__Siphoviridae	Unclassified_mlg369886	Fecal microbiome	-0.423046	-0.0806368	0.119528	-0.000362773	0.05	0.00544516	0.656504	76.6667	0.987844	0.507358	-0.164296	0.000987985	0	0	0.0680952	0.071632	36.6667	0.706051	0.00726207	0.108931	1
o__Caudovirales	Unclassified_mlg369886	Fecal microbiome	-0.966885	-0.0692035	0.181728	-0.000128156	0.01	0.00544516	0.660074	98.8333	0.987844	1.05062	-0.156439	0.00172212	0	0	0.0680952	0.071632	27.6667	0.864812	0.016827	0.16827	1
g__Siphoviridae_noname	Unclassified_mlg369886	Fecal microbiome	-1.01076	-0.0816871	0.114772	-2.7919e-06	0.01	0.00544516	0.656504	98	0.987844	1.04886	-0.163231	0.00106682	0	0	0.0680952	0.071632	27.6667	0.731793	0.00670935	0.108931	1
c__Actinobacteria	Unclassified_mlg27668	Fecal microbiome	2.64407	-0.0925371	0.0738682	0	0	0.0593713	0.499543	60.6667	0.987844	4.6082	-0.0752807	0.133319	0	0	-0.0145436	0.603925	40.3333	0.999879	0.0214632	0.187587	1
p__Actinobacteria	Unclassified_mlg27668	Fecal microbiome	2.48545	-0.0925371	0.0738682	0	0	0.0593713	0.499543	61.6667	0.987844	4.49201	-0.0752807	0.133319	0	0	-0.0145436	0.603925	41.3333	0.999879	0.0214632	0.187587	1
c__Bacteroidia	Unclassified_mlg27668	Fecal microbiome	1.5995	-0.107395	0.037896	-0.00411183	0.18	0.0593713	0.425278	22.3333	0.987844	2.69882	-0.0634468	0.205998	-0.000738127	0.08	-0.0145436	0.649087	34.3333	0.999879	0.0297421	0.19828	1
c__Negativicutes	Unclassified_mlg27668	Fecal microbiome	1.47733	-0.087069	0.0926866	-0.000791244	0.08	0.0593713	0.512397	39.1667	0.987844	2.522	-0.0997135	0.0465369	0	0	-0.0145436	0.310867	46.3333	0.999879	0.0096916	0.116299	1
o__Selenomonadales	Unclassified_mlg27668	Fecal microbiome	1.26465	-0.087069	0.0926866	-2.36376e-05	0.04	0.0593713	0.512397	58.1667	0.987844	2.43982	-0.0997135	0.0465369	0	0	-0.0145436	0.310867	47.3333	0.999879	0.0096916	0.116299	1
o__Bacteroidales	Unclassified_mlg27668	Fecal microbiome	1.11872	-0.107395	0.037896	-0.000244788	0.12	0.0593713	0.425278	39.6667	0.987844	2.93865	-0.0634468	0.205998	-1.45047e-18	0.01	-0.0145436	0.649087	47.8333	0.999879	0.0297421	0.19828	1
g__Dialister	Unclassified_mlg27668	Fecal microbiome	1.38375	-0.109236	0.0347055	-0.00633055	0.32	0.0593713	0.425278	21.1667	0.987844	1.53749	-0.110643	0.027109	-0.000323401	0.02	-0.0145436	0.291754	35.1667	0.999879	0.00191052	0.0725455	1
g__Atopobium	Unclassified_mlg27668	Fecal microbiome	1.51051	-0.0668223	0.19726	-4.23991e-05	0.06	0.0593713	0.550105	61.5	0.987844	-0.0663949	-0.107917	0.0311486	0	0	-0.0145436	0.291754	77.3333	0.999879	0.0260852	0.195639	1
s__Atopobium_vaginae_t__Atopobium_vaginae_unclassified	Unclassified_mlg27668	Fecal microbiome	1.57826	-0.069863	0.17759	0	0	0.0593713	0.544069	77.6667	0.987844	0.682512	-0.104968	0.0360871	0	0	-0.0145436	0.310867	67	0.999879	0.022829	0.187587	1
f__Veillonellaceae	Unclassified_mlg27668	Fecal microbiome	1.28505	-0.087069	0.0926866	-1.15117e-05	0.05	0.0593713	0.512397	57.6667	0.987844	2.05462	-0.110236	0.0276821	-4.72171e-05	0.02	-0.0145436	0.291754	35.5	0.999879	0.00724431	0.108665	1
s__Atopobium_vaginae	Unclassified_mlg27668	Fecal microbiome	0.646219	-0.0699149	0.177268	-6.29173e-05	0.03	0.0593713	0.544069	81	0.987844	1.31697	-0.103235	0.0392888	-0.000137248	0.02	-0.0145436	0.310867	44	0.999879	0.0234484	0.187587	1
s__Dialister_micraerophilus_t__Dialister_micraerophilus_unclassified	Unclassified_mlg27668	Fecal microbiome	1.81204	-0.104066	0.0442967	0	0	0.0593713	0.425278	60	0.987844	1.46044	-0.110643	0.027109	-1.80516e-05	0.03	-0.0145436	0.291754	38.8333	0.999879	0.00254939	0.0725455	1
s__Dialister_micraerophilus	Unclassified_mlg27668	Fecal microbiome	0.890275	-0.104066	0.0442967	0	0	0.0593713	0.425278	75.6667	0.987844	1.17362	-0.110643	0.027109	-5.22058e-06	0.01	-0.0145436	0.291754	47.8333	0.999879	0.00254939	0.0725455	1
s__Prevotella_buccalis_t__GCF_000177075	Unclassified_mlg27668	Fecal microbiome	0.839212	-0.107564	0.0375931	0	0	0.0593713	0.425278	73.3333	0.987844	0.0492564	-0.0963785	0.054405	0	0	-0.0145436	0.336505	79.3333	0.999879	0.00423182	0.0725455	1
f__Porphyromonadaceae	Unclassified_mlg27668	Fecal microbiome	-0.144843	-0.0977443	0.0589614	-8.88729e-05	0.02	0.0593713	0.469497	87.1667	0.987844	-0.0282165	-0.130769	0.00891896	0	0	-0.0145436	0.291754	72	0.999879	0.00230387	0.0725455	1
f__Actinomycetaceae	Unclassified_mlg27668	Fecal microbiome	-1.00375	-0.122866	0.0174455	-0.000148512	0.01	0.0593713	0.425278	92.8333	0.975519	1.37208	-0.0692529	0.167389	-0.000602983	0.06	-0.0145436	0.649087	43.1667	0.999879	0.0170819	0.186348	1
s__Prevotella_buccalis	Unclassified_mlg27668	Fecal microbiome	-0.147117	-0.107564	0.0375931	0	0	0.0593713	0.425278	98.6667	0.987844	1.30668	-0.0963785	0.054405	0	0	-0.0145436	0.336505	59	0.999879	0.00423182	0.0725455	1
g__Porphyromonas	Unclassified_mlg27668	Fecal microbiome	-0.819375	-0.0919619	0.0756884	-6.76429e-06	0.01	0.0593713	0.499543	106.667	0.987844	0.265574	-0.130769	0.00891896	0	0	-0.0145436	0.291754	68	0.999879	0.0035792	0.0725455	1
s__Peptoniphilus_harei_t__GCF_000183565	Unclassified_mlg1295	Fecal microbiome	2.19223	0.112713	0.0293006	0	0	0.0744362	0.302957	16.6667	0.987844	1.8181	0.135366	0.00677043	0	0	-0.0100891	0.255724	12.3333	0.999879	0.00065056	0.0315903	1
s__Peptoniphilus_harei	Unclassified_mlg1295	Fecal microbiome	1.93144	0.112713	0.0293006	0	0	0.0744362	0.302957	20.6667	0.987844	2.60359	0.135366	0.00677043	0	0	-0.0100891	0.255724	3	0.999879	0.00065056	0.0315903	1
f__Siphoviridae	Unclassified_mlg1295	Fecal microbiome	1.30521	0.133937	0.00950737	0	0	0.0744362	0.229476	26.6667	0.95821	0.0320228	0.0949472	0.0581054	0	0	-0.0100891	0.621702	52.3333	0.999879	0.00228574	0.0391841	1
g__Prevotella	Unclassified_mlg1295	Fecal microbiome	2.02776	0.0880576	0.089026	0	0	0.0744362	0.367232	29.3333	0.987844	1.86693	0.0836745	0.0951011	0	0	-0.0100891	0.621702	18.3333	0.999879	0.0169514	0.121441	1
p__Bacteroidetes	Unclassified_mlg1295	Fecal microbiome	2.29494	0.0977577	0.0589266	0	0	0.0744362	0.347788	21.3333	0.987844	1.41889	0.0884341	0.077667	0	0	-0.0100891	0.621702	22.3333	0.999879	0.0093289	0.0861129	1
s__Prevotella_timonensis_t__GCF_000177055	Unclassified_mlg1295	Fecal microbiome	1.86348	0.113397	0.0283264	0	0	0.0744362	0.302957	20.6667	0.987844	0.664794	0.10529	0.0355169	0	0	-0.0100891	0.540633	35	0.999879	0.00203798	0.0391841	1
s__Prevotella_timonensis	Unclassified_mlg1295	Fecal microbiome	1.5778	0.113397	0.0283264	0	0	0.0744362	0.302957	25.6667	0.987844	1.40163	0.10529	0.0355169	0	0	-0.0100891	0.540633	19.6667	0.999879	0.00203798	0.0391841	1
c__Bacteroidia	Unclassified_mlg1295	Fecal microbiome	2.09344	0.088352	0.0879586	0	0	0.0744362	0.367232	27	0.987844	1.52521	0.0713017	0.155145	0	0	-0.0100891	0.797167	24.3333	0.999879	0.0295496	0.186629	1
o__Bacteroidales	Unclassified_mlg1295	Fecal microbiome	2.06821	0.088352	0.0879586	0	0	0.0744362	0.367232	27.3333	0.987844	1.56317	0.0713017	0.155145	0	0	-0.0100891	0.797167	24	0.999879	0.0295496	0.186629	1
g__Peptoniphilus	Unclassified_mlg1295	Fecal microbiome	1.66291	0.101895	0.0489433	0	0	0.0744362	0.323763	28.6667	0.987844	2.34871	0.167842	0.000762595	0	0	-0.0100891	0.127353	4.66667	0.678953	0.00123534	0.0370601	1
g__Finegoldia	Unclassified_mlg1295	Fecal microbiome	2.59298	0.102459	0.0476987	0.00104237	0.08	0.0744362	0.323763	13.3333	0.987844	1.01234	0.0857812	0.0870334	0	0	-0.0100891	0.621702	30	0.999879	0.00907636	0.0861129	1
f__Prevotellaceae	Unclassified_mlg1295	Fecal microbiome	1.99423	0.0882486	0.0883326	0	0	0.0744362	0.367232	29.3333	0.987844	1.75783	0.0836745	0.0951011	0	0	-0.0100891	0.621702	21	0.999879	0.016824	0.121441	1
f__Clostridiales_Family_XI_Incertae_Sedis	Unclassified_mlg1295	Fecal microbiome	1.70573	0.0856586	0.0981166	0	0	0.0744362	0.394663	35.3333	0.987844	1.38732	0.0856881	0.0873779	0	0	-0.0100891	0.621702	25.3333	0.999879	0.0172041	0.121441	1
g__Siphoviridae_noname	Unclassified_mlg1295	Fecal microbiome	1.80501	0.134675	0.0091162	0.00033737	0.01	0.0744362	0.229476	17.3333	0.955107	0.617594	0.0879286	0.0793858	0	0	-0.0100891	0.621702	42	0.999879	0.0039163	0.0522174	1
s__Finegoldia_magna	Unclassified_mlg1295	Fecal microbiome	2.45063	0.102459	0.0476987	2.72316e-05	0.04	0.0744362	0.323763	15.8333	0.987844	0.90019	0.0857812	0.0870334	0	0	-0.0100891	0.621702	32.3333	0.999879	0.00907636	0.0861129	1
s__Finegoldia_magna_t__Finegoldia_magna_unclassified	Unclassified_mlg1295	Fecal microbiome	2.68545	0.102459	0.0476987	2.60228e-05	0.06	0.0744362	0.323763	14.6667	0.987844	0.586353	0.0857812	0.0870334	0	0	-0.0100891	0.621702	43	0.999879	0.00907636	0.0861129	1
o__Caudovirales	Unclassified_mlg1295	Fecal microbiome	0.777994	0.125179	0.0154234	0	0	0.0744362	0.254486	40.6667	0.974894	0.630168	0.112737	0.0243197	0	0	-0.0100891	0.540633	37.3333	0.999879	0.000789758	0.0315903	1
f__Actinomycetaceae	Unclassified_mlg1295	Fecal microbiome	-0.639333	0.10147	0.0498994	0	0	0.0744362	0.323763	66	0.987844	1.41056	0.0758132	0.130587	0	0	-0.0100891	0.797167	26	0.999879	0.0162876	0.121441	1
g__Actinomyces	Unclassified_mlg1295	Fecal microbiome	0.29336	0.10982	0.0337431	0	0	0.0744362	0.303688	51.6667	0.987844	1.10114	0.100923	0.0439304	0	0	-0.0100891	0.540633	25.3333	0.999879	0.00301658	0.0452488	1
c__Bacilli	Unclassified_mlg478416	Fecal microbiome	3.11303	0.0853414	0.0993716	0.00136383	0.07	0.0499474	0.802389	20.5	0.987844	6.36259	0.106427	0.0335662	0	0	0.0996097	0.638945	3.66667	0.999879	0.00883624	0.167413	1
p__Firmicutes	Unclassified_mlg478416	Fecal microbiome	4.21702	0.0880535	0.089041	0.000462856	0.03	0.0499474	0.802389	19.1667	0.987844	5.71551	0.103831	0.0381607	0	0	0.0996097	0.638945	5.33333	0.999879	0.00809013	0.167413	1
o__Lactobacillales	Unclassified_mlg478416	Fecal microbiome	3.50161	0.0846637	0.102096	0.0004248	0.03	0.0499474	0.802389	23.5	0.987844	6.45614	0.104101	0.0376589	0	0	0.0996097	0.638945	3.66667	0.999879	0.00976577	0.167413	1
f__Lactobacillaceae	Unclassified_mlg478416	Fecal microbiome	3.62902	0.0822086	0.112467	0.00319293	0.14	0.0499474	0.802389	15.5	0.987844	6.01189	0.117566	0.0188156	0	0	0.0996097	0.638945	3.33333	0.999879	0.00861749	0.167413	1
g__Lactobacillus	Unclassified_mlg478416	Fecal microbiome	3.53152	0.0822086	0.112467	6.80552e-05	0.09	0.0499474	0.802389	25.5	0.987844	5.97559	0.117696	0.0186834	0	0	0.0996097	0.638945	3.33333	0.999879	0.00860015	0.167413	1
s__Prevotella_bivia_t__Prevotella_bivia_unclassified	Unclassified_mlg478416	Fecal microbiome	0.568296	-0.096324	0.0627567	-4.11695e-05	0.01	0.0499474	0.802389	56.3333	0.987844	0.573569	-0.0985777	0.049102	0	0	0.0996097	0.638945	41.3333	0.999879	0.00625619	0.167413	1
s__Prevotella_bivia	Unclassified_mlg478416	Fecal microbiome	0.449174	-0.096324	0.0627567	-0.000348853	0.02	0.0499474	0.802389	50.3333	0.987844	0.502683	-0.0985777	0.049102	0	0	0.0996097	0.638945	43	0.999879	0.00625619	0.167413	1
g__Actinomyces	Alistipes shahii WAL 8301_mlg139086	Fecal microbiome	-0.630664	0.108304	0.0362913	0.00213808	0.07	0.0443309	0.854805	65.1667	0.987844	3.84469	0.11537	0.0211678	0	0	0.119047	0.484726	7.66667	0.999879	0.00165078	0.198093	1
p__Ascomycota	Unclassified_mlg213652	Fecal microbiome	2.69144	0.106945	0.0387136	0	0	-0.0766341	0.989467	12	0.987844	1.51091	0.116635	0.0197832	0	0	-0.0528831	0.220253	17	0.999879	0.00171094	0.0791929	1
c__Saccharomycetes	Unclassified_mlg213652	Fecal microbiome	2.98125	0.0860896	0.0964311	0	0	-0.0766341	0.989467	10.3333	0.987844	1.23573	0.116635	0.0197832	0	0	-0.0528831	0.220253	21.3333	0.999879	0.00675289	0.157716	1
o__Saccharomycetales	Unclassified_mlg213652	Fecal microbiome	1.79093	0.0860896	0.0964311	0	0	-0.0766341	0.989467	22.6667	0.987844	1.73425	0.116635	0.0197832	0	0	-0.0528831	0.220253	14.3333	0.999879	0.00675289	0.157716	1
s__Peptoniphilus_harei	Unclassified_mlg213652	Fecal microbiome	1.03704	0.0964484	0.0624166	0	0	-0.0766341	0.989467	33.3333	0.987844	0.626093	0.17324	0.00050911	0	0	-0.0528831	0.02834	25.3333	0.635537	0.00197982	0.0791929	1
s__Peptoniphilus_harei_t__GCF_000183565	Unclassified_mlg213652	Fecal microbiome	1.39704	0.0964484	0.0624166	0	0	-0.0766341	0.989467	27	0.987844	1.37453	0.17324	0.00050911	0	0	-0.0528831	0.02834	14.6667	0.635537	0.00197982	0.0791929	1
g__Peptoniphilus	Unclassified_mlg213652	Fecal microbiome	0.544514	0.0794415	0.125126	0	0	-0.0766341	0.989467	48	0.987844	0.505318	0.174616	0.000458368	0	0	-0.0528831	0.02834	27	0.635537	0.00788578	0.157716	1
g__Finegoldia	Unclassified_mlg135442	Fecal microbiome	1.79539	0.0980116	0.0582686	0.00168842	0.09	0.0116787	0.849069	24.1667	0.987844	1.57765	0.0977217	0.0511124	0	0	0.00609258	0.426788	43.3333	0.999879	0.0059821	0.179463	1
s__Finegoldia_magna	Unclassified_mlg135442	Fecal microbiome	1.68755	0.0980116	0.0582686	1.27427e-06	0.04	0.0116787	0.849069	29.5	0.987844	1.59789	0.0977217	0.0511124	0	0	0.00609258	0.426788	43	0.999879	0.0059821	0.179463	1
s__Finegoldia_magna_t__Finegoldia_magna_unclassified	Unclassified_mlg135442	Fecal microbiome	1.53343	0.0980116	0.0582686	9.01401e-06	0.05	0.0116787	0.849069	32.6667	0.987844	1.70216	0.0977217	0.0511124	0	0	0.00609258	0.426788	41.6667	0.999879	0.0059821	0.179463	1
f__Clostridiales_Family_XI_Incertae_Sedis	Unclassified_mlg135442	Fecal microbiome	1.90114	0.115577	0.025407	0	0	0.0116787	0.849069	23.3333	0.987844	2.38021	0.106888	0.0328015	0	0	0.00609258	0.426788	30.3333	0.999879	0.00169411	0.179463	1
g__Actinomyces	Lachnospiraceae bacterium 3_1_57FAA_CT1_mlg8196	Fecal microbiome	1.37763	0.112177	0.0300841	0	0	0.02624	0.406434	28.6667	0.987844	1.56166	0.160397	0.0013057	0	0	0.0853533	0.054513	18.6667	0.768751	0.00049266	0.0591193	1
s__Finegoldia_magna	Clostridium bolteae ATCC BAA 613_mlg106857	Fecal microbiome	1.45503	0.100076	0.0531431	9.09061e-06	0.17	-0.0123207	0.452236	27	0.987844	2.2969	0.10094	0.043895	0	0	-0.0297488	0.916307	13.3333	0.999879	0.00470819	0.169306	1
s__Finegoldia_magna_t__Finegoldia_magna_unclassified	Clostridium bolteae ATCC BAA 613_mlg106857	Fecal microbiome	1.58669	0.100076	0.0531431	5.95193e-08	0.03	-0.0123207	0.452236	27.1667	0.987844	2.12876	0.10094	0.043895	0	0	-0.0297488	0.916307	16	0.999879	0.00470819	0.169306	1
g__Finegoldia	Clostridium bolteae ATCC BAA 613_mlg106857	Fecal microbiome	1.04557	0.100076	0.0531431	0.0354128	0.34	-0.0123207	0.452236	32.6667	0.987844	2.25206	0.10094	0.043895	0	0	-0.0297488	0.916307	14.6667	0.999879	0.00470819	0.169306	1
f__Viruses_noname	Unclassified_mlg19356	Fecal microbiome	1.62443	0.0998998	0.0535654	0.0167164	0.38	0.0551632	0.887029	10	0.987844	5.42717	0.110148	0.0278065	0.0543056	0.85	-0.0558976	0.360924	2.66667	0.999879	0.00331069	0.0794566	1
g__Viruses_noname	Unclassified_mlg19356	Fecal microbiome	1.01065	0.0998998	0.0535654	7.65072e-05	0.18	0.0551632	0.887029	30.5	0.987844	5.15846	0.110148	0.0278065	0.00126324	0.76	-0.0558976	0.360924	8.83333	0.999879	0.00331069	0.0794566	1
f__Siphoviridae	Unclassified_mlg19356	Fecal microbiome	0.526127	-0.13965	0.00683196	0	0	0.0551632	0.338182	60	0.927257	1.34328	-0.127639	0.0107097	0.00984594	0.48	-0.0558976	0.360924	20.3333	0.999879	0.000153856	0.0177172	1
s__Lactobacillus_iners	Unclassified_mlg19356	Fecal microbiome	-0.274269	-0.0891997	0.0849426	-0.000349622	0.05	0.0551632	0.887029	68.5	0.987844	0.839375	-0.102178	0.041357	-0.00187946	0.1	-0.0558976	0.360924	37.6667	0.999879	0.0079758	0.159516	1
s__Lactobacillus_iners_t__Lactobacillus_iners_unclassified	Unclassified_mlg19356	Fecal microbiome	-0.491896	-0.0901585	0.0816322	-0.000291159	0.05	0.0551632	0.887029	73.3333	0.987844	1.94715	-0.0940841	0.060436	-9.75311e-06	0.01	-0.0558976	0.420533	51	0.999879	0.0100917	0.173	1
o__Caudovirales	Unclassified_mlg19356	Fecal microbiome	-0.256658	-0.13359	0.00969673	0	0	0.0551632	0.383991	82	0.95821	1.69507	-0.122179	0.014605	0.00292414	0.16	-0.0558976	0.360924	21.6667	0.999879	0.000295287	0.0177172	1
g__Siphoviridae_noname	Unclassified_mlg19356	Fecal microbiome	-0.105267	-0.110341	0.0329029	0	0	0.0551632	0.887029	77.6667	0.987844	1.86766	-0.132307	0.00814084	-0.000600308	0.05	-0.0558976	0.360924	29	0.999879	0.000842293	0.0336917	1
g__Actinomyces	Unclassified_mlg335861	Fecal microbiome	0.853768	0.131757	0.0107522	0.000127709	0.02	0.0708833	0.409576	39.3333	0.95821	1.52056	0.131279	0.00865354	0.00313688	0.04	0.0579579	0.648895	24.8333	0.999879	0.000188291	0.022595	1
s__Prevotella_bivia	Unclassified_mlg183311	Fecal microbiome	1.98895	-0.119397	0.0209123	-0.000173388	0.02	-0.015841	0.521579	23.1667	0.984257	1.82098	-0.125979	0.0117833	-0.00165638	0.14	-0.0195484	0.124957	30	0.999879	0.000534502	0.0320701	1
s__Prevotella_bivia_t__Prevotella_bivia_unclassified	Unclassified_mlg183311	Fecal microbiome	1.73489	-0.119397	0.0209123	-1.4112e-05	0.02	-0.015841	0.521579	29.6667	0.984257	1.80593	-0.125979	0.0117833	-0.000560659	0.13	-0.0195484	0.124957	33.8333	0.999879	0.000534502	0.0320701	1
f__Viruses_noname	Unclassified_mlg166135	Fecal microbiome	1.66854	0.102711	0.0471503	0.0182779	0.41	0.0243785	0.981331	10.8333	0.987844	4.51691	0.104557	0.0368245	0.0544139	0.86	0.0166263	0.461061	4.66667	0.999879	0.00352588	0.084621	1
g__Viruses_noname	Unclassified_mlg166135	Fecal microbiome	1.57684	0.102711	0.0471503	7.6141e-05	0.18	0.0243785	0.981331	22.5	0.987844	4.65327	0.104557	0.0368245	0.0011698	0.77	0.0166263	0.461061	10.1667	0.999879	0.00352588	0.084621	1
o__Caudovirales	Unclassified_mlg166135	Fecal microbiome	0.667516	-0.133675	0.00964983	0	0	0.0243785	0.382133	55	0.95821	2.1537	-0.10215	0.0414127	0.00271704	0.16	0.0166263	0.461061	20.5	0.999879	0.00130369	0.0782215	1
f__Siphoviridae	Unclassified_mlg166135	Fecal microbiome	0.541723	-0.139689	0.00681611	0	0	0.0243785	0.337398	57	0.927257	1.50823	-0.107009	0.0326024	0.00941703	0.46	0.0166263	0.461061	18	0.999879	0.000776908	0.0782215	1
g__Siphoviridae_noname	Unclassified_mlg166135	Fecal microbiome	0.904975	-0.104147	0.0441312	0	0	0.0243785	0.981331	50	0.987844	1.4125	-0.114427	0.0222526	-0.000621066	0.05	0.0166263	0.461061	31.8333	0.999879	0.00220341	0.084621	1
s__Prevotella_bivia	Unclassified_mlg281693	Fecal microbiome	1.03637	-0.110872	0.0320655	0	0	0.123733	0.906996	42.3333	0.987844	0.37845	-0.1215	0.0151681	0	0	0.0190903	0.240458	38	0.999879	0.00111551	0.0669305	1
s__Prevotella_bivia_t__Prevotella_bivia_unclassified	Unclassified_mlg281693	Fecal microbiome	0.650502	-0.110872	0.0320655	0	0	0.123733	0.906996	50	0.987844	0.469015	-0.1215	0.0151681	0	0	0.0190903	0.240458	36.3333	0.999879	0.00111551	0.0669305	1
p__Actinobacteria	Eubacterium hallii DSM 3353_mlg378599	Fecal microbiome	2.63246	0.116807	0.0238763	0.00497622	0.23	0.0939269	0.494957	9.66667	0.987844	4.17392	0.0977181	0.0511209	0.00282945	0.14	0.120835	0.656707	7.83333	0.999879	0.00281229	0.0848994	1
o__Bifidobacteriales	Eubacterium hallii DSM 3353_mlg378599	Fecal microbiome	1.55259	0.0908057	0.0794569	0.00120052	0.06	0.0939269	0.494957	28.1667	0.987844	4.04411	0.121204	0.0154187	0.00065941	0.04	0.120835	0.514985	9.5	0.999879	0.0045007	0.0848994	1
f__Bifidobacteriaceae	Eubacterium hallii DSM 3353_mlg378599	Fecal microbiome	1.22299	0.0908057	0.0794569	2.07651e-06	0.04	0.0939269	0.494957	46.1667	0.987844	3.97197	0.121204	0.0154187	9.04241e-19	0.02	0.120835	0.514985	15	0.999879	0.0045007	0.0848994	1
c__Actinobacteria	Eubacterium hallii DSM 3353_mlg378599	Fecal microbiome	1.83457	0.116807	0.0238763	1.90935e-07	0.11	0.0939269	0.494957	28.6667	0.987844	4.46022	0.0977181	0.0511209	2.76389e-17	0.06	0.120835	0.656707	14	0.999879	0.00281229	0.0848994	1
s__Gardnerella_vaginalis	Eubacterium hallii DSM 3353_mlg378599	Fecal microbiome	1.32066	0.0881486	0.0886951	3.58312e-12	0.01	0.0939269	0.494957	50.5	0.987844	4.60715	0.127448	0.0108284	0.000132231	0.2	0.120835	0.514985	6.16667	0.999879	0.00495247	0.0848994	1
s__Gardnerella_vaginalis_t__Gardnerella_vaginalis_unclassified	Eubacterium hallii DSM 3353_mlg378599	Fecal microbiome	0.950614	0.0881486	0.0886951	0	0	0.0939269	0.494957	65.3333	0.987844	4.28697	0.127448	0.0108284	3.87153e-05	0.13	0.120835	0.514985	8.66667	0.999879	0.00495247	0.0848994	1
g__Gardnerella	Eubacterium hallii DSM 3353_mlg378599	Fecal microbiome	0.737176	0.0881486	0.0886951	0.000627215	0.02	0.0939269	0.494957	51.1667	0.987844	4.30252	0.127448	0.0108284	0.0108711	0.36	0.120835	0.514985	1.66667	0.999879	0.00495247	0.0848994	1
s__Lactobacillus_gasseri_t__Lactobacillus_gasseri_unclassified	Eubacterium hallii DSM 3353_mlg378599	Fecal microbiome	0.535074	0.0806895	0.119286	7.95115e-05	0.01	0.0939269	0.615168	64.3333	0.987844	1.01497	0.104161	0.0375487	0	0	0.120835	0.627063	47.3333	0.999879	0.0122986	0.184478	1
o__Gallionellales	Unclassified_mlg47283	Fecal microbiome	-0.534084	0.0877533	0.0901402	0	0	0.0203444	0.988473	67.6667	0.987844	1.97783	0.138688	0.00551978	0.00960242	0.37	0.059621	0.307267	15.6667	0.999879	0.00457542	0.183017	1
g__Gallionellaceae_unclassified	Unclassified_mlg47283	Fecal microbiome	-0.199515	0.0877533	0.0901402	0	0	0.0203444	0.988473	61.6667	0.987844	1.6277	0.138688	0.00551978	4.66911e-05	0.09	0.059621	0.307267	24.1667	0.999879	0.00457542	0.183017	1
f__Gallionellaceae	Unclassified_mlg47283	Fecal microbiome	-0.765145	0.0877533	0.0901402	0	0	0.0203444	0.988473	69.6667	0.987844	1.75599	0.138688	0.00551978	0.000490486	0.19	0.059621	0.307267	21	0.999879	0.00457542	0.183017	1
s__Prevotella_bivia	Unclassified_mlg8675	Fecal microbiome	0.93589	-0.119004	0.0213404	-0.00462874	0.21	-0.0155304	0.6465	30.5	0.986439	1.75638	-0.106506	0.0334341	-9.71433e-06	0.01	-0.0169567	0.186117	39.3333	0.999879	0.00150013	0.0900075	1
s__Prevotella_bivia_t__Prevotella_bivia_unclassified	Unclassified_mlg8675	Fecal microbiome	0.0994656	-0.119004	0.0213404	-0.000493705	0.15	-0.0155304	0.6465	53	0.986439	2.15844	-0.106506	0.0334341	-5.22029e-06	0.01	-0.0169567	0.186117	37.8333	0.999879	0.00150013	0.0900075	1
c__Bacteroidia	Unclassified_mlg38123	Fecal microbiome	1.31971	0.0954746	0.0651211	0	0	0.0125061	0.368399	31.6667	0.987844	1.50614	0.0823766	0.100362	0	0	3.4249e-06	0.720756	19.6667	0.999879	0.0136923	0.182564	1
o__Bacteroidales	Unclassified_mlg38123	Fecal microbiome	1.13835	0.0954746	0.0651211	0	0	0.0125061	0.368399	36.3333	0.987844	0.611607	0.0823766	0.100362	0	0	3.4249e-06	0.720756	33.3333	0.999879	0.0136923	0.182564	1
f__Bifidobacteriaceae	Unclassified_mlg38123	Fecal microbiome	1.2985	0.101289	0.0503114	0	0	0.0125061	0.368399	29.3333	0.987844	0.600037	0.0835292	0.095679	0	0	3.4249e-06	0.720756	32	0.999879	0.0106566	0.182564	1
s__Prevotella_timonensis	Unclassified_mlg38123	Fecal microbiome	0.872952	0.128596	0.0128121	0	0	0.0125061	0.362398	34.6667	0.958763	-0.113166	0.0828273	0.0985093	0	0	3.4249e-06	0.720756	50	0.999879	0.00619622	0.182564	1
s__Prevotella_timonensis_t__GCF_000177055	Unclassified_mlg38123	Fecal microbiome	0.85858	0.128596	0.0128121	0	0	0.0125061	0.362398	35.6667	0.958763	-0.0741012	0.0828273	0.0985093	0	0	3.4249e-06	0.720756	48.3333	0.999879	0.00619622	0.182564	1
o__Bifidobacteriales	Unclassified_mlg38123	Fecal microbiome	1.06025	0.101289	0.0503114	0	0	0.0125061	0.368399	35.3333	0.987844	1.00625	0.0835292	0.095679	0	0	3.4249e-06	0.720756	26.3333	0.999879	0.0106566	0.182564	1
g__Gardnerella	Unclassified_mlg38123	Fecal microbiome	1.77269	0.0819659	0.113535	0	0	0.0125061	0.398298	25.6667	0.987844	1.79433	0.12083	0.015741	0	0	3.4249e-06	0.720756	10.6667	0.999879	0.00835611	0.182564	1
f__Actinomycetaceae	Unclassified_mlg38123	Fecal microbiome	1.23476	0.0906645	0.0799274	0	0	0.0125061	0.389159	36.3333	0.987844	0.345744	0.0830138	0.0977508	0	0	3.4249e-06	0.720756	39.3333	0.999879	0.0157848	0.189417	1
s__Gardnerella_vaginalis_t__Gardnerella_vaginalis_unclassified	Unclassified_mlg38123	Fecal microbiome	1.28575	0.0819659	0.113535	0	0	0.0125061	0.398298	39.3333	0.987844	0.177375	0.12083	0.015741	0	0	3.4249e-06	0.720756	35.6667	0.999879	0.00835611	0.182564	1
s__Gardnerella_vaginalis	Unclassified_mlg38123	Fecal microbiome	1.0756	0.0819659	0.113535	0	0	0.0125061	0.398298	44.3333	0.987844	1.12382	0.12083	0.015741	0	0	3.4249e-06	0.720756	16.6667	0.999879	0.00835611	0.182564	1
f__Actinomycetaceae	Unclassified_mlg284276	Fecal microbiome	1.53716	0.103132	0.0462475	0	0	-0.123742	0.440648	37.6667	0.987844	1.09351	0.145937	0.0034823	0.0108526	0.23	0.00520467	0.433587	30	0.968506	0.00123653	0.0868766	1
g__Actinomyces	Unclassified_mlg284276	Fecal microbiome	1.72301	0.104493	0.0434281	0	0	-0.123742	0.440648	33.6667	0.987844	2.26649	0.128169	0.0103853	0.00575164	0.09	0.00520467	0.433587	16.5	0.999879	0.00144794	0.0868766	1
g__Finegoldia	Unclassified_mlg118413	Fecal microbiome	1.44896	0.141601	0.00608627	0	0	0.0738543	0.401694	19.6667	0.918157	-0.214137	0.102958	0.0398223	0	0	0.0181464	0.598299	62.6667	0.999879	0.0010538	0.0421519	1
s__Finegoldia_magna_t__Finegoldia_magna_unclassified	Unclassified_mlg118413	Fecal microbiome	0.7158	0.141601	0.00608627	0	0	0.0738543	0.401694	38	0.918157	1.20481	0.102958	0.0398223	0	0	0.0181464	0.598299	42.6667	0.999879	0.0010538	0.0421519	1
s__Finegoldia_magna	Unclassified_mlg118413	Fecal microbiome	0.4923	0.141601	0.00608627	0	0	0.0738543	0.401694	44	0.918157	0.470857	0.102958	0.0398223	0	0	0.0181464	0.598299	54.3333	0.999879	0.0010538	0.0421519	1
g__Anaerococcus	Unclassified_mlg81275	Fecal microbiome	0.195938	0.0902337	0.0813768	0.00623642	0.02	0.114286	0.883105	51.3333	0.987844	2.10427	0.124579	0.0127612	0	0	-0.128977	0.379348	16.3333	0.999879	0.00443098	0.164132	1
s__Lactobacillus_vaginalis_t__GCF_000159435	Unclassified_mlg32473	Fecal microbiome	0.512794	0.161986	0.00167249	0	0	0.0283324	0.121295	36	0.773335	0.948537	0.144671	0.00377962	4.4649e-06	0.28	-0.00742572	0.315598	32.3333	0.981739	1.48627e-05	0.000891765	1
s__Lactobacillus_vaginalis	Unclassified_mlg32473	Fecal microbiome	0.0849253	0.161986	0.00167249	0	0	0.0283324	0.121295	43.6667	0.773335	1.10799	0.144671	0.00377962	0.0250374	0.64	-0.00742572	0.315598	25.3333	0.981739	1.48627e-05	0.000891765	1
g__Bifidobacterium	Fusobacterium varium ATCC 27725_mlg1402	Fecal microbiome	1.15329	0.114918	0.0262602	0.00110746	0.05	0.0149688	0.756	30.6667	0.987844	0.628492	0.127163	0.0110083	0	0	0.049065	0.719694	45	0.999879	0.000694471	0.0833365	1
s__Begomovirus_associated_DNA_III_t__PRJNA15162	Lachnospiraceae bacterium 1_4_56FAA_mlg132056	Fecal microbiome	1.78972	0.101666	0.0494552	0	0	0.0606009	0.870251	12.6667	0.987844	3.5954	0.0947055	0.0587505	1.98736e-06	0.03	0.0796006	0.603739	21.1667	0.999879	0.00585423	0.175627	1
s__Begomovirus_associated_DNA_III	Lachnospiraceae bacterium 1_4_56FAA_mlg132056	Fecal microbiome	1.5809	0.101666	0.0494552	0	0	0.0606009	0.870251	16	0.987844	4.68886	0.0947055	0.0587505	0.0024784	0.08	0.0796006	0.603739	10.5	0.999879	0.00585423	0.175627	1
s__Lactobacillus_sp_7_1_47FAA	Lachnospiraceae bacterium 1_4_56FAA_mlg132056	Fecal microbiome	-0.671592	-0.0921348	0.0751374	0	0	0.0606009	0.870251	69	0.987844	-0.229334	-0.108958	0.0295491	-0.00957232	0.55	0.0796006	0.49347	49.5	0.999879	0.00547963	0.175627	1
s__Lactobacillus_sp_7_1_47FAA_t__GCF_000227195	Lachnospiraceae bacterium 1_4_56FAA_mlg132056	Fecal microbiome	-0.592879	-0.0921348	0.0751374	0	0	0.0606009	0.870251	67	0.987844	0.802352	-0.108958	0.0295491	-6.40919e-06	0.26	0.0796006	0.49347	40.1667	0.999879	0.00547963	0.175627	1
s__Lactobacillus_vaginalis_t__GCF_000159435	Unclassified_mlg81284	Fecal microbiome	0.260861	0.173847	0.000734031	0	0	0.0252391	0.072669	39.6667	0.686731	0.384334	0.142501	0.00434319	4.10163e-06	0.3	-0.0111782	0.223293	41	0.995199	1.28891e-05	0.000773346	1
s__Lactobacillus_vaginalis	Unclassified_mlg81284	Fecal microbiome	-0.305311	0.173847	0.000734031	0	0	0.0252391	0.072669	49.3333	0.686731	0.815935	0.142501	0.00434319	0.0251866	0.64	-0.0111782	0.223293	31.6667	0.995199	1.28891e-05	0.000773346	1
c__Saccharomycetes	Bifidobacterium longum longum JCM 1217_mlg83693	Fecal microbiome	2.4276	0.117207	0.023396	0.00676363	0.09	0.0982141	0.74822	13.1667	0.987844	1.56433	0.0929944	0.0634882	1.14921e-17	0.02	-0.00828914	0.821628	19.6667	0.999879	0.00377444	0.177658	1
o__Saccharomycetales	Bifidobacterium longum longum JCM 1217_mlg83693	Fecal microbiome	2.58592	0.117207	0.023396	2.58268e-05	0.07	0.0982141	0.74822	16.1667	0.987844	1.40508	0.0929944	0.0634882	2.59121e-19	0.01	-0.00828914	0.821628	24	0.999879	0.00377444	0.177658	1
p__Ascomycota	Bifidobacterium longum longum JCM 1217_mlg83693	Fecal microbiome	1.58621	0.111723	0.0307608	0	0	0.0982141	0.74822	32.3333	0.987844	1.57314	0.0929944	0.0634882	0.00137502	0.03	-0.00828914	0.821628	17.8333	0.999879	0.00444144	0.177658	1
p__Bacteroidetes	Unclassified_mlg386394	Fecal microbiome	2.12373	0.0926196	0.0736101	0	0	-0.0136425	0.881517	20.6667	0.987844	1.83941	0.101348	0.0430442	0.000531157	0.04	0.0117685	0.276476	22.5	0.999879	0.00680412	0.108057	1
f__Prevotellaceae	Unclassified_mlg386394	Fecal microbiome	2.0514	0.0965865	0.0620404	0	0	-0.0136425	0.881517	22.6667	0.987844	1.49119	0.0934419	0.0622198	0.000479721	0.03	0.0117685	0.371097	29.5	0.999879	0.00772031	0.108057	1
o__Bacteroidales	Unclassified_mlg386394	Fecal microbiome	1.91323	0.0984712	0.0570935	0	0	-0.0136425	0.881517	25.3333	0.987844	1.77328	0.106559	0.033346	1.40873e-10	0.08	0.0117685	0.222751	24.8333	0.999879	0.00408965	0.104685	1
c__Bacteroidia	Unclassified_mlg386394	Fecal microbiome	1.78135	0.0984712	0.0570935	0	0	-0.0136425	0.881517	29.3333	0.987844	2.22568	0.106559	0.033346	0.00184502	0.16	0.0117685	0.222751	15.6667	0.999879	0.00408965	0.104685	1
g__Prevotella	Unclassified_mlg386394	Fecal microbiome	2.12382	0.0969593	0.0610349	0	0	-0.0136425	0.881517	19.6667	0.987844	1.53214	0.0934419	0.0622198	2.53449e-08	0.01	0.0117685	0.371097	33.1667	0.999879	0.00759586	0.108057	1
f__Clostridiales_Family_XI_Incertae_Sedis	Unclassified_mlg386394	Fecal microbiome	0.532725	0.0821388	0.112773	0	0	-0.0136425	0.881517	52.6667	0.987844	0.987264	0.122259	0.0145403	0	0	0.0117685	0.202353	39.6667	0.999879	0.0081043	0.108057	1
g__Finegoldia	Unclassified_mlg386394	Fecal microbiome	0.439223	0.0877321	0.0902185	0	0	-0.0136425	0.881517	52.6667	0.987844	1.45868	0.147316	0.00318272	0	0	0.0117685	0.048319	30.6667	0.955829	0.00436189	0.104685	1
s__Finegoldia_magna	Unclassified_mlg386394	Fecal microbiome	0.313818	0.0877321	0.0902185	0	0	-0.0136425	0.881517	54.3333	0.987844	1.49643	0.147316	0.00318272	0	0	0.0117685	0.048319	29	0.955829	0.00436189	0.104685	1
s__Finegoldia_magna_t__Finegoldia_magna_unclassified	Unclassified_mlg386394	Fecal microbiome	0.535742	0.0877321	0.0902185	0	0	-0.0136425	0.881517	51	0.987844	1.70644	0.147316	0.00318272	0	0	0.0117685	0.048319	25.6667	0.955829	0.00436189	0.104685	1
s__Lactobacillus_vaginalis	Unclassified_mlg15742	Fecal microbiome	2.4392	0.12695	0.0140172	0	0	0.0808799	0.159119	14.6667	0.964141	0.201356	0.0899158	0.0728023	0.000142799	0.03	-0.0371903	0.607899	57.5	0.999879	0.00376882	0.0904516	1
g__Finegoldia	Unclassified_mlg15742	Fecal microbiome	1.57742	0.154527	0.00273169	0	0	0.0808799	0.086984	17.3333	0.806066	1.51267	0.0941352	0.0602961	0	0	-0.0371903	0.607899	41	0.999879	0.00198625	0.0794499	1
s__Finegoldia_magna	Unclassified_mlg15742	Fecal microbiome	0.931053	0.154527	0.00273169	0	0	0.0808799	0.086984	33	0.806066	2.00638	0.0941352	0.0602961	0	0	-0.0371903	0.607899	34.6667	0.999879	0.00198625	0.0794499	1
s__Lactobacillus_vaginalis_t__GCF_000159435	Unclassified_mlg15742	Fecal microbiome	1.40882	0.12695	0.0140172	0	0	0.0808799	0.159119	26	0.964141	-0.934595	0.0899158	0.0728023	0	0	-0.0371903	0.607899	76	0.999879	0.00376882	0.0904516	1
g__Peptoniphilus	Unclassified_mlg15742	Fecal microbiome	0.240904	0.145984	0.00467053	0	0	0.0808799	0.092538	49.3333	0.889734	0.648776	0.0712042	0.155712	0	0	-0.0371903	0.81262	59.3333	0.999879	0.0128612	0.193494	1
s__Finegoldia_magna_t__Finegoldia_magna_unclassified	Unclassified_mlg15742	Fecal microbiome	0.726557	0.154527	0.00273169	0	0	0.0808799	0.086984	39	0.806066	1.1576	0.0941352	0.0602961	0	0	-0.0371903	0.607899	43	0.999879	0.00198625	0.0794499	1
g__Actinomyces	Unclassified_mlg15742	Fecal microbiome	-0.188597	0.089505	0.0838769	0.00113003	0.01	0.0808799	0.488486	66.8333	0.987844	2.12984	0.0904473	0.0711192	0	0	-0.0371903	0.607899	34.3333	0.999879	0.0120119	0.193494	1
f__Actinomycetaceae	Unclassified_mlg15742	Fecal microbiome	-0.284239	0.0770851	0.136756	0	0	0.0808799	0.546557	76	0.987844	2.00907	0.113098	0.0238646	0	0	-0.0371903	0.607899	32.6667	0.999879	0.0128996	0.193494	1
s__Lactobacillus_gasseri_t__Lactobacillus_gasseri_unclassified	Unclassified_mlg6761	Fecal microbiome	0.701907	0.143164	0.00554245	0.00807819	0.26	-0.016695	0.31545	46.6667	0.909633	2.21105	0.0833288	0.0964804	0.0193303	0.53	0.032571	0.615117	23.3333	0.999879	0.00520434	0.124904	1
s__Lactobacillus_gasseri	Unclassified_mlg6761	Fecal microbiome	1.5336	0.150682	0.00348924	0.0119495	0.3	-0.016695	0.31545	29.6667	0.826309	1.64539	0.0938366	0.0611183	0.0186925	0.55	0.032571	0.511896	25.6667	0.999879	0.00208707	0.0852803	1
f__Gallionellaceae	Unclassified_mlg6761	Fecal microbiome	1.26952	0.137021	0.0079659	6.01826e-05	0.24	-0.016695	0.31545	44.6667	0.942757	1.95164	0.0916473	0.0674354	0.000656238	0.68	0.032571	0.511896	32.8333	0.999879	0.00284268	0.0852803	1
o__Gallionellales	Unclassified_mlg6761	Fecal microbiome	0.466269	0.137021	0.0079659	0.0143286	0.38	-0.016695	0.31545	49.5	0.942757	0.340078	0.0916473	0.0674354	0.0428361	0.85	0.032571	0.511896	43.3333	0.999879	0.00284268	0.0852803	1
g__Gallionellaceae_unclassified	Unclassified_mlg6761	Fecal microbiome	0.284217	0.137021	0.0079659	0.00023293	0.23	-0.016695	0.31545	61.3333	0.942757	1.10868	0.0916473	0.0674354	0.000646985	0.6	0.032571	0.511896	42.6667	0.999879	0.00284268	0.0852803	1
g__Finegoldia	Erysipelotrichaceae bacterium sp 3_1_53_mlg451958	Fecal microbiome	1.59295	0.103456	0.0455626	0	0	0.077972	0.506194	23.3333	0.987844	2.74006	0.106225	0.0339056	0	0	0.112051	0.309154	15	0.999879	0.0031576	0.126304	1
s__Finegoldia_magna	Erysipelotrichaceae bacterium sp 3_1_53_mlg451958	Fecal microbiome	2.04352	0.103456	0.0455626	0	0	0.077972	0.506194	14	0.987844	2.26164	0.106225	0.0339056	0	0	0.112051	0.309154	20	0.999879	0.0031576	0.126304	1
s__Finegoldia_magna_t__Finegoldia_magna_unclassified	Erysipelotrichaceae bacterium sp 3_1_53_mlg451958	Fecal microbiome	1.65825	0.103456	0.0455626	0	0	0.077972	0.506194	22.3333	0.987844	2.76069	0.106225	0.0339056	0	0	0.112051	0.309154	14.6667	0.999879	0.0031576	0.126304	1
g__Finegoldia	Unclassified_mlg20821	Fecal microbiome	1.46799	0.0970112	0.0608959	0	0	0.0748917	0.972843	31.3333	0.987844	1.11957	0.187298	0.000167964	0	0	-0.00611351	0.00935	32.3333	0.501433	0.0018644	0.0678523	1
s__Finegoldia_magna	Unclassified_mlg20821	Fecal microbiome	0.978178	0.0970112	0.0608959	0	0	0.0748917	0.972843	39.3333	0.987844	0.925044	0.187298	0.000167964	0	0	-0.00611351	0.00935	35.3333	0.501433	0.0018644	0.0678523	1
g__Peptoniphilus	Unclassified_mlg20821	Fecal microbiome	0.132243	0.101931	0.0488626	0	0	0.0748917	0.972843	56.6667	0.987844	0.153902	0.106461	0.0335099	0	0	-0.00611351	0.329185	52.6667	0.999879	0.00339261	0.0678523	1
s__Finegoldia_magna_t__Finegoldia_magna_unclassified	Unclassified_mlg20821	Fecal microbiome	0.228733	0.0970112	0.0608959	0	0	0.0748917	0.972843	54.3333	0.987844	1.05419	0.187298	0.000167964	0	0	-0.00611351	0.00935	34	0.501433	0.0018644	0.0678523	1
o__Clostridiales	Unclassified_mlg20821	Fecal microbiome	0.846994	0.0824808	0.111277	0	0	0.0748917	0.972843	44.6667	0.987844	1.85317	0.0966603	0.0536997	0	0	-0.00611351	0.375461	27.6667	0.999879	0.0136087	0.18145	1
f__Clostridiales_Family_XI_Incertae_Sedis	Unclassified_mlg20821	Fecal microbiome	0.807452	0.08316	0.108354	0	0	0.0748917	0.972843	45	0.987844	1.40324	0.110573	0.027207	0	0	-0.00611351	0.302904	32.3333	0.999879	0.00918836	0.157515	1
c__Clostridia	Unclassified_mlg20821	Fecal microbiome	0.52173	0.0824808	0.111277	0	0	0.0748917	0.972843	52.6667	0.987844	1.71152	0.0966603	0.0536997	0	0	-0.00611351	0.375461	29.6667	0.999879	0.0136087	0.18145	1
s__Peptoniphilus_harei	Unclassified_mlg20821	Fecal microbiome	0.536916	0.117092	0.0235329	0	0	0.0748917	0.972843	47.3333	0.987844	1.48845	0.0956718	0.0562068	0	0	-0.00611351	0.375461	34.3333	0.999879	0.00317921	0.0678523	1
s__Peptoniphilus_harei_t__GCF_000183565	Unclassified_mlg20821	Fecal microbiome	0.717609	0.117092	0.0235329	0	0	0.0748917	0.972843	42.6667	0.987844	0.464163	0.0956718	0.0562068	0	0	-0.00611351	0.375461	49.6667	0.999879	0.00317921	0.0678523	1
c__Betaproteobacteria	Collinsella aerofaciens ATCC 25986_mlg41615	Fecal microbiome	2.12682	0.143916	0.00529656	0	0	0.00226087	0.578052	7.66667	0.903358	2.74999	0.127659	0.0106974	0.000611746	0.07	-0.0669756	0.527513	13.3333	0.999879	0.000127903	0.0153484	1
f__Gallionellaceae	Eubacterium cylindroides T2 87_mlg280742	Fecal microbiome	-0.003648	0.183216	0.000368663	0	0	-0.0662833	0.024332	53.3333	0.551325	0.957053	0.0877603	0.0799649	0	0	0.0155763	0.49549	36.3333	0.999879	0.00322674	0.12907	1
g__Gallionellaceae_unclassified	Eubacterium cylindroides T2 87_mlg280742	Fecal microbiome	-0.205445	0.183216	0.000368663	0	0	-0.0662833	0.024332	59	0.551325	0.467795	0.0877603	0.0799649	0	0	0.0155763	0.49549	46.6667	0.999879	0.00322674	0.12907	1
o__Gallionellales	Eubacterium cylindroides T2 87_mlg280742	Fecal microbiome	-0.299316	0.183216	0.000368663	0	0	-0.0662833	0.024332	60.6667	0.551325	0.859935	0.0877603	0.0799649	0	0	0.0155763	0.49549	38.6667	0.999879	0.00322674	0.12907	1
g__Finegoldia	Eubacterium cylindroides T2 87_mlg280742	Fecal microbiome	2.57252	0.0827411	0.11015	0	0	-0.0662833	0.570766	20	0.987844	2.45559	0.118011	0.0183674	0	0	0.0155763	0.180433	13.6667	0.999879	0.00825833	0.152679	1
s__Finegoldia_magna	Eubacterium cylindroides T2 87_mlg280742	Fecal microbiome	2.50332	0.0827411	0.11015	0	0	-0.0662833	0.570766	20.3333	0.987844	2.10675	0.118011	0.0183674	0	0	0.0155763	0.180433	16.6667	0.999879	0.00825833	0.152679	1
s__Finegoldia_magna_t__Finegoldia_magna_unclassified	Eubacterium cylindroides T2 87_mlg280742	Fecal microbiome	2.59305	0.0827411	0.11015	0	0	-0.0662833	0.570766	19.6667	0.987844	2.14458	0.118011	0.0183674	0	0	0.0155763	0.180433	16.3333	0.999879	0.00825833	0.152679	1
o__Rhizobiales	Eubacterium cylindroides T2 87_mlg280742	Fecal microbiome	-0.012386	0.104781	0.0428499	0	0	-0.0662833	0.570766	57.6667	0.987844	0.515673	0.0848277	0.090614	0	0	0.0155763	0.505495	48.3333	0.999879	0.0089063	0.152679	1
c__Gammaproteobacteria	Unclassified_mlg40733	Fecal microbiome	1.00718	-0.119466	0.0208377	-0.000138447	0.02	-0.0112635	0.930646	43	0.984257	0.79245	-0.0872062	0.0818953	0.000102163	0.01	0.122896	0.357749	60.5	0.999879	0.00527702	0.158311	1
s__Prevotella_timonensis_t__GCF_000177055	Unclassified_mlg103138	Fecal microbiome	2.36577	0.0928293	0.0729572	0	0	-0.046801	0.862233	14.3333	0.987844	1.31269	0.139788	0.005154	0	0	-0.138562	0.171991	27.6667	0.999879	0.00305068	0.0732164	1
s__Prevotella_timonensis	Unclassified_mlg103138	Fecal microbiome	2.35399	0.0928293	0.0729572	0	0	-0.046801	0.862233	15.6667	0.987844	1.14894	0.139788	0.005154	0	0	-0.138562	0.171991	30	0.999879	0.00305068	0.0732164	1
f__Gallionellaceae	Unclassified_mlg103138	Fecal microbiome	0.360382	0.149649	0.00372295	2.65588e-08	0.23	-0.046801	0.245715	37.8333	0.841156	2.07408	0.0981645	0.0500639	0	0	-0.138562	0.414146	23	0.999879	0.00144651	0.0578605	1
g__Finegoldia	Unclassified_mlg103138	Fecal microbiome	0.828779	0.0924627	0.0741016	0.00350711	0.08	-0.046801	0.862233	32	0.987844	-0.0530047	0.103127	0.0394943	0	0	-0.138562	0.414146	48.6667	0.999879	0.00645202	0.0967802	1
o__Gallionellales	Unclassified_mlg103138	Fecal microbiome	-0.440825	0.149649	0.00372295	0.0384458	0.54	-0.046801	0.245715	45.5	0.841156	2.59663	0.0981645	0.0500639	0	0	-0.138562	0.414146	17.3333	0.999879	0.00144651	0.0578605	1
g__Gallionellaceae_unclassified	Unclassified_mlg103138	Fecal microbiome	-0.0728676	0.149649	0.00372295	0.000903617	0.33	-0.046801	0.245715	44.5	0.841156	1.63768	0.0981645	0.0500639	0	0	-0.138562	0.414146	25.6667	0.999879	0.00144651	0.0578605	1
s__Finegoldia_magna_t__Finegoldia_magna_unclassified	Unclassified_mlg103138	Fecal microbiome	0.818008	0.0924627	0.0741016	1.79315e-08	0.02	-0.046801	0.862233	36	0.987844	1.15271	0.103127	0.0394943	0	0	-0.138562	0.414146	32.6667	0.999879	0.00645202	0.0967802	1
s__Finegoldia_magna	Unclassified_mlg103138	Fecal microbiome	NA	0.0924627	0.0741016	5.20333e-08	0.03	-0.046801	0.862233	56	0.987844	0.686186	0.103127	0.0394943	0	0	-0.138562	0.414146	36.6667	0.999879	0.00645202	0.0967802	1
s__Prevotella_bivia	Unclassified_mlg80816	Fecal microbiome	0.0583286	-0.0908567	0.0792876	-9.76779e-05	0.04	0.0483665	0.955215	59	0.987844	1.15468	-0.108526	0.0302032	0	0	0.0317438	0.436846	30.3333	0.999879	0.00599411	0.179823	1
s__Prevotella_bivia_t__Prevotella_bivia_unclassified	Unclassified_mlg80816	Fecal microbiome	-0.00918363	-0.0908567	0.0792876	-0.000102399	0.04	0.0483665	0.955215	61.1667	0.987844	0.290966	-0.108526	0.0302032	0	0	0.0317438	0.436846	42.6667	0.999879	0.00599411	0.179823	1
g__Propionibacteriaceae_unclassified	Akkermansia muciniphila ATCC BAA 835_mlg1305	Fecal microbiome	0.688766	-0.131474	0.0109235	-0.000661697	0.12	-0.0442394	0.870602	47.8333	0.95821	0.904752	-0.109776	0.0283413	0	0	-0.0664848	0.966604	34	0.999879	0.000770864	0.0925037	1
g__Porphyromonas	Subdoligranulum sp 4_3_54A2FAA_mlg430822	Fecal microbiome	1.01696	-0.119331	0.0209836	-1.62901e-05	0.01	0.000933094	0.590568	40.6667	0.984273	0.76552	-0.0919693	0.0664743	-9.71761e-07	0.02	0.00241065	0.616734	59.6667	0.999879	0.00382444	0.159948	1
s__Prevotella_buccalis	Subdoligranulum sp 4_3_54A2FAA_mlg430822	Fecal microbiome	0.526864	-0.0906203	0.0800754	0	0	0.000933094	0.590568	64.3333	0.987844	0.780903	-0.129962	0.00935276	-0.00418467	0.21	0.00241065	0.59522	39	0.999879	0.0039987	0.159948	1
s__Prevotella_buccalis_t__GCF_000177075	Subdoligranulum sp 4_3_54A2FAA_mlg430822	Fecal microbiome	0.26741	-0.0906203	0.0800754	0	0	0.000933094	0.590568	71.3333	0.987844	1.38412	-0.129962	0.00935276	-6.41166e-06	0.14	0.00241065	0.59522	40.1667	0.999879	0.0039987	0.159948	1
f__Veillonellaceae	Subdoligranulum sp 4_3_54A2FAA_mlg430822	Fecal microbiome	0.604627	-0.0855325	0.0986138	0	0	0.000933094	0.590568	64	0.987844	2.09929	-0.101857	0.0420018	-0.000402783	0.04	0.00241065	0.59522	29.1667	0.999879	0.00988637	0.177143	1
c__Negativicutes	Subdoligranulum sp 4_3_54A2FAA_mlg430822	Fecal microbiome	0.727686	-0.0855325	0.0986138	0	0	0.000933094	0.590568	60.6667	0.987844	2.38829	-0.0991084	0.0478892	-0.000408874	0.04	0.00241065	0.59522	27	0.999879	0.0107316	0.177143	1
g__Dialister	Subdoligranulum sp 4_3_54A2FAA_mlg430822	Fecal microbiome	-0.0309446	-0.081537	0.115442	0	0	0.000933094	0.590568	85.6667	0.987844	1.71445	-0.0957657	0.0559646	-0.000105736	0.02	0.00241065	0.59522	39.5	0.999879	0.0146902	0.186759	1
o__Selenomonadales	Subdoligranulum sp 4_3_54A2FAA_mlg430822	Fecal microbiome	0.0640453	-0.0855325	0.0986138	0	0	0.000933094	0.590568	79.3333	0.987844	1.94331	-0.0991084	0.0478892	-1.98499e-18	0.01	0.00241065	0.59522	44.8333	0.999879	0.0107316	0.177143	1
f__Porphyromonadaceae	Subdoligranulum sp 4_3_54A2FAA_mlg430822	Fecal microbiome	-0.14634	-0.10419	0.0440439	0	0	0.000933094	0.590568	79.6667	0.987844	0.515088	-0.0919693	0.0664743	-0.000745697	0.04	0.00241065	0.616734	53.6667	0.999879	0.00610713	0.177143	1
f__Clostridiales_Family_XI_Incertae_Sedis	Ruminococcaceae bacterium D16_mlg187655	Fecal microbiome	0.99039	0.0861289	0.0962785	0	0	-0.0413575	0.844944	32	0.987844	1.36335	0.10584	0.0345609	0	0	0.152455	0.274842	29.3333	0.999879	0.00855947	0.146734	1
g__Finegoldia	Ruminococcaceae bacterium D16_mlg187655	Fecal microbiome	1.44099	0.0866245	0.0943713	0	0	-0.0413575	0.844944	16	0.987844	1.73683	0.224139	6.16167e-06	0	0	0.152455	0.000343	18.3333	0.192421	0.00445355	0.106885	1
s__Finegoldia_magna	Ruminococcaceae bacterium D16_mlg187655	Fecal microbiome	1.88084	0.0866245	0.0943713	0	0	-0.0413575	0.844944	9	0.987844	1.37383	0.224139	6.16167e-06	0	0	0.152455	0.000343	22.3333	0.192421	0.00445355	0.106885	1
s__Finegoldia_magna_t__Finegoldia_magna_unclassified	Ruminococcaceae bacterium D16_mlg187655	Fecal microbiome	1.72225	0.0866245	0.0943713	0	0	-0.0413575	0.844944	12	0.987844	2.24628	0.224139	6.16167e-06	0	0	0.152455	0.000343	13.6667	0.192421	0.00445355	0.106885	1
f__Actinomycetaceae	Ruminococcaceae bacterium D16_mlg187655	Fecal microbiome	0.0161905	0.0860551	0.0965649	0	0	-0.0413575	0.844944	57.3333	0.987844	2.8229	0.126325	0.0115515	0	0	0.152455	0.241137	11.3333	0.999879	0.00584458	0.116892	1
s__Lactobacillus_sp_7_1_47FAA_t__GCF_000227195	Ruminococcaceae bacterium D16_mlg187655	Fecal microbiome	0.346859	-0.124879	0.0156735	0	0	-0.0413575	0.517227	47.6667	0.974894	0.119011	-0.117236	0.0191539	0	0	0.152455	0.266559	47	0.999879	0.000606476	0.0363886	1
s__Lactobacillus_sp_7_1_47FAA	Ruminococcaceae bacterium D16_mlg187655	Fecal microbiome	-0.110601	-0.124879	0.0156735	0	0	-0.0413575	0.517227	56.3333	0.974894	0.505023	-0.117236	0.0191539	0	0	0.152455	0.266559	40.6667	0.999879	0.000606476	0.0363886	1
s__Lactobacillus_jensenii	Unclassified_mlg408452	Fecal microbiome	0.770445	0.101341	0.0501918	0	0	0.0521745	0.635492	58.3333	0.987844	2.619	0.109227	0.0291476	6.99925e-05	0.01	0.00912784	0.41832	19.3333	0.999879	0.00314737	0.0977776	1
s__Lactobacillus_jensenii_t__Lactobacillus_jensenii_unclassified	Unclassified_mlg408452	Fecal microbiome	0.935699	0.118914	0.0214397	0.000772342	0.01	0.0521745	0.606436	41.1667	0.987149	2.69105	0.118946	0.0174569	0.000450242	0.05	0.00912784	0.41832	16.8333	0.999879	0.000756472	0.0907767	1
o__Gallionellales	Unclassified_mlg1855	Fecal microbiome	2.75208	0.150245	0.0035863	0.0058399	0.24	-0.0695814	0.236696	8.66667	0.832219	2.09586	0.133578	0.0075438	0	0	-0.051695	0.419938	26.6667	0.999879	6.19395e-05	0.00247758	1
f__Gallionellaceae	Unclassified_mlg1855	Fecal microbiome	2.84534	0.150245	0.0035863	5.10511e-17	0.15	-0.0695814	0.236696	10.5	0.832219	2.2101	0.133578	0.0075438	0	0	-0.051695	0.419938	26.3333	0.999879	6.19395e-05	0.00247758	1
g__Gallionellaceae_unclassified	Unclassified_mlg1855	Fecal microbiome	2.6106	0.150245	0.0035863	1.07008e-05	0.07	-0.0695814	0.236696	12.3333	0.832219	2.38805	0.133578	0.0075438	0	0	-0.051695	0.419938	23.6667	0.999879	6.19395e-05	0.00247758	1
o__Gallionellales	Unclassified_mlg4470	Fecal microbiome	4.55694	0.169534	0.000996508	0.139751	0.95	0.0460206	0.06577	2	0.719763	2.26817	0.0846508	0.0912914	0.00148895	0.08	0.0818493	0.608837	22.8333	0.999879	0.00425853	0.170341	1
f__Gallionellaceae	Unclassified_mlg4470	Fecal microbiome	4.9902	0.169534	0.000996508	0.00021894	0.65	0.0460206	0.06577	10.1667	0.719763	2.24492	0.0846508	0.0912914	4.3409e-08	0.03	0.0818493	0.608837	26.1667	0.999879	0.00425853	0.170341	1
g__Gallionellaceae_unclassified	Unclassified_mlg4470	Fecal microbiome	4.94569	0.169534	0.000996508	0.000626705	0.57	0.0460206	0.06577	7	0.719763	1.74937	0.0846508	0.0912914	1.51873e-08	0.04	0.0818493	0.608837	32.5	0.999879	0.00425853	0.170341	1
s__Lactobacillus_vaginalis	Unclassified_mlg144	Fecal microbiome	1.22203	0.0989549	0.0558779	0.00432118	0.16	-0.0949752	0.845561	27.3333	0.987844	0.148953	0.124508	0.0128128	0.0139152	0.53	-0.0339969	0.473604	45.8333	0.999879	0.0023592	0.141552	1
s__Lactobacillus_vaginalis_t__GCF_000159435	Unclassified_mlg144	Fecal microbiome	1.07892	0.0989549	0.0558779	0.000267104	0.07	-0.0949752	0.845561	34.1667	0.987844	0.953857	0.124508	0.0128128	0.000560532	0.34	-0.0339969	0.473604	35.1667	0.999879	0.0023592	0.141552	1
g__Finegoldia	Erysipelotrichaceae bacterium sp 3_1_53_mlg120386	Fecal microbiome	1.60373	0.115858	0.0250497	0	0	0.0486569	0.778717	18.3333	0.987844	2.87909	0.101483	0.0427645	0	0	0.0606061	0.51012	12.3333	0.999879	0.00229939	0.0919754	1
s__Finegoldia_magna	Erysipelotrichaceae bacterium sp 3_1_53_mlg120386	Fecal microbiome	1.56716	0.115858	0.0250497	0	0	0.0486569	0.778717	18.6667	0.987844	2.61419	0.101483	0.0427645	0	0	0.0606061	0.51012	14	0.999879	0.00229939	0.0919754	1
s__Finegoldia_magna_t__Finegoldia_magna_unclassified	Erysipelotrichaceae bacterium sp 3_1_53_mlg120386	Fecal microbiome	1.18261	0.115858	0.0250497	0	0	0.0486569	0.778717	25.6667	0.987844	2.76651	0.101483	0.0427645	0	0	0.0606061	0.51012	12.6667	0.999879	0.00229939	0.0919754	1
o__Clostridiales	Unclassified_mlg63649	Fecal microbiome	1.61593	0.101537	0.0497479	0	0	0.0909207	0.686016	22.3333	0.987844	1.94324	0.101959	0.0417951	0	0	-0.0503579	0.44297	19.6667	0.999879	0.00419006	0.123041	1
c__Clostridia	Unclassified_mlg63649	Fecal microbiome	1.23727	0.101537	0.0497479	0	0	0.0909207	0.686016	30	0.987844	2.18217	0.101959	0.0417951	0	0	-0.0503579	0.44297	19	0.999879	0.00419006	0.123041	1
f__Clostridiales_Family_XI_Incertae_Sedis	Unclassified_mlg63649	Fecal microbiome	1.40625	0.0975162	0.0595579	0	0	0.0909207	0.686016	27	0.987844	2.19028	0.104868	0.036266	0	0	-0.0503579	0.44297	18	0.999879	0.0045911	0.123041	1
g__Anaerococcus	Unclassified_mlg63649	Fecal microbiome	-0.922143	0.119575	0.0207209	0.00639689	0.02	0.0909207	0.686016	59.6667	0.984257	1.92847	0.12597	0.0117889	0	0	-0.0503579	0.39375	17.3333	0.999879	0.000528444	0.0634132	1
p__Viruses_noname	Unclassified_mlg2905	Fecal microbiome	4.27188	-0.119487	0.0208155	-0.00316807	0.16	0.0325786	0.469596	11	0.984257	4.63731	-0.123974	0.0132054	0	0	-0.0492327	0.862804	5.33333	0.999879	0.000578711	0.0347227	1
c__Viruses_noname	Unclassified_mlg2905	Fecal microbiome	4.81233	-0.119487	0.0208155	-2.34938e-08	0.07	0.0325786	0.469596	17	0.984257	4.11539	-0.123974	0.0132054	0	0	-0.0492327	0.862804	8	0.999879	0.000578711	0.0347227	1
s__Streptococcus_anginosus_t__Streptococcus_anginosus_unclassified	Unclassified_mlg472653	Fecal microbiome	0.379379	0.12003	0.0202385	0	0	0.0227434	0.880762	53.6667	0.984257	0.632585	0.0967958	0.0533636	0	0	-0.0378527	0.685517	47	0.999879	0.00270864	0.162518	1
s__Streptococcus_anginosus	Unclassified_mlg472653	Fecal microbiome	-0.0272359	0.12003	0.0202385	0	0	0.0227434	0.880762	66.6667	0.984257	0.350231	0.0967958	0.0533636	0	0	-0.0378527	0.685517	51.3333	0.999879	0.00270864	0.162518	1
o__Gallionellales	Lachnospiraceae bacterium 3_1_57FAA_CT1_mlg27036	Fecal microbiome	0.430621	0.0961108	0.0633434	0	0	-0.0618469	0.570091	49	0.987844	2.69683	0.080372	0.108938	0	0	0.0711095	0.780127	11.3333	0.999879	0.0148404	0.174949	1
g__Actinomyces	Lachnospiraceae bacterium 3_1_57FAA_CT1_mlg27036	Fecal microbiome	0.761245	0.111275	0.0314422	0	0	-0.0618469	0.528275	39	0.987844	2.02399	0.173645	0.000493656	0	0	0.0711095	0.028773	14.6667	0.635537	0.00050995	0.0611939	1
g__Gallionellaceae_unclassified	Lachnospiraceae bacterium 3_1_57FAA_CT1_mlg27036	Fecal microbiome	0.292236	0.0961108	0.0633434	0	0	-0.0618469	0.570091	53	0.987844	2.34408	0.080372	0.108938	0	0	0.0711095	0.780127	16	0.999879	0.0148404	0.174949	1
f__Actinomycetaceae	Lachnospiraceae bacterium 3_1_57FAA_CT1_mlg27036	Fecal microbiome	1.4768	0.0829926	0.109069	0	0	-0.0618469	0.76256	32	0.987844	1.96361	0.172075	0.000556051	0	0	0.0711095	0.028773	15.6667	0.644473	0.00600877	0.174949	1
f__Gallionellaceae	Lachnospiraceae bacterium 3_1_57FAA_CT1_mlg27036	Fecal microbiome	-0.0909928	0.0961108	0.0633434	0	0	-0.0618469	0.570091	61	0.987844	2.44229	0.080372	0.108938	0	0	0.0711095	0.780127	14	0.999879	0.0148404	0.174949	1
f__Clostridiales_Family_XI_Incertae_Sedis	Lachnospiraceae bacterium 3_1_57FAA_CT1_mlg27036	Fecal microbiome	0.736507	0.0886828	0.0867717	0	0	-0.0618469	0.725359	44.3333	0.987844	0.979984	0.0787341	0.116365	0	0	0.0711095	0.780127	36.6667	0.999879	0.0206322	0.190451	1
s__Dasheen_mosaic_virus	Lachnospiraceae bacterium 3_1_57FAA_CT1_mlg27036	Fecal microbiome	0.787837	-0.0835053	0.106891	0	0	-0.0618469	0.76256	43.3333	0.987844	0.505092	-0.0877024	0.0801648	0	0	0.0711095	0.780127	36.6667	0.999879	0.0174949	0.174949	1
g__Finegoldia	Lachnospiraceae bacterium 3_1_57FAA_CT1_mlg27036	Fecal microbiome	0.0773272	0.109249	0.0346847	0	0	-0.0618469	0.528275	54.6667	0.987844	0.383032	0.0750154	0.134696	0	0	0.0711095	0.780127	45	0.999879	0.0143449	0.174949	1
g__Anaerococcus	Lachnospiraceae bacterium 3_1_57FAA_CT1_mlg27036	Fecal microbiome	0.113796	0.0793002	0.125801	0.0412561	0.4	-0.0618469	0.76256	55.5	0.987844	1.70269	0.107849	0.0312554	0	0	0.0711095	0.780127	20.6667	0.999879	0.0123334	0.174949	1
s__Finegoldia_magna	Lachnospiraceae bacterium 3_1_57FAA_CT1_mlg27036	Fecal microbiome	0.109951	0.109249	0.0346847	0	0	-0.0618469	0.528275	52.6667	0.987844	-0.203291	0.0750154	0.134696	0	0	0.0711095	0.780127	55.6667	0.999879	0.0143449	0.174949	1
g__Potyvirus	Lachnospiraceae bacterium 3_1_57FAA_CT1_mlg27036	Fecal microbiome	0.168125	-0.0818159	0.114199	0	0	-0.0618469	0.76256	57.6667	0.987844	0.905236	-0.0924175	0.0651549	0	0	0.0711095	0.780127	32.3333	0.999879	0.0160839	0.174949	1
s__Finegoldia_magna_t__Finegoldia_magna_unclassified	Lachnospiraceae bacterium 3_1_57FAA_CT1_mlg27036	Fecal microbiome	-0.0712391	0.109249	0.0346847	0	0	-0.0618469	0.528275	57.6667	0.987844	-0.197921	0.0750154	0.134696	0	0	0.0711095	0.780127	54.3333	0.999879	0.0143449	0.174949	1
s__Dasheen_mosaic_virus_t__PRJNA15388	Lachnospiraceae bacterium 3_1_57FAA_CT1_mlg27036	Fecal microbiome	-0.526522	-0.0835053	0.106891	0	0	-0.0618469	0.76256	73	0.987844	-0.985981	-0.0877024	0.0801648	0	0	0.0711095	0.780127	59	0.999879	0.0174949	0.174949	1
g__Finegoldia	Unclassified_mlg19796	Fecal microbiome	0.803454	0.115799	0.0251236	0	0	0.055027	0.450197	27.3333	0.987844	1.95637	0.10529	0.0355171	0.000104836	0.01	0.0320016	0.986417	19.1667	0.999879	0.00183865	0.073546	1
f__Actinomycetaceae	Unclassified_mlg19796	Fecal microbiome	NA	0.0935462	0.0707613	0	0	0.055027	0.450197	61.6667	0.987844	2.71115	0.107404	0.0319633	0	0	0.0320016	0.986417	9.33333	0.999879	0.00527618	0.158285	1
s__Finegoldia_magna	Unclassified_mlg19796	Fecal microbiome	1.16729	0.115799	0.0251236	0	0	0.055027	0.450197	20.6667	0.987844	1.9922	0.10529	0.0355171	0	0	0.0320016	0.986417	20.6667	0.999879	0.00183865	0.073546	1
s__Finegoldia_magna_t__Finegoldia_magna_unclassified	Unclassified_mlg19796	Fecal microbiome	0.746758	0.115799	0.0251236	0	0	0.055027	0.450197	28.6667	0.987844	1.9637	0.10529	0.0355171	0	0	0.0320016	0.986417	21	0.999879	0.00183865	0.073546	1
s__Dialister_micraerophilus_t__Dialister_micraerophilus_unclassified	Unclassified_mlg15770	Fecal microbiome	0.325725	0.101351	0.0501699	0.000824161	0.1	-0.111261	0.984013	50.8333	0.987844	2.49763	0.113481	0.0233901	0	0	-0.017444	0.325512	22.3333	0.999879	0.00270554	0.143133	1
s__Dialister_micraerophilus	Unclassified_mlg15770	Fecal microbiome	0.196416	0.101351	0.0501699	0.00461594	0.13	-0.111261	0.984013	53.5	0.987844	1.53613	0.113481	0.0233901	0	0	-0.017444	0.325512	30.6667	0.999879	0.00270554	0.143133	1
g__Dialister	Unclassified_mlg15770	Fecal microbiome	0.720107	0.0968951	0.061207	0.000177489	0.02	-0.111261	0.984013	44.8333	0.987844	2.14776	0.113481	0.0233901	0	0	-0.017444	0.325512	25.3333	0.999879	0.00357833	0.143133	1
p__Actinobacteria	Unclassified_mlg4621	Fecal microbiome	1.70059	0.082866	0.109612	0	0	0.0470292	0.593725	25.3333	0.987844	3.73166	0.0890674	0.0755565	0.000537588	0.03	-0.0218069	0.485305	22.5	0.999879	0.0171436	0.146945	1
c__Actinobacteria	Unclassified_mlg4621	Fecal microbiome	1.60207	0.082866	0.109612	0	0	0.0470292	0.593725	27.6667	0.987844	3.43182	0.0890674	0.0755565	8.7277e-10	0.02	-0.0218069	0.485305	32.3333	0.999879	0.0171436	0.146945	1
s__Ureaplasma_parvum	Unclassified_mlg4621	Fecal microbiome	1.86059	0.0781105	0.131597	0	0	0.0470292	0.593725	26.3333	0.987844	1.97946	0.0762925	0.128165	0.000219737	0.04	-0.0218069	0.557326	40	0.999879	0.0337382	0.176025	1
s__Ureaplasma_parvum_t__Ureaplasma_parvum_unclassified	Unclassified_mlg4621	Fecal microbiome	1.2656	0.0781105	0.131597	0	0	0.0470292	0.593725	40	0.987844	2.43371	0.0762925	0.128165	2.30688e-08	0.02	-0.0218069	0.557326	42.5	0.999879	0.0337382	0.176025	1
c__Bacilli	Unclassified_mlg4621	Fecal microbiome	2.45839	-0.0732786	0.157274	0	0	0.0470292	0.593725	24	0.987844	3.78779	-0.103383	0.039005	-0.0021236	0.07	-0.0218069	0.416934	14.5	0.999879	0.0192627	0.148765	1
s__Prevotella_timonensis_t__GCF_000177055	Unclassified_mlg4621	Fecal microbiome	1.11166	0.109106	0.0349231	0	0	0.0470292	0.593725	34	0.987844	0.781334	0.101641	0.0424424	0	0	-0.0218069	0.416934	57.3333	0.999879	0.00299271	0.0897812	1
s__Gardnerella_vaginalis_t__Gardnerella_vaginalis_unclassified	Unclassified_mlg4621	Fecal microbiome	2.29713	0.0853615	0.0992918	0	0	0.0470292	0.593725	17	0.987844	3.46098	0.0931046	0.063174	4.07228e-06	0.06	-0.0218069	0.479548	26.6667	0.999879	0.0131976	0.143973	1
g__Peptoniphilus	Unclassified_mlg4621	Fecal microbiome	0.795068	0.0890405	0.0855024	0	0	0.0470292	0.593725	40.6667	0.987844	-0.156919	0.0670288	0.181483	0	0	-0.0218069	0.658864	84.3333	0.999879	0.0356407	0.178204	1
s__Gardnerella_vaginalis	Unclassified_mlg4621	Fecal microbiome	2.01745	0.0853615	0.0992918	0	0	0.0470292	0.593725	20	0.987844	3.56367	0.0931046	0.063174	1.84777e-05	0.08	-0.0218069	0.479548	23	0.999879	0.0131976	0.143973	1
o__Lactobacillales	Unclassified_mlg4621	Fecal microbiome	2.33773	-0.0718299	0.165666	0	0	0.0470292	0.593725	26.6667	0.987844	3.06633	-0.100146	0.0455912	0	0	-0.0218069	0.422985	35.3333	0.999879	0.0223148	0.148765	1
g__Gardnerella	Unclassified_mlg4621	Fecal microbiome	1.72789	0.0853615	0.0992918	0	0	0.0470292	0.593725	23	0.987844	3.0492	0.0931046	0.063174	0.00250315	0.14	-0.0218069	0.479548	17.8333	0.999879	0.0131976	0.143973	1
s__Prevotella_timonensis	Unclassified_mlg4621	Fecal microbiome	0.457851	0.109106	0.0349231	0	0	0.0470292	0.593725	49	0.987844	0.551878	0.101641	0.0424424	0	0	-0.0218069	0.416934	60.3333	0.999879	0.00299271	0.0897812	1
p__Firmicutes	Unclassified_mlg4621	Fecal microbiome	2.86511	-0.0611673	0.237975	0	0	0.0470292	0.627636	29	0.987844	3.35099	-0.0985607	0.0491412	-0.000394698	0.02	-0.0218069	0.431926	24.3333	0.999879	0.0412177	0.197845	1
s__Atopobium_vaginae_t__Atopobium_vaginae_unclassified	Unclassified_mlg4621	Fecal microbiome	0.574345	0.0614127	0.236094	0.00771733	0.24	0.0470292	0.627636	61.5	0.987844	4.0585	0.148419	0.00296022	0.00634979	0.24	-0.0218069	0.184523	2.66667	0.946705	0.0285734	0.166349	1
f__Coriobacteriaceae	Unclassified_mlg4621	Fecal microbiome	0.074277	0.0659894	0.202915	1.36362e-15	0.26	0.0470292	0.627636	76.5	0.987844	3.92612	0.138674	0.00552465	3.76065e-05	0.07	-0.0218069	0.184523	15	0.999879	0.0217235	0.148765	1
g__Atopobium	Unclassified_mlg4621	Fecal microbiome	0.0286496	0.0715173	0.16752	0.00159643	0.44	0.0470292	0.593725	72.1667	0.987844	3.89865	0.147336	0.00317863	0.00212787	0.14	-0.0218069	0.184523	6.5	0.955829	0.0145689	0.145689	1
s__Atopobium_vaginae	Unclassified_mlg4621	Fecal microbiome	0.259217	0.0614677	0.235673	0.00372877	0.04	0.0470292	0.627636	72	0.987844	3.54476	0.144569	0.00380465	0.00172057	0.12	-0.0218069	0.184523	10.1667	0.984446	0.0286748	0.166349	1
o__Coriobacteriales	Unclassified_mlg4621	Fecal microbiome	-0.577132	0.0659894	0.202915	0.0357589	0.45	0.0470292	0.627636	82	0.987844	3.78339	0.138674	0.00552465	0.00291554	0.11	-0.0218069	0.184523	8.66667	0.999879	0.0217235	0.148765	1
s__Prevotella_disiens	Unclassified_mlg4621	Fecal microbiome	0.493999	0.115264	0.0258089	0.0053067	0.09	0.0470292	0.593725	42.8333	0.987844	2.46047	0.117745	0.0186344	0	0	-0.0218069	0.300981	37.3333	0.999879	0.000987605	0.0614653	1
s__Prevotella_disiens_t__Prevotella_disiens_unclassified	Unclassified_mlg4621	Fecal microbiome	0.878926	0.115264	0.0258089	0.000355556	0.07	0.0470292	0.593725	32.1667	0.987844	2.67733	0.116946	0.0194552	0	0	-0.0218069	0.300981	35.6667	0.999879	0.00102442	0.0614653	1
g__Anaerococcus	Unclassified_mlg4621	Fecal microbiome	0.536952	0.080414	0.120557	0.000170139	0.01	0.0470292	0.593725	52.1667	0.987844	2.54004	0.104679	0.0366047	0.000348732	0.01	-0.0218069	0.416934	29.6667	0.999879	0.0123498	0.143973	1
s__Lactobacillus_vaginalis	Unclassified_mlg4539	Fecal microbiome	1.66739	0.113902	0.0276253	0.0335332	0.62	0.0577381	0.803353	17.3333	0.987844	0.766199	0.103243	0.0392733	0.00433999	0.19	0.0717335	0.506311	33.6667	0.999879	0.00223771	0.134263	1
s__Lactobacillus_vaginalis_t__GCF_000159435	Unclassified_mlg4539	Fecal microbiome	1.22822	0.113902	0.0276253	8.69908e-05	0.45	0.0577381	0.803353	26.6667	0.987844	0.67727	0.103243	0.0392733	5.91596e-06	0.14	0.0717335	0.506311	41.5	0.999879	0.00223771	0.134263	1
s__Prevotella_buccalis_t__GCF_000177075	Alistipes shahii WAL 8301_mlg222767	Fecal microbiome	0.995806	-0.0994282	0.0547096	0	0	-0.0694856	0.944699	43	0.987844	1.58797	-0.119408	0.0170223	0	0	0.061423	0.710679	19.6667	0.999879	0.00257273	0.154364	1
s__Prevotella_buccalis	Alistipes shahii WAL 8301_mlg222767	Fecal microbiome	0.577504	-0.0994282	0.0547096	0	0	-0.0694856	0.944699	51	0.987844	1.58653	-0.119408	0.0170223	0	0	0.061423	0.710679	20	0.999879	0.00257273	0.154364	1
g__Dialister	Unclassified_mlg107439	Fecal microbiome	0.62421	0.11868	0.0216987	0	0	0.14282	0.909184	45	0.987844	1.24848	0.104256	0.0373749	0.00521812	0.14	-0.0148421	0.570747	26.5	0.999879	0.00174485	0.138099	1
s__Dialister_micraerophilus	Unclassified_mlg107439	Fecal microbiome	0.580344	0.103381	0.0457212	0	0	0.14282	0.909184	48.6667	0.987844	1.06849	0.104256	0.0373749	4.84644e-05	0.06	-0.0148421	0.570747	33.3333	0.999879	0.00345248	0.138099	1
s__Dialister_micraerophilus_t__Dialister_micraerophilus_unclassified	Unclassified_mlg107439	Fecal microbiome	0.486755	0.103381	0.0457212	0	0	0.14282	0.909184	52.3333	0.987844	0.762941	0.104256	0.0373749	3.19177e-07	0.03	-0.0148421	0.570747	41.1667	0.999879	0.00345248	0.138099	1
g__Actinomyces	Lachnospiraceae bacterium 3_1_57FAA_CT1_mlg3660	Fecal microbiome	0.363485	0.10519	0.0420411	0	0	-0.0433445	0.484431	49.3333	0.987844	2.16398	0.165385	0.000912938	0	0	0.120158	0.048754	11.6667	0.692732	0.000922526	0.110703	1
s__Lactobacillus_vaginalis_t__GCF_000159435	Unclassified_mlg29295	Fecal microbiome	0.708525	0.19125	0.000198728	0	0	0.0829278	0.019674	30.6667	0.443626	1.1847	0.11821	0.0181703	4.55947e-06	0.28	-0.0549159	0.606889	30.3333	0.999879	0.000168711	0.0101227	1
s__Lactobacillus_vaginalis	Unclassified_mlg29295	Fecal microbiome	0.115857	0.19125	0.000198728	0	0	0.0829278	0.019674	42	0.443626	1.13343	0.11821	0.0181703	0.0252237	0.64	-0.0549159	0.606889	27.3333	0.999879	0.000168711	0.0101227	1
f__Gallionellaceae	Unclassified_mlg426592	Fecal microbiome	1.30921	0.102215	0.0482338	2.85573e-17	0.09	-0.109649	0.891132	26.1667	0.987844	2.18164	0.0988271	0.0485288	3.93784e-18	0.02	0.142296	0.270144	24.1667	0.999879	0.0046815	0.18726	1
o__Gallionellales	Unclassified_mlg426592	Fecal microbiome	-0.331571	0.102215	0.0482338	0.00724218	0.23	-0.109649	0.891132	53.6667	0.987844	2.41441	0.0988271	0.0485288	0.000698205	0.06	0.142296	0.270144	21.6667	0.999879	0.0046815	0.18726	1
g__Gallionellaceae_unclassified	Unclassified_mlg426592	Fecal microbiome	0.434246	0.102215	0.0482338	0	0	-0.109649	0.891132	44.6667	0.987844	2.80388	0.0988271	0.0485288	2.88988e-06	0.02	0.142296	0.270144	18.8333	0.999879	0.0046815	0.18726	1
f__Clostridiales_Family_XI_Incertae_Sedis	Erysipelotrichaceae bacterium sp 3_1_53_mlg300939	Fecal microbiome	1.6338	0.0901689	0.0815966	0	0	-0.00049775	0.715385	24.3333	0.987844	2.45866	0.103921	0.0379933	0	0	0.103765	0.267622	19	0.999879	0.00715088	0.146797	1
f__Prevotellaceae	Erysipelotrichaceae bacterium sp 3_1_53_mlg300939	Fecal microbiome	1.57117	0.0913952	0.0775168	0	0	-0.00049775	0.715385	24.6667	0.987844	2.312	0.101163	0.0434273	0	0	0.103765	0.267622	23.3333	0.999879	0.00731374	0.146797	1
c__Bacteroidia	Erysipelotrichaceae bacterium sp 3_1_53_mlg300939	Fecal microbiome	1.67827	0.0897295	0.0831003	0	0	-0.00049775	0.715385	23.6667	0.987844	2.58544	0.089938	0.0727315	0	0	0.103765	0.368065	22	0.999879	0.0121418	0.178263	1
o__Bacteroidales	Erysipelotrichaceae bacterium sp 3_1_53_mlg300939	Fecal microbiome	1.58707	0.0897295	0.0831003	0	0	-0.00049775	0.715385	26.6667	0.987844	2.44962	0.089938	0.0727315	0	0	0.103765	0.368065	23.6667	0.999879	0.0121418	0.178263	1
g__Prevotella	Erysipelotrichaceae bacterium sp 3_1_53_mlg300939	Fecal microbiome	1.82868	0.0913291	0.0777325	0	0	-0.00049775	0.715385	19.6667	0.987844	2.26234	0.101163	0.0434273	0	0	0.103765	0.267622	23.6667	0.999879	0.00733985	0.146797	1
g__Finegoldia	Erysipelotrichaceae bacterium sp 3_1_53_mlg300939	Fecal microbiome	1.54591	0.109668	0.0339911	0	0	-0.00049775	0.601843	23	0.987844	2.5629	0.130812	0.00889628	0	0	0.103765	0.134921	14.6667	0.999879	0.000919664	0.0367866	1
c__Clostridia	Erysipelotrichaceae bacterium sp 3_1_53_mlg300939	Fecal microbiome	0.879722	0.0906221	0.0800691	0	0	-0.00049775	0.715385	37	0.987844	2.10877	0.0843896	0.0922984	0	0	0.103765	0.41389	29.6667	0.999879	0.0148553	0.178263	1
o__Clostridiales	Erysipelotrichaceae bacterium sp 3_1_53_mlg300939	Fecal microbiome	0.787758	0.0906221	0.0800691	0	0	-0.00049775	0.715385	40.3333	0.987844	1.67852	0.0843896	0.0922984	0	0	0.103765	0.41389	36	0.999879	0.0148553	0.178263	1
s__Finegoldia_magna	Erysipelotrichaceae bacterium sp 3_1_53_mlg300939	Fecal microbiome	1.53238	0.109668	0.0339911	0	0	-0.00049775	0.601843	23.6667	0.987844	2.6856	0.130812	0.00889628	0	0	0.103765	0.134921	13.6667	0.999879	0.000919664	0.0367866	1
s__Finegoldia_magna_t__Finegoldia_magna_unclassified	Erysipelotrichaceae bacterium sp 3_1_53_mlg300939	Fecal microbiome	1.94285	0.109668	0.0339911	0	0	-0.00049775	0.601843	15.3333	0.987844	2.53392	0.130812	0.00889628	0	0	0.103765	0.134921	15	0.999879	0.000919664	0.0367866	1
s__Finegoldia_magna_t__Finegoldia_magna_unclassified	Unclassified_mlg392714	Fecal microbiome	1.32991	0.167727	0.00113027	4.40324e-05	0.02	0.0446847	0.050676	31.1667	0.754408	2.34682	0.149849	0.00269266	0	0	0.024569	0.032876	12.3333	0.938887	7.30741e-06	0.000219222	1
s__Prevotella_bivia_t__Prevotella_bivia_unclassified	Unclassified_mlg392714	Fecal microbiome	1.43315	0.14556	0.00479309	0	0	0.0446847	0.086276	37	0.889734	0.0937232	0.0644808	0.198688	0	0	0.024569	0.43659	71.6667	0.999879	0.0207022	0.108011	1
f__Prevotellaceae	Unclassified_mlg392714	Fecal microbiome	1.28028	0.100846	0.0513297	0	0	0.0446847	0.314956	47	0.987844	1.731	0.11666	0.0197564	0	0	0.024569	0.097039	26.3333	0.999879	0.00252662	0.0233226	1
g__Finegoldia	Unclassified_mlg392714	Fecal microbiome	1.03146	0.167727	0.00113027	0.000605447	0.07	0.0446847	0.050676	35.1667	0.754408	2.56439	0.149849	0.00269266	0	0	0.024569	0.032876	10.3333	0.938887	7.30741e-06	0.000219222	1
s__Prevotella_timonensis	Unclassified_mlg392714	Fecal microbiome	1.78433	0.137907	0.00756622	0	0	0.0446847	0.099874	30.6667	0.939363	1.29029	0.151608	0.00239395	0	0	0.024569	0.032876	27	0.938887	4.96025e-05	0.000992051	1
s__Prevotella_bivia	Unclassified_mlg392714	Fecal microbiome	1.15536	0.14556	0.00479309	0	0	0.0446847	0.086276	41.6667	0.889734	0.976287	0.0644808	0.198688	0	0	0.024569	0.43659	57.3333	0.999879	0.0207022	0.108011	1
o__Enterobacteriales	Unclassified_mlg392714	Fecal microbiome	2.20304	0.0992009	0.0552681	0	0	0.0446847	0.314956	32.3333	0.987844	1.36917	0.111462	0.0259863	0	0	0.024569	0.120547	34	0.999879	0.00330114	0.0247764	1
f__Clostridiales_Family_XI_Incertae_Sedis	Unclassified_mlg392714	Fecal microbiome	1.14624	0.162257	0.00164233	0	0	0.0446847	0.050676	40.6667	0.770041	1.53406	0.158086	0.00153599	0	0	0.024569	0.032876	20.3333	0.818047	5.05086e-06	0.000219222	1
c__Clostridia	Unclassified_mlg392714	Fecal microbiome	1.15243	0.138303	0.00739364	0	0	0.0446847	0.099874	42.6667	0.939363	1.51754	0.117672	0.0187084	0	0	0.024569	0.097039	29.3333	0.999879	0.000340658	0.00510988	1
g__Prevotella	Unclassified_mlg392714	Fecal microbiome	1.66735	0.100945	0.0510997	0	0	0.0446847	0.314956	38.3333	0.987844	1.8945	0.11666	0.0197564	0	0	0.024569	0.097039	25.3333	0.999879	0.00251029	0.0233226	1
s__Finegoldia_magna	Unclassified_mlg392714	Fecal microbiome	0.726945	0.167727	0.00113027	4.39833e-08	0.01	0.0446847	0.050676	47	0.754408	2.59201	0.149849	0.00269266	0	0	0.024569	0.032876	10	0.938887	7.30741e-06	0.000219222	1
f__Enterobacteriaceae	Unclassified_mlg392714	Fecal microbiome	1.54957	0.0992009	0.0552681	0	0	0.0446847	0.314956	43.3333	0.987844	1.18829	0.111462	0.0259863	0	0	0.024569	0.120547	38.6667	0.999879	0.00330114	0.0247764	1
s__Prevotella_timonensis_t__GCF_000177055	Unclassified_mlg392714	Fecal microbiome	1.08738	0.137907	0.00756622	0	0	0.0446847	0.099874	46.6667	0.939363	1.33689	0.151608	0.00239395	0	0	0.024569	0.032876	25.6667	0.938887	4.96025e-05	0.000992051	1
g__Escherichia	Unclassified_mlg392714	Fecal microbiome	1.35921	0.0879752	0.0893267	0	0	0.0446847	0.421112	49	0.987844	1.34501	0.120049	0.0164341	0	0	0.024569	0.097039	32	0.999879	0.00559268	0.0394777	1
c__Bacteroidia	Unclassified_mlg392714	Fecal microbiome	1.04323	0.102011	0.0486859	0	0	0.0446847	0.314956	51.6667	0.987844	0.921258	0.125141	0.0123602	0	0	0.024569	0.093701	40.6667	0.999879	0.00186331	0.0223597	1
p__Bacteroidetes	Unclassified_mlg392714	Fecal microbiome	1.09433	0.0955349	0.064951	0	0	0.0446847	0.347576	53.3333	0.987844	1.90184	0.120161	0.0163327	0	0	0.024569	0.097039	22.6667	0.999879	0.00330352	0.0247764	1
o__Bacteroidales	Unclassified_mlg392714	Fecal microbiome	0.90672	0.102011	0.0486859	0	0	0.0446847	0.314956	55.6667	0.987844	1.19353	0.125141	0.0123602	0	0	0.024569	0.093701	33	0.999879	0.00186331	0.0223597	1
o__Clostridiales	Unclassified_mlg392714	Fecal microbiome	-0.0207018	0.138303	0.00739364	0	0	0.0446847	0.099874	65.3333	0.939363	1.35782	0.117672	0.0187084	0	0	0.024569	0.097039	33	0.999879	0.000340658	0.00510988	1
s__Prevotella_buccalis	Unclassified_mlg392714	Fecal microbiome	1.02397	0.109064	0.034994	0.0129358	0.57	0.0446847	0.256623	38.8333	0.987844	0.269623	0.0803522	0.109025	0	0	0.024569	0.275867	66	0.999879	0.0103708	0.0648665	1
g__Porphyromonas	Unclassified_mlg392714	Fecal microbiome	-0.00690626	0.0722267	0.163335	4.92589e-07	0.01	0.0446847	0.688092	73	0.987844	0.196984	0.0850471	0.0897801	0	0	0.024569	0.26448	63.3333	0.999879	0.0320336	0.153761	1
f__Porphyromonadaceae	Unclassified_mlg392714	Fecal microbiome	0.241231	0.0984038	0.0572647	0.000385872	0.02	0.0446847	0.314956	62.3333	0.987844	-0.214699	0.0850471	0.0897801	0	0	0.024569	0.26448	67	0.999879	0.0108111	0.0648665	1
g__Anaerococcus	Unclassified_mlg392714	Fecal microbiome	0.350965	0.113206	0.0285955	0	0	0.0446847	0.226477	64.3333	0.987844	1.40935	0.102276	0.0411611	0	0	0.024569	0.163664	35.3333	0.999879	0.00243299	0.0233226	1
s__Prevotella_buccalis_t__GCF_000177075	Unclassified_mlg392714	Fecal microbiome	0.578275	0.109064	0.034994	0.000432892	0.36	0.0446847	0.256623	49.6667	0.987844	0.601091	0.0803522	0.109025	0	0	0.024569	0.275867	61	0.999879	0.0103708	0.0648665	1
s__Escherichia_unclassified	Unclassified_mlg392714	Fecal microbiome	0.766516	0.0852934	0.0995628	0	0	0.0446847	0.458452	63	0.987844	1.51427	0.0909336	0.069607	0	0	0.024569	0.227803	35.6667	0.999879	0.0143092	0.0817668	1
g__Actinomyces	Unclassified_mlg392714	Fecal microbiome	-0.386323	0.0650837	0.209196	0	0	0.0446847	0.816264	83.6667	0.987844	0.774563	0.107036	0.0325592	0	0	0.024569	0.141948	49.3333	0.999879	0.0292229	0.146114	1
p__Ascomycota	Unclassified_mlg287573	Fecal microbiome	1.98777	0.103822	0.0448011	0	0	0.0142872	0.939222	17.3333	0.987844	0.773695	0.118926	0.0174759	0	0	0.00154989	0.324274	24	0.999879	0.00193921	0.124504	1
c__Saccharomycetes	Unclassified_mlg287573	Fecal microbiome	1.58896	0.0827003	0.110326	0	0	0.0142872	0.939222	26	0.987844	0.881007	0.118926	0.0174759	0	0	0.00154989	0.324274	22.3333	0.999879	0.00816666	0.196	1
o__Saccharomycetales	Unclassified_mlg287573	Fecal microbiome	1.57002	0.0827003	0.110326	0	0	0.0142872	0.939222	26.3333	0.987844	0.790922	0.118926	0.0174759	0	0	0.00154989	0.324274	23.6667	0.999879	0.00816666	0.196	1
s__Peptoniphilus_harei	Unclassified_mlg287573	Fecal microbiome	0.903518	0.0911363	0.0783641	0	0	0.0142872	0.939222	35.6667	0.987844	1.19109	0.172568	0.000535723	0	0	0.00154989	0.029822	15.6667	0.635537	0.00311259	0.124504	1
s__Peptoniphilus_harei_t__GCF_000183565	Unclassified_mlg287573	Fecal microbiome	0.633983	0.0911363	0.0783641	0	0	0.0142872	0.939222	43.3333	0.987844	1.31068	0.172568	0.000535723	0	0	0.00154989	0.029822	14.3333	0.635537	0.00311259	0.124504	1
s__Lactobacillus_vaginalis	Unclassified_mlg25460	Fecal microbiome	0.998679	0.101653	0.0494856	0.0030323	0.08	0.0411634	0.743904	36.3333	0.987844	2.42586	0.131295	0.00864565	0.0149791	0.44	0.0192009	0.281301	6.16667	0.999879	0.00168962	0.101377	1
s__Lactobacillus_vaginalis_t__GCF_000159435	Unclassified_mlg25460	Fecal microbiome	0.754958	0.101653	0.0494856	3.55387e-05	0.06	0.0411634	0.743904	44.6667	0.987844	2.26365	0.131295	0.00864565	0.000503538	0.31	0.0192009	0.281301	11.6667	0.999879	0.00168962	0.101377	1
f__Clostridiales_Family_XI_Incertae_Sedis	Ruminococcaceae bacterium D16_mlg14752	Fecal microbiome	0.558763	0.10311	0.0462954	0	0	-0.0270017	0.984499	39	0.987844	1.80156	0.0840141	0.0937618	0	0	0.11404	0.60639	26.3333	0.999879	0.00980801	0.19616	1
g__Finegoldia	Ruminococcaceae bacterium D16_mlg14752	Fecal microbiome	1.53822	0.088456	0.0875841	0	0	-0.0270017	0.984499	12	0.987844	2.57459	0.187496	0.000165266	0	0	0.11404	0.0092	11	0.501433	0.00384997	0.0923993	1
s__Finegoldia_magna	Ruminococcaceae bacterium D16_mlg14752	Fecal microbiome	1.88556	0.088456	0.0875841	0	0	-0.0270017	0.984499	7.33333	0.987844	3.08508	0.187496	0.000165266	0	0	0.11404	0.0092	8	0.501433	0.00384997	0.0923993	1
s__Finegoldia_magna_t__Finegoldia_magna_unclassified	Ruminococcaceae bacterium D16_mlg14752	Fecal microbiome	1.25956	0.088456	0.0875841	0	0	-0.0270017	0.984499	21.3333	0.987844	3.12726	0.187496	0.000165266	0	0	0.11404	0.0092	7.33333	0.501433	0.00384997	0.0923993	1
s__Lactobacillus_sp_7_1_47FAA	Ruminococcaceae bacterium D16_mlg14752	Fecal microbiome	0.0486454	-0.0970588	0.0607686	0	0	-0.0270017	0.984499	52.3333	0.987844	0.612088	-0.11558	0.0209317	0	0	0.11404	0.237556	39	0.999879	0.00333747	0.0923993	1
s__Lactobacillus_sp_7_1_47FAA_t__GCF_000227195	Ruminococcaceae bacterium D16_mlg14752	Fecal microbiome	-0.68584	-0.0970588	0.0607686	0	0	-0.0270017	0.984499	64.6667	0.987844	1.21058	-0.11558	0.0209317	0	0	0.11404	0.237556	30.6667	0.999879	0.00333747	0.0923993	1
s__Finegoldia_magna_t__Finegoldia_magna_unclassified	Unclassified_mlg32583	Fecal microbiome	1.28461	0.0953122	0.0655813	9.34959e-10	0.01	0.12119	0.789376	28.3333	0.987844	1.89131	0.123829	0.0133144	0	0	0.137227	0.186166	23.6667	0.999879	0.00311227	0.124491	1
g__Finegoldia	Unclassified_mlg32583	Fecal microbiome	0.867126	0.0953122	0.0655813	0.00387371	0.08	0.12119	0.789376	33.6667	0.987844	1.01621	0.123829	0.0133144	0	0	0.137227	0.186166	35.3333	0.999879	0.00311227	0.124491	1
s__Finegoldia_magna	Unclassified_mlg32583	Fecal microbiome	0.885463	0.0953122	0.0655813	1.15703e-07	0.03	0.12119	0.789376	35	0.987844	1.65774	0.123829	0.0133144	0	0	0.137227	0.186166	25.6667	0.999879	0.00311227	0.124491	1
s__Lactobacillus_vaginalis	Unclassified_mlg279626	Fecal microbiome	-0.194913	0.200006	9.84389e-05	0	0	0.0371845	0.009745	43.6667	0.37565	1.15322	0.140152	0.00503785	0.0252194	0.63	0.0247327	0.120189	27.6667	0.999879	1.31907e-05	0.000791444	1
s__Lactobacillus_vaginalis_t__GCF_000159435	Unclassified_mlg279626	Fecal microbiome	-0.323772	0.200006	9.84389e-05	0	0	0.0371845	0.009745	47	0.37565	1.57272	0.140152	0.00503785	4.28933e-06	0.3	0.0247327	0.120189	26.3333	0.999879	1.31907e-05	0.000791444	1
f__Gallionellaceae	Unclassified_mlg279626	Fecal microbiome	0.294776	0.114699	0.0265504	0	0	0.0371845	0.950811	37.3333	0.987844	2.98008	0.10389	0.03805	2.94294e-17	0.08	0.0247327	0.347943	13.8333	0.999879	0.0020866	0.0500785	1
o__Gallionellales	Unclassified_mlg279626	Fecal microbiome	-0.230272	0.114699	0.0265504	0	0	0.0371845	0.950811	45	0.987844	3.191	0.10389	0.03805	0.00243151	0.12	0.0247327	0.347943	8.66667	0.999879	0.0020866	0.0500785	1
g__Gallionellaceae_unclassified	Unclassified_mlg279626	Fecal microbiome	-0.805609	0.114699	0.0265504	0	0	0.0371845	0.950811	50.3333	0.987844	3.05938	0.10389	0.03805	6.53783e-07	0.02	0.0247327	0.347943	14	0.999879	0.0020866	0.0500785	1
c__Clostridia	Unclassified_mlg141841	Fecal microbiome	1.77859	0.0881472	0.0887003	0	0	-0.0268859	0.818603	31	0.987844	1.9976	0.101818	0.0420816	0	0	-0.0611513	0.373034	27	0.999879	0.00855196	0.128279	1
f__Actinomycetaceae	Unclassified_mlg141841	Fecal microbiome	2.01995	0.0836689	0.106203	0.00659122	0.25	-0.0268859	0.818603	20.5	0.987844	2.7074	0.166171	0.000862127	0	0	-0.0611513	0.143975	16.3333	0.689861	0.00573147	0.128279	1
o__Clostridiales	Unclassified_mlg141841	Fecal microbiome	1.11215	0.0881472	0.0887003	0	0	-0.0268859	0.818603	44.3333	0.987844	1.30095	0.101818	0.0420816	0	0	-0.0611513	0.373034	40.3333	0.999879	0.00855196	0.128279	1
f__Clostridiales_Family_XI_Incertae_Sedis	Unclassified_mlg141841	Fecal microbiome	1.77076	0.08783	0.0898586	0.00193306	0.02	-0.0268859	0.818603	25	0.987844	1.88151	0.107008	0.0326045	0	0	-0.0611513	0.373034	28	0.999879	0.00749861	0.128279	1
g__Finegoldia	Unclassified_mlg141841	Fecal microbiome	1.39267	0.0907714	0.079571	0.00133283	0.05	-0.0268859	0.818603	27.5	0.987844	2.18063	0.117665	0.0187152	0	0	-0.0611513	0.373034	21.3333	0.999879	0.00483009	0.128279	1
g__Actinomyces	Unclassified_mlg141841	Fecal microbiome	0.610088	0.102967	0.0466015	0.0040836	0.13	-0.0268859	0.818603	43.3333	0.987844	3.32053	0.0942483	0.0599867	0	0	-0.0611513	0.435555	20	0.999879	0.00568052	0.128279	1
s__Finegoldia_magna_t__Finegoldia_magna_unclassified	Unclassified_mlg141841	Fecal microbiome	1.53595	0.0907714	0.079571	6.41517e-09	0.02	-0.0268859	0.818603	29.8333	0.987844	2.21804	0.117665	0.0187152	0	0	-0.0611513	0.373034	20.3333	0.999879	0.00483009	0.128279	1
s__Finegoldia_magna	Unclassified_mlg141841	Fecal microbiome	0.63616	0.0907714	0.079571	1.45669e-06	0.02	-0.0268859	0.818603	49	0.987844	1.71924	0.117665	0.0187152	0	0	-0.0611513	0.373034	28.6667	0.999879	0.00483009	0.128279	1
g__Actinomyces	Lachnospiraceae bacterium 3_1_57FAA_CT1_mlg462594	Fecal microbiome	0.271104	0.108044	0.0367448	0	0	-0.0860198	0.530893	45.6667	0.987844	2.32082	0.141348	0.00467266	0	0	0.0579191	0.195083	10.3333	0.998614	0.000857704	0.102924	1
s__Finegoldia_magna	Unclassified_mlg171985	Fecal microbiome	1.93945	0.0968544	0.0613164	4.81053e-07	0.03	-0.030403	0.82916	25.3333	0.987844	1.57205	0.0959629	0.0554586	0	0	-0.0851541	0.431578	39.3333	0.999879	0.00681819	0.163637	1
s__Finegoldia_magna_t__Finegoldia_magna_unclassified	Unclassified_mlg171985	Fecal microbiome	1.93527	0.0968544	0.0613164	1.38152e-08	0.02	-0.030403	0.82916	26	0.987844	1.80894	0.0959629	0.0554586	0	0	-0.0851541	0.431578	35.3333	0.999879	0.00681819	0.163637	1
g__Finegoldia	Unclassified_mlg171985	Fecal microbiome	1.74962	0.0968544	0.0613164	0.00137539	0.05	-0.030403	0.82916	27.6667	0.987844	2.22501	0.0959629	0.0554586	0	0	-0.0851541	0.431578	30	0.999879	0.00681819	0.163637	1
f__Clostridiales_Family_XI_Incertae_Sedis	Unclassified_mlg171985	Fecal microbiome	2.1068	0.103425	0.0456291	0	0	-0.030403	0.82916	22.3333	0.987844	2.56087	0.102747	0.0402312	0	0	-0.0851541	0.431578	24.6667	0.999879	0.00368599	0.163637	1
g__Actinomyces	Unclassified_mlg171985	Fecal microbiome	0.304711	0.0830058	0.109012	0.00746936	0.21	-0.030403	0.82916	54.6667	0.987844	2.66715	0.148142	0.00301463	0.00910973	0.35	-0.0851541	0.103691	8.33333	0.9468	0.006275	0.163637	1
g__Peptoniphilus	Unclassified_mlg351856	Fecal microbiome	1.33613	0.0974926	0.0596199	0	0	-0.0771708	0.994992	27.3333	0.987844	0.996865	0.174854	0.000450107	0	0	-0.0426553	0.033619	19	0.635537	0.0018042	0.072168	1
s__Peptoniphilus_harei_t__GCF_000183565	Unclassified_mlg351856	Fecal microbiome	1.62086	0.114335	0.0270366	0	0	-0.0771708	0.994992	21.3333	0.987844	1.18903	0.170977	0.00060393	0	0	-0.0426553	0.033619	17	0.644473	0.000382001	0.02292	1
s__Peptoniphilus_harei	Unclassified_mlg351856	Fecal microbiome	0.390522	0.114335	0.0270366	0	0	-0.0771708	0.994992	46.3333	0.987844	0.554615	0.170977	0.00060393	0	0	-0.0426553	0.033619	27.6667	0.644473	0.000382001	0.02292	1
s__Finegoldia_magna_t__Finegoldia_magna_unclassified	Ruminococcaceae bacterium D16_mlg37737	Fecal microbiome	2.13749	0.0857314	0.09783	0	0	-0.0673809	0.743016	8.33333	0.987844	2.03436	0.167391	0.000788367	0	0	0.178007	0.026331	16.6667	0.683443	0.00486279	0.110992	1
s__Finegoldia_magna	Ruminococcaceae bacterium D16_mlg37737	Fecal microbiome	1.87143	0.0857314	0.09783	0	0	-0.0673809	0.743016	9.66667	0.987844	1.59346	0.167391	0.000788367	0	0	0.178007	0.026331	19.3333	0.683443	0.00486279	0.110992	1
g__Finegoldia	Ruminococcaceae bacterium D16_mlg37737	Fecal microbiome	1.31725	0.0857314	0.09783	0	0	-0.0673809	0.743016	17.6667	0.987844	2.17655	0.167391	0.000788367	0	0	0.178007	0.026331	14	0.683443	0.00486279	0.110992	1
f__Pseudomonadaceae	Ruminococcaceae bacterium D16_mlg37737	Fecal microbiome	0.84385	-0.106088	0.0403085	0	0	-0.0673809	0.743016	26	0.987844	0.686031	-0.089703	0.0734855	0	0	0.178007	0.454521	40.6667	0.999879	0.00647454	0.110992	1
g__Pseudomonas	Ruminococcaceae bacterium D16_mlg37737	Fecal microbiome	0.903353	-0.106088	0.0403085	0	0	-0.0673809	0.743016	23.6667	0.987844	-0.329357	-0.089703	0.0734855	0	0	0.178007	0.454521	57	0.999879	0.00647454	0.110992	1
s__Lactobacillus_sp_7_1_47FAA	Ruminococcaceae bacterium D16_mlg37737	Fecal microbiome	0.8757	-0.126157	0.0146321	0	0	-0.0673809	0.743016	22.6667	0.969513	1.33555	-0.112229	0.0249725	0	0	0.178007	0.26065	25.3333	0.999879	0.000784262	0.0470557	1
s__Lactobacillus_sp_7_1_47FAA_t__GCF_000227195	Ruminococcaceae bacterium D16_mlg37737	Fecal microbiome	0.538936	-0.126157	0.0146321	0	0	-0.0673809	0.743016	36.6667	0.969513	1.08653	-0.112229	0.0249725	0	0	0.178007	0.26065	30	0.999879	0.000784262	0.0470557	1
f__Actinomycetaceae	Ruminococcaceae bacterium D16_mlg37737	Fecal microbiome	-0.958497	0.0782007	0.131151	0	0	-0.0673809	0.743016	75.3333	0.987844	3.10304	0.124021	0.0131704	0	0	0.178007	0.26065	9.33333	0.999879	0.0104143	0.156214	1
s__Pseudomonas_unclassified	Ruminococcaceae bacterium D16_mlg37737	Fecal microbiome	-0.357355	-0.086029	0.0966666	0	0	-0.0673809	0.743016	64	0.987844	-0.0325774	-0.089703	0.0734855	0	0	0.178007	0.454521	52.6667	0.999879	0.0144759	0.193011	1
o__Selenomonadales	Unclassified_mlg83053	Fecal microbiome	1.65114	0.0999015	0.0535614	0	0	-0.078467	0.833406	25	0.987844	0.479228	0.133939	0.0073815	2.25371e-16	0.16	0.0810563	0.112065	46.3333	0.999879	0.00185702	0.0579857	1
c__Negativicutes	Unclassified_mlg83053	Fecal microbiome	1.30593	0.0999015	0.0535614	0	0	-0.078467	0.833406	30.6667	0.987844	0.433386	0.133939	0.0073815	0.0112069	0.29	0.0810563	0.112065	43.8333	0.999879	0.00185702	0.0579857	1
f__Veillonellaceae	Unclassified_mlg83053	Fecal microbiome	1.66292	0.0999015	0.0535614	0	0	-0.078467	0.833406	24.6667	0.987844	0.762829	0.114805	0.021812	7.76399e-06	0.05	0.0810563	0.152252	43.6667	0.999879	0.00284057	0.0681738	1
s__Lactobacillus_vaginalis_t__GCF_000159435	Unclassified_mlg15074	Fecal microbiome	0.729644	0.157971	0.00218362	0	0	-0.0154455	0.189511	32.6667	0.789381	1.56333	0.132138	0.00822304	3.23521e-06	0.26	-0.0531252	0.365345	23.8333	0.999879	5.41493e-05	0.00324896	1
s__Lactobacillus_vaginalis	Unclassified_mlg15074	Fecal microbiome	0.337959	0.157971	0.00218362	0	0	-0.0154455	0.189511	40	0.789381	1.58875	0.132138	0.00822304	0.0249529	0.64	-0.0531252	0.365345	19.6667	0.999879	5.41493e-05	0.00324896	1
s__Prevotella_timonensis	Unclassified_mlg130732	Fecal microbiome	2.3961	0.0660837	0.202269	0	0	-0.0726979	0.612574	29	0.987844	0.858811	0.154472	0.00197151	0	0	-0.0282342	0.024789	38.3333	0.883313	0.0208571	0.139047	1
s__Prevotella_timonensis_t__GCF_000177055	Unclassified_mlg130732	Fecal microbiome	2.01728	0.0660837	0.202269	0	0	-0.0726979	0.612574	34	0.987844	0.865111	0.154472	0.00197151	0	0	-0.0282342	0.024789	38	0.883313	0.0208571	0.139047	1
c__Clostridia	Unclassified_mlg130732	Fecal microbiome	1.2	0.113222	0.0285739	0	0	-0.0726979	0.612574	31	0.987844	1.69912	0.161584	0.00120024	0	0	-0.0282342	0.024789	22	0.748798	0.00044325	0.008865	1
f__Clostridiales_Family_XI_Incertae_Sedis	Unclassified_mlg130732	Fecal microbiome	1.22309	0.134982	0.00895761	0	0	-0.0726979	0.612574	29.3333	0.949653	2.18558	0.168584	0.00072187	0	0	-0.0282342	0.020092	15.3333	0.656369	4.68462e-05	0.00562154	1
f__Potyviridae	Unclassified_mlg130732	Fecal microbiome	0.224342	0.0751833	0.146734	0	0	-0.0726979	0.612574	63	0.987844	-0.792805	0.088971	0.0758746	0	0	-0.0282342	0.281579	69.3333	0.999879	0.0247774	0.156489	1
o__Clostridiales	Unclassified_mlg130732	Fecal microbiome	0.924992	0.113222	0.0285739	0	0	-0.0726979	0.612574	36	0.987844	1.6634	0.161584	0.00120024	0	0	-0.0282342	0.024789	22.6667	0.748798	0.00044325	0.008865	1
g__Finegoldia	Unclassified_mlg130732	Fecal microbiome	1.23076	0.119845	0.0204332	0	0	-0.0726979	0.612574	29	0.984257	0.326271	0.154991	0.00190274	0	0	-0.0282342	0.024789	46.3333	0.877256	0.000249448	0.00748344	1
s__Prevotella_disiens_t__Prevotella_disiens_unclassified	Unclassified_mlg130732	Fecal microbiome	1.77779	0.112822	0.0291431	0	0	-0.0726979	0.612574	23	0.987844	-0.19831	0.0754633	0.132376	0	0	-0.0282342	0.394765	70	0.999879	0.0130443	0.139047	1
s__Prevotella_disiens	Unclassified_mlg130732	Fecal microbiome	1.22573	0.112822	0.0291431	0	0	-0.0726979	0.612574	31	0.987844	-0.33851	0.0748945	0.135327	0	0	-0.0282342	0.396485	71	0.999879	0.0135252	0.139047	1
s__Finegoldia_magna	Unclassified_mlg130732	Fecal microbiome	1.13476	0.119845	0.0204332	0	0	-0.0726979	0.612574	31	0.984257	1.25537	0.154991	0.00190274	0	0	-0.0282342	0.024789	27.6667	0.877256	0.000249448	0.00748344	1
s__Finegoldia_magna_t__Finegoldia_magna_unclassified	Unclassified_mlg130732	Fecal microbiome	1.33716	0.119845	0.0204332	0	0	-0.0726979	0.612574	27.6667	0.984257	0.925468	0.154991	0.00190274	0	0	-0.0282342	0.024789	36	0.877256	0.000249448	0.00748344	1
o__Actinomycetales	Unclassified_mlg130732	Fecal microbiome	0.56123	0.067782	0.190888	0	0	-0.0726979	0.612574	57	0.987844	2.24542	0.172855	0.000524184	0	0	-0.0282342	0.017508	14.3333	0.635537	0.0183192	0.139047	1
f__Actinomycetaceae	Unclassified_mlg130732	Fecal microbiome	0.407088	0.0737139	0.154816	0	0	-0.0726979	0.612574	58	0.987844	3.41496	0.244701	7.49835e-07	0.000160504	0.01	-0.0282342	0.000125	3.16667	0.0640888	0.0119842	0.139047	1
g__Peptoniphilus	Unclassified_mlg130732	Fecal microbiome	0.614561	0.0696026	0.179216	0	0	-0.0726979	0.612574	55.6667	0.987844	1.1839	0.116342	0.0200969	0	0	-0.0282342	0.145921	34	0.999879	0.0198627	0.139047	1
s__Peptoniphilus_harei	Unclassified_mlg130732	Fecal microbiome	0.246245	0.0784234	0.130053	0	0	-0.0726979	0.612574	58.3333	0.987844	1.42796	0.103192	0.0393695	0	0	-0.0282342	0.179426	34.3333	0.999879	0.014352	0.139047	1
g__Potyvirus	Unclassified_mlg130732	Fecal microbiome	-0.0676719	0.0842029	0.103983	0.000176641	0.01	-0.0726979	0.612574	60.5	0.987844	-0.897795	0.0925844	0.0646689	0	0	-0.0282342	0.245448	69.6667	0.999879	0.0142217	0.139047	1
s__Peptoniphilus_harei_t__GCF_000183565	Unclassified_mlg130732	Fecal microbiome	0.401694	0.0784234	0.130053	0	0	-0.0726979	0.612574	54.3333	0.987844	1.68281	0.103192	0.0393695	0	0	-0.0282342	0.179426	31.6667	0.999879	0.014352	0.139047	1
s__Finegoldia_magna	Unclassified_mlg5608	Fecal microbiome	0.998406	0.102115	0.048454	0	0	0.07742	0.492949	20.6667	0.987844	1.206	0.0999175	0.0460885	0	0	-0.0686904	0.597555	32.3333	0.999879	0.00446915	0.178766	1
s__Finegoldia_magna_t__Finegoldia_magna_unclassified	Unclassified_mlg5608	Fecal microbiome	1.19538	0.102115	0.048454	0	0	0.07742	0.492949	16.6667	0.987844	0.926122	0.0999175	0.0460885	0	0	-0.0686904	0.597555	35.6667	0.999879	0.00446915	0.178766	1
g__Finegoldia	Unclassified_mlg5608	Fecal microbiome	-0.0345822	0.102115	0.048454	0	0	0.07742	0.492949	48	0.987844	1.16314	0.0999175	0.0460885	0	0	-0.0686904	0.597555	32.6667	0.999879	0.00446915	0.178766	1
s__Dialister_micraerophilus_t__Dialister_micraerophilus_unclassified	Prevotella disiens FB035 09AN_mlg108968	Fecal microbiome	0.63639	0.122007	0.018254	0	0	-0.000715482	0.870284	31.3333	0.977801	-0.0800214	0.0823973	0.100276	0	0	0.00352097	0.658838	53.3333	0.999879	0.0070247	0.194645	1
g__Dialister	Prevotella disiens FB035 09AN_mlg108968	Fecal microbiome	-0.128618	0.1143	0.0270834	0	0	-0.000715482	0.870284	53.6667	0.987844	0.068426	0.0823973	0.100276	0	0	0.00352097	0.658838	48	0.999879	0.00811022	0.194645	1
s__Dialister_micraerophilus	Prevotella disiens FB035 09AN_mlg108968	Fecal microbiome	-0.0797913	0.122007	0.018254	0	0	-0.000715482	0.870284	51.6667	0.977801	0.696926	0.0823973	0.100276	0	0	0.00352097	0.658838	32.3333	0.999879	0.0070247	0.194645	1
s__Prevotella_disiens	Prevotella disiens FB035 09AN_mlg108968	Fecal microbiome	0.685296	0.103836	0.0447713	0	0	-0.000715482	0.870284	33.3333	0.987844	1.66354	0.129789	0.00944848	0	0	0.00352097	0.316278	9	0.999879	0.00146989	0.0882617	1
s__Prevotella_disiens_t__Prevotella_disiens_unclassified	Prevotella disiens FB035 09AN_mlg108968	Fecal microbiome	0.434747	0.103836	0.0447713	0	0	-0.000715482	0.870284	39	0.987844	0.470747	0.129751	0.00946939	0	0	0.00352097	0.316278	32	0.999879	0.00147103	0.0882617	1
f__Gallionellaceae	Victivallis vadensis ATCC BAA 548_mlg23366	Fecal microbiome	1.44564	0.1025	0.0476081	1.42698e-06	0.1	-0.0430196	0.99559	30.8333	0.987844	1.4448	0.112005	0.025265	1.26809e-18	0.01	0.103121	0.563027	36.3333	0.999879	0.00265525	0.10621	1
o__Gallionellales	Victivallis vadensis ATCC BAA 548_mlg23366	Fecal microbiome	0.839612	0.1025	0.0476081	0.00397571	0.17	-0.0430196	0.99559	39	0.987844	1.86446	0.112005	0.025265	4.24531e-05	0.01	0.103121	0.563027	30.1667	0.999879	0.00265525	0.10621	1
g__Gallionellaceae_unclassified	Victivallis vadensis ATCC BAA 548_mlg23366	Fecal microbiome	0.97238	0.1025	0.0476081	1.30815e-08	0.01	-0.0430196	0.99559	44.3333	0.987844	1.95879	0.112005	0.025265	0	0	0.103121	0.563027	30	0.999879	0.00265525	0.10621	1
s__Lactobacillus_vaginalis_t__GCF_000159435	Unclassified_mlg167408	Fecal microbiome	1.62996	0.11273	0.0292754	0.000102633	0.46	0.0506606	0.799383	21.6667	0.987844	0.636447	0.111227	0.0263052	5.65205e-06	0.12	0.0426894	0.474548	43.1667	0.999879	0.0015446	0.0926759	1
s__Lactobacillus_vaginalis	Unclassified_mlg167408	Fecal microbiome	1.05658	0.11273	0.0292754	0.0337408	0.62	0.0506606	0.799383	26	0.987844	1.15219	0.111227	0.0263052	0.00389966	0.17	0.0426894	0.474548	29	0.999879	0.0015446	0.0926759	1
c__Viruses_noname	Unclassified_mlg19738	Fecal microbiome	3.77686	-0.0842482	0.103796	0	0	0.0563984	0.539104	20.6667	0.987844	3.32355	-0.123027	0.0139284	0	0	0.0704177	0.751552	13.3333	0.999879	0.00692954	0.166309	1
p__Viruses_noname	Unclassified_mlg19738	Fecal microbiome	3.64177	-0.0842482	0.103796	0	0	0.0563984	0.539104	21.3333	0.987844	3.52812	-0.123027	0.0139284	-7.30137e-05	0.01	0.0704177	0.751552	9.83333	0.999879	0.00692954	0.166309	1
c__Alphaproteobacteria	Unclassified_mlg19738	Fecal microbiome	1.09529	0.0916239	0.0767747	0	0	0.0563984	0.539104	44.3333	0.987844	3.3788	0.095435	0.0568214	0.00742787	0.23	0.0704177	0.751552	10	0.999879	0.00892396	0.178479	1
g__Dialister	Unclassified_mlg95888	Fecal microbiome	0.989428	0.141045	0.00629087	0	0	0.0567294	0.177942	35.3333	0.921084	1.23705	0.0872377	0.0817845	0.00068175	0.03	0.0241605	0.576991	41.3333	0.999879	0.00387863	0.155145	1
s__Dialister_micraerophilus	Unclassified_mlg95888	Fecal microbiome	0.945347	0.144474	0.0051207	0	0	0.0567294	0.168983	36	0.900239	1.61739	0.0872377	0.0817845	0.000361244	0.01	0.0241605	0.576991	36.3333	0.999879	0.00377625	0.155145	1
s__Dialister_micraerophilus_t__Dialister_micraerophilus_unclassified	Unclassified_mlg95888	Fecal microbiome	0.750503	0.144474	0.0051207	0	0	0.0567294	0.168983	39.3333	0.900239	2.20543	0.0872377	0.0817845	2.85545e-05	0.01	0.0241605	0.576991	26.6667	0.999879	0.00377625	0.155145	1
p__Ascomycota	Unclassified_mlg44149	Fecal microbiome	0.377519	0.111754	0.0307136	0	0	-0.0147278	0.82397	43	0.987844	1.12372	0.135189	0.00684359	0.048962	0.64	0.0943997	0.081634	31	0.999879	0.000705273	0.0846327	1
o__Saccharomycetales	Unclassified_mlg44149	Fecal microbiome	-0.200354	0.0940556	0.0692339	0	0	-0.0147278	0.82397	50	0.987844	0.0617838	0.135189	0.00684359	3.6159e-06	0.08	0.0943997	0.081634	55.8333	0.999879	0.00289389	0.115756	1
c__Saccharomycetes	Unclassified_mlg44149	Fecal microbiome	-0.45471	0.0940556	0.0692339	0	0	-0.0147278	0.82397	52.6667	0.987844	0.374587	0.135189	0.00684359	5.78799e-16	0.36	0.0943997	0.081634	48.1667	0.999879	0.00289389	0.115756	1
g__Finegoldia	Erysipelotrichaceae bacterium sp 3_1_53_mlg113634	Fecal microbiome	1.67734	0.0960968	0.0633821	0	0	0.0321099	0.701933	22.3333	0.987844	2.72985	0.125983	0.0117807	0	0	0.0977782	0.23174	14.3333	0.999879	0.00282472	0.112989	1
s__Finegoldia_magna	Erysipelotrichaceae bacterium sp 3_1_53_mlg113634	Fecal microbiome	1.89532	0.0960968	0.0633821	0	0	0.0321099	0.701933	16.6667	0.987844	2.68508	0.125983	0.0117807	0	0	0.0977782	0.23174	15	0.999879	0.00282472	0.112989	1
s__Finegoldia_magna_t__Finegoldia_magna_unclassified	Erysipelotrichaceae bacterium sp 3_1_53_mlg113634	Fecal microbiome	1.12157	0.0960968	0.0633821	0	0	0.0321099	0.701933	35.6667	0.987844	2.84467	0.125983	0.0117807	0	0	0.0977782	0.23174	13.3333	0.999879	0.00282472	0.112989	1
c__Clostridia	Unclassified_mlg304468	Fecal microbiome	1.09788	0.0927491	0.0732065	0	0	-0.0219259	0.645571	32.6667	0.987844	1.8361	0.122972	0.013972	0	0	0.0629103	0.155555	23.6667	0.999879	0.00380005	0.0760009	1
o__Clostridiales	Unclassified_mlg304468	Fecal microbiome	1.08943	0.0927491	0.0732065	0	0	-0.0219259	0.645571	33	0.987844	2.01168	0.122972	0.013972	0	0	0.0629103	0.155555	21.6667	0.999879	0.00380005	0.0760009	1
f__Clostridiales_Family_XI_Incertae_Sedis	Unclassified_mlg304468	Fecal microbiome	0.964139	0.113511	0.0281669	0	0	-0.0219259	0.645571	33.3333	0.987844	2.13751	0.129123	0.00982408	0	0	0.0629103	0.149147	19	0.999879	0.000721658	0.0645545	1
g__Finegoldia	Unclassified_mlg304468	Fecal microbiome	1.13706	0.0971043	0.0606474	0	0	-0.0219259	0.645571	30.6667	0.987844	1.75329	0.140417	0.00495466	0	0	0.0629103	0.118204	22	0.999879	0.00215182	0.0645545	1
s__Finegoldia_magna_t__Finegoldia_magna_unclassified	Unclassified_mlg304468	Fecal microbiome	1.35793	0.0971043	0.0606474	0	0	-0.0219259	0.645571	28	0.987844	0.955027	0.140417	0.00495466	0	0	0.0629103	0.118204	34.3333	0.999879	0.00215182	0.0645545	1
s__Finegoldia_magna	Unclassified_mlg304468	Fecal microbiome	0.527739	0.0971043	0.0606474	0	0	-0.0219259	0.645571	42.3333	0.987844	1.84182	0.140417	0.00495466	0	0	0.0629103	0.118204	20.3333	0.999879	0.00215182	0.0645545	1
s__Prevotella_timonensis	Ruminococcaceae bacterium D16_mlg41586	Fecal microbiome	2.06839	0.102845	0.046862	0	0	0.00888848	0.958016	22.6667	0.987844	1.65657	0.126228	0.0116161	0	0	0.122907	0.283752	25	0.999879	0.00170985	0.102591	1
s__Prevotella_timonensis_t__GCF_000177055	Ruminococcaceae bacterium D16_mlg41586	Fecal microbiome	1.99171	0.102845	0.046862	0	0	0.00888848	0.958016	23.6667	0.987844	1.76686	0.126228	0.0116161	0	0	0.122907	0.283752	24	0.999879	0.00170985	0.102591	1
s__Lactobacillus_vaginalis	Unclassified_mlg111303	Fecal microbiome	1.51382	0.118729	0.0216442	0.0225508	0.51	0.082348	0.714258	22.8333	0.987844	0.881245	0.107374	0.0320121	0.000154279	0.01	0.0319209	0.486001	48	0.999879	0.0014395	0.0863698	1
s__Lactobacillus_vaginalis_t__GCF_000159435	Unclassified_mlg111303	Fecal microbiome	1.17842	0.118729	0.0216442	0.000393344	0.34	0.082348	0.714258	31.6667	0.987844	0.505795	0.107374	0.0320121	0	0	0.0319209	0.486001	59.3333	0.999879	0.0014395	0.0863698	1
p__Ascomycota	Unclassified_mlg61666	Fecal microbiome	0.852468	0.113971	0.0275314	0	0	-0.101673	0.717009	35.3333	0.987844	0.301435	0.0994392	0.0471458	0.161716	0.69	0.0472804	0.86304	46.5	0.999879	0.00278835	0.138973	1
c__Saccharomycetes	Unclassified_mlg61666	Fecal microbiome	1.8422	0.108349	0.0362126	0	0	-0.101673	0.717009	20.3333	0.987844	0.921346	0.0994392	0.0471458	0.00101041	0.5	0.0472804	0.86304	43.6667	0.999879	0.00347431	0.138973	1
o__Saccharomycetales	Unclassified_mlg61666	Fecal microbiome	1.35476	0.108349	0.0362126	0	0	-0.101673	0.717009	29	0.987844	0.581502	0.0994392	0.0471458	0.000638366	0.52	0.0472804	0.86304	51	0.999879	0.00347431	0.138973	1
o__Gallionellales	Victivallis vadensis ATCC BAA 548_mlg6035	Fecal microbiome	1.25534	0.13511	0.00889246	0.00437382	0.19	-0.0396361	0.586902	26.5	0.947066	1.86993	0.0895385	0.074017	0.000130802	0.01	0.0702957	0.679658	31.6667	0.999879	0.00343699	0.137479	1
g__Gallionellaceae_unclassified	Victivallis vadensis ATCC BAA 548_mlg6035	Fecal microbiome	1.87008	0.13511	0.00889246	0	0	-0.0396361	0.586902	29.3333	0.947066	1.77926	0.0895385	0.074017	0	0	0.0702957	0.679658	37.3333	0.999879	0.00343699	0.137479	1
f__Gallionellaceae	Victivallis vadensis ATCC BAA 548_mlg6035	Fecal microbiome	1.00302	0.13511	0.00889246	9.18381e-07	0.11	-0.0396361	0.586902	36.3333	0.947066	1.79482	0.0895385	0.074017	4.26062e-18	0.01	0.0702957	0.679658	35.3333	0.999879	0.00343699	0.137479	1
s__Lactobacillus_gasseri_t__Lactobacillus_gasseri_unclassified	Unclassified_mlg371867	Fecal microbiome	-1.26886	0.116605	0.0241223	0.000730885	0.03	0.0186527	0.593408	73.8333	0.987844	0.0678982	0.106863	0.0328424	0.00576701	0.28	0.031534	0.965706	48.8333	0.999879	0.00162248	0.194698	1
g__Siphoviridae_noname	Unclassified_mlg6900	Fecal microbiome	NA	-0.0740863	0.152737	0	0	0.134697	0.703299	73.3333	0.987844	NA	-0.0794994	0.112847	0	0	0.0854192	0.698077	60.3333	0.999879	0.0352673	0.192367	1
g__Prevotella	Unclassified_mlg1219	Fecal microbiome	0.361286	-0.0709613	0.170855	0	0	0.0293533	0.817663	47.6667	0.987844	1.4389	-0.135968	0.00652651	0	0	-0.0460292	0.121103	26	0.999879	0.0157322	0.188786	1
p__Bacteroidetes	Unclassified_mlg1219	Fecal microbiome	0.478278	-0.0778979	0.132654	0	0	0.0293533	0.817663	41.3333	0.987844	1.8547	-0.155062	0.00189347	0	0	-0.0460292	0.085177	18	0.877256	0.00905157	0.188786	1
o__Bacteroidales	Unclassified_mlg1219	Fecal microbiome	1.04127	-0.072601	0.161158	0	0	0.0293533	0.817663	30.3333	0.987844	1.65965	-0.147765	0.00309036	0	0	-0.0460292	0.085177	22.3333	0.94818	0.0134888	0.188786	1
c__Bacteroidia	Unclassified_mlg1219	Fecal microbiome	0.808114	-0.072601	0.161158	0	0	0.0293533	0.817663	35.6667	0.987844	1.4373	-0.147765	0.00309036	0	0	-0.0460292	0.085177	25	0.94818	0.0134888	0.188786	1
f__Prevotellaceae	Unclassified_mlg1219	Fecal microbiome	0.425957	-0.0709613	0.170855	0	0	0.0293533	0.817663	46.6667	0.987844	1.82713	-0.135968	0.00652651	0	0	-0.0460292	0.121103	21.3333	0.999879	0.0157322	0.188786	1
s__Gardnerella_vaginalis	Red blood cell distribution width variation coefficient (%)	Lifestyle questionnaire	3.69806	0.113233	0.0136366	0.000402477	0.19	0.102183	0.153676	33.5	0.379153	2.6492	0.0785609	0.117636	0	0	0.0397707	0.650622	25	0.784339	0.0086162	0.102533	1
g__Gardnerella	Red blood cell distribution width variation coefficient (%)	Lifestyle questionnaire	3.49604	0.113233	0.0136366	0.00483047	0.2	0.102183	0.153676	25.6667	0.379153	2.76191	0.0785609	0.117636	0	0	0.0397707	0.650622	23.3333	0.784339	0.0086162	0.102533	1
s__Gardnerella_vaginalis_t__Gardnerella_vaginalis_unclassified	Red blood cell distribution width variation coefficient (%)	Lifestyle questionnaire	3.02563	0.113233	0.0136366	0.00163411	0.17	0.102183	0.153676	35	0.379153	2.73129	0.0785609	0.117636	0	0	0.0397707	0.650622	24	0.784339	0.0086162	0.102533	1
s__Lactobacillus_crispatus	Red blood cell distribution width variation coefficient (%)	Lifestyle questionnaire	1.70914	-0.143076	0.00179114	-0.0507036	0.87	0.102183	0.085694	24.8333	0.16942	2.76444	-0.100512	0.0450719	0	0	0.0397707	0.608274	18.6667	0.687349	0.00109807	0.047074	1
f__Coriobacteriaceae	Red blood cell distribution width variation coefficient (%)	Lifestyle questionnaire	3.25774	0.102743	0.0252941	0.0017296	0.56	0.102183	0.16947	30	0.485464	3.0085	0.106231	0.034122	9.42217e-19	0.01	0.0397707	0.608274	13.3333	0.665526	0.00176513	0.047074	1
o__Coriobacteriales	Red blood cell distribution width variation coefficient (%)	Lifestyle questionnaire	2.76106	0.102743	0.0252941	0.0256324	0.62	0.102183	0.16947	28.6667	0.485464	2.69939	0.106231	0.034122	0.00130939	0.05	0.0397707	0.608274	13.1667	0.665526	0.00176513	0.047074	1
s__Lactobacillus_crispatus_t__Lactobacillus_crispatus_unclassified	Red blood cell distribution width variation coefficient (%)	Lifestyle questionnaire	1.16293	-0.143076	0.00179114	-0.00737831	0.77	0.102183	0.085694	34.6667	0.16942	3.02534	-0.100807	0.0444426	0	0	0.0397707	0.608274	15.6667	0.687349	0.00106878	0.047074	1
s__Atopobium_vaginae	Red blood cell distribution width variation coefficient (%)	Lifestyle questionnaire	2.84893	0.0982972	0.0323858	0.000446314	0.06	0.102183	0.192946	55.5	0.508487	3.30022	0.0904328	0.0715222	0	0	0.0397707	0.608274	16.6667	0.745481	0.00539844	0.0917735	1
g__Atopobium	Red blood cell distribution width variation coefficient (%)	Lifestyle questionnaire	2.50769	0.106056	0.0209201	0.00011385	0.07	0.102183	0.153676	61.5	0.45872	3.00031	0.101998	0.0419751	3.51817e-06	0.01	0.0397707	0.608274	13.5	0.687349	0.0019779	0.047074	1
s__Atopobium_vaginae_t__Atopobium_vaginae_unclassified	Red blood cell distribution width variation coefficient (%)	Lifestyle questionnaire	2.48725	0.098282	0.0324129	0.000316507	0.07	0.102183	0.192946	60.1667	0.508487	3.0637	0.0931152	0.0634772	6.45274e-06	0.01	0.0397707	0.608274	14	0.743075	0.00459745	0.0911828	1
p__Proteobacteria	Carcinoembryonic antigen (ng/mL)	Lifestyle questionnaire	1.95561	-0.137706	0.00782036	-0.004749	0.21	0.171806	0.050706	42.8333	0.298225	2.16631	-0.201105	0.00854682	0	0	0.0428304	0.566939	15.6667	0.643684	0.000133942	0.0159391	1
s__Lactobacillus_iners_t__Lactobacillus_iners_unclassified	Creatinine (μmol/L)	Lifestyle questionnaire	2.03784	0.0766936	0.0763298	0.00143534	0.06	0.0316491	0.695638	27.5	0.630741	1.42833	0.0713738	0.154207	0.000506811	0.09	0.139659	0.344825	79.3333	0.811285	0.0265737	0.186016	1
p__Firmicutes	Creatinine (μmol/L)	Lifestyle questionnaire	4.24679	0.0599497	0.166162	0.000290134	0.01	0.0316491	0.695638	28.6667	0.745987	3.83327	0.116276	0.0200112	1.00797e-07	0.01	0.139659	0.225067	57.1667	0.643684	0.0173301	0.158637	1
c__Bacilli	Creatinine (μmol/L)	Lifestyle questionnaire	4.36118	0.0623182	0.150023	7.43378e-06	0.01	0.0316491	0.695638	27	0.726252	3.7648	0.115402	0.020969	0	0	0.139659	0.225067	59	0.643684	0.0146191	0.152035	1
o__Lactobacillales	Creatinine (μmol/L)	Lifestyle questionnaire	3.67032	0.0619193	0.152654	4.56969e-06	0.01	0.0316491	0.695638	31.5	0.733544	4.57152	0.114114	0.0224535	0	0	0.139659	0.225938	58	0.643684	0.0153312	0.152035	1
s__Lactobacillus_iners	Creatinine (μmol/L)	Lifestyle questionnaire	2.31724	0.0820206	0.0579734	0.000182866	0.01	0.0316491	0.695638	29	0.609953	1.41334	0.0905388	0.0704779	0.00362593	0.17	0.139659	0.30436	49.1667	0.745481	0.00824987	0.152035	1
s__Prevotella_timonensis	Creatinine (μmol/L)	Lifestyle questionnaire	2.28896	-0.0866716	0.0450912	0	0	0.0316491	0.695638	36.3333	0.552034	0.419675	-0.077543	0.121541	9.60668e-05	0.02	0.139659	0.320789	100.333	0.790743	0.0138832	0.152035	1
g__Lactobacillus	Creatinine (μmol/L)	Lifestyle questionnaire	4.24983	0.0606598	0.161192	5.07201e-08	0.02	0.0316491	0.695638	29.8333	0.740908	5.51896	0.145924	0.00344436	0.00102178	0.33	0.139659	0.225067	21	0.643684	0.0135525	0.152035	1
p__Actinobacteria	Creatinine (μmol/L)	Lifestyle questionnaire	3.21261	-0.0645383	0.136004	-0.00113558	0.07	0.0316491	0.695638	22	0.713066	3.15699	-0.121651	0.0149146	-0.00774705	0.15	0.139659	0.225067	27.8333	0.643684	0.0113882	0.152035	1
f__Lactobacillaceae	Creatinine (μmol/L)	Lifestyle questionnaire	4.271	0.0606598	0.161192	0.000100589	0.02	0.0316491	0.695638	26.5	0.740908	4.60805	0.145935	0.00344187	0.0525135	0.82	0.139659	0.225067	3.16667	0.643684	0.0135521	0.152035	1
c__Actinobacteria	Creatinine (μmol/L)	Lifestyle questionnaire	2.8394	-0.0645383	0.136004	-1.95075e-06	0.03	0.0316491	0.695638	32.3333	0.713066	3.70678	-0.121651	0.0149146	-0.000409603	0.12	0.139659	0.225067	40.6667	0.643684	0.0113882	0.152035	1
s__Prevotella_timonensis_t__GCF_000177055	Creatinine (μmol/L)	Lifestyle questionnaire	1.33746	-0.0866716	0.0450912	0	0	0.0316491	0.695638	49.3333	0.552034	0.512922	-0.077543	0.121541	6.38094e-07	0.01	0.139659	0.320789	101	0.790743	0.0138832	0.152035	1
f__Gallionellaceae	Creatinine (μmol/L)	Lifestyle questionnaire	2.59784	0.0638497	0.14024	1.72692e-18	0.01	0.0316491	0.695638	39	0.718993	2.16495	0.0857903	0.0866029	0.000748099	0.23	0.139659	0.30436	49.1667	0.7521	0.0257288	0.186016	1
o__Gallionellales	Creatinine (μmol/L)	Lifestyle questionnaire	2.26089	0.0638497	0.14024	0.000281352	0.02	0.0316491	0.695638	34.8333	0.718993	0.854914	0.0857903	0.0866029	0.00405087	0.29	0.139659	0.30436	55	0.7521	0.0257288	0.186016	1
o__Rhizobiales	Creatinine (μmol/L)	Lifestyle questionnaire	0.947778	0.103704	0.0164158	0.000134634	0.02	0.0316491	0.695638	48	0.422494	1.01077	0.0847813	0.0903851	0.00124991	0.08	0.139659	0.306794	71.5	0.753129	0.00570322	0.152035	1
g__Gallionellaceae_unclassified	Creatinine (μmol/L)	Lifestyle questionnaire	1.11034	0.0638497	0.14024	4.69218e-12	0.01	0.0316491	0.695638	61.3333	0.718993	1.78014	0.0857903	0.0866029	0.000343957	0.21	0.139659	0.30436	55.8333	0.7521	0.0257288	0.186016	1
s__Lactobacillus_gasseri	Creatinine (μmol/L)	Lifestyle questionnaire	0.100423	-0.0841631	0.0517031	0	0	0.0316491	0.695638	77	0.582633	1.49305	-0.0867489	0.0831284	-0.0403646	0.8	0.139659	0.30436	32	0.7521	0.00908976	0.152035	1
p__Firmicutes	Red blood cell distribution width standard deviation (fL)	Lifestyle questionnaire	4.10661	-0.0765545	0.0794045	-0.00244586	0.11	0.194841	0.331556	57	0.637751	4.18873	-0.12561	0.012143	-0.000426491	0.04	0.0344284	0.198517	12.5	0.643684	0.00419047	0.083111	1
p__Actinobacteria	Red blood cell distribution width standard deviation (fL)	Lifestyle questionnaire	3.2091	0.0831405	0.0567067	0.00869682	0.26	0.194841	0.304126	45.3333	0.603286	3.99776	0.11973	0.0168627	9.25409e-05	0.01	0.0344284	0.198517	21.8333	0.643684	0.00270623	0.0644082	1
c__Actinobacteria	Red blood cell distribution width standard deviation (fL)	Lifestyle questionnaire	3.20335	0.0831405	0.0567067	0.000384425	0.21	0.194841	0.304126	65.1667	0.603286	3.65312	0.11973	0.0168627	0	0	0.0344284	0.198517	32.3333	0.643684	0.00270623	0.0644082	1
c__Bacilli	Red blood cell distribution width standard deviation (fL)	Lifestyle questionnaire	4.2752	-0.0679635	0.119515	-0.00142982	0.06	0.194841	0.400613	65.8333	0.689962	4.22038	-0.124712	0.0127783	-0.0023603	0.12	0.0344284	0.198517	7.83333	0.643684	0.00875074	0.104134	1
g__Gardnerella	Red blood cell distribution width standard deviation (fL)	Lifestyle questionnaire	2.17572	0.0904225	0.0381605	0.00310229	0.12	0.194841	0.239696	64.3333	0.54143	3.96024	0.142951	0.00426878	0.000111491	0.01	0.0344284	0.198517	17.6667	0.643684	0.000900121	0.0357048	1
s__Gardnerella_vaginalis	Red blood cell distribution width standard deviation (fL)	Lifestyle questionnaire	2.33131	0.0904225	0.0381605	0.000193321	0.06	0.194841	0.239696	80.3333	0.54143	4.40431	0.142951	0.00426878	0	0	0.0344284	0.198517	25.3333	0.643684	0.000900121	0.0357048	1
s__Gardnerella_vaginalis_t__Gardnerella_vaginalis_unclassified	Red blood cell distribution width standard deviation (fL)	Lifestyle questionnaire	2.117	0.0904225	0.0381605	0.000934819	0.09	0.194841	0.239696	73.6667	0.54143	4.38073	0.142951	0.00426878	1.7421e-13	0.01	0.0344284	0.198517	20.3333	0.643684	0.000900121	0.0357048	1
o__Lactobacillales	Red blood cell distribution width standard deviation (fL)	Lifestyle questionnaire	3.65388	-0.0660126	0.130527	-0.000851736	0.04	0.194841	0.423161	78.1667	0.704385	3.8373	-0.124059	0.0132584	0	0	0.0344284	0.198517	31.3333	0.643684	0.0103372	0.11183	1
o__Bifidobacteriales	Red blood cell distribution width standard deviation (fL)	Lifestyle questionnaire	2.95557	0.0684784	0.116733	0.000540414	0.04	0.194841	0.400613	81.8333	0.689585	3.57335	0.125188	0.0124376	0.000736809	0.06	0.0344284	0.198517	12.8333	0.643684	0.00834249	0.104134	1
f__Bifidobacteriaceae	Red blood cell distribution width standard deviation (fL)	Lifestyle questionnaire	2.59076	0.0684784	0.116733	-9.01246e-05	0.02	0.194841	0.400613	92.3333	0.689585	4.14166	0.125188	0.0124376	2.18156e-18	0.02	0.0344284	0.198517	21.8333	0.643684	0.00834249	0.104134	1
s__Ureaplasma_parvum	Red blood cell distribution width standard deviation (fL)	Lifestyle questionnaire	2.54863	0.0647214	0.138237	-1.89153e-05	0.01	0.194841	0.43415	97.8333	0.715126	0.957043	0.100846	0.0443605	0.00836448	0.15	0.0344284	0.351549	31	0.687349	0.0166709	0.152603	1
s__Ureaplasma_parvum_t__Ureaplasma_parvum_unclassified	Red blood cell distribution width standard deviation (fL)	Lifestyle questionnaire	2.16935	0.0647214	0.138237	-2.66097e-05	0.01	0.194841	0.43415	101.5	0.715126	1.25874	0.100846	0.0443605	5.5012e-06	0.1	0.0344284	0.351549	35.1667	0.687349	0.0166709	0.152603	1
f__Clostridiales_Family_XI_Incertae_Sedis	Urine specific gravity	Lifestyle questionnaire	3.51426	0.132605	0.00254256	0.0220256	0.5	-0.0247487	0.170166	10	0.211471	3.21785	0.135452	0.00694646	0.000483043	0.02	0.0673968	0.121798	18	0.643684	4.50207e-05	0.00267873	1
g__Peptoniphilus	Urine specific gravity	Lifestyle questionnaire	3.09985	0.125994	0.00415014	0.0213925	0.47	-0.0247487	0.170166	12.6667	0.248839	2.09883	0.169584	0.000702532	0.00536203	0.18	0.0673968	0.056316	19.3333	0.643684	1.17742e-05	0.00140113	1
g__Finegoldia	Urine specific gravity	Lifestyle questionnaire	2.63446	0.125721	0.00423299	0.00792565	0.21	-0.0247487	0.170166	16.3333	0.248839	1.89267	0.111441	0.0265852	0.00176406	0.13	0.0673968	0.138071	32.1667	0.643684	0.00047488	0.00630575	1
s__Finegoldia_magna	Urine specific gravity	Lifestyle questionnaire	2.7726	0.125721	0.00423299	0.000133835	0.12	-0.0247487	0.170166	23	0.248839	2.81498	0.111441	0.0265852	5.90493e-18	0.03	0.0673968	0.138071	31.1667	0.643684	0.00047488	0.00630575	1
s__Peptoniphilus_harei	Urine specific gravity	Lifestyle questionnaire	2.46054	0.114075	0.00950151	0.00628121	0.18	-0.0247487	0.171479	20.3333	0.322784	0.609506	0.12765	0.0110039	0.000880788	0.03	0.0673968	0.121798	46	0.643684	0.000210236	0.00581882	1
c__Clostridia	Urine specific gravity	Lifestyle questionnaire	2.36761	0.0979605	0.0260684	0.000865119	0.07	-0.0247487	0.279537	29.6667	0.485464	3.45026	0.112054	0.025759	0	0	0.0673968	0.138071	32.6667	0.643684	0.00134304	0.0133184	1
s__Finegoldia_magna_t__Finegoldia_magna_unclassified	Urine specific gravity	Lifestyle questionnaire	2.78673	0.125721	0.00423299	8.27281e-06	0.06	-0.0247487	0.170166	28.3333	0.248839	2.82238	0.111441	0.0265852	7.12727e-13	0.02	0.0673968	0.138071	30.5	0.643684	0.00047488	0.00630575	1
o__Clostridiales	Urine specific gravity	Lifestyle questionnaire	2.52156	0.0979605	0.0260684	4.00262e-16	0.04	-0.0247487	0.279537	39	0.485464	2.61882	0.112054	0.025759	0	0	0.0673968	0.138071	38	0.643684	0.00134304	0.0133184	1
s__Peptoniphilus_harei_t__GCF_000183565	Urine specific gravity	Lifestyle questionnaire	2.35554	0.114075	0.00950151	4.29956e-05	0.15	-0.0247487	0.171479	32	0.322784	1.33782	0.12765	0.0110039	1.76036e-17	0.01	0.0673968	0.121798	43.3333	0.643684	0.000210236	0.00581882	1
c__Betaproteobacteria	Urine specific gravity	Lifestyle questionnaire	3.65926	-0.0728952	0.098118	-0.000166855	0.01	-0.0247487	0.493043	39.5	0.660244	0.722636	-0.0585102	0.245376	0	0	0.0673968	0.540427	75	0.884937	0.0589942	0.191711	1
g__Anaerococcus	Urine specific gravity	Lifestyle questionnaire	1.60978	0.115995	0.00835401	3.35784e-06	0.01	-0.0247487	0.171479	49	0.310108	0.347054	0.123711	0.0137588	0.00162587	0.02	0.0673968	0.123065	51.6667	0.643684	0.000244488	0.00581882	1
g__Porphyromonas	Urine specific gravity	Lifestyle questionnaire	1.52894	0.11532	0.00874262	7.1233e-06	0.02	-0.0247487	0.171479	48.8333	0.315913	2.26633	0.113568	0.0238118	2.35391e-05	0.2	0.0673968	0.138071	30.3333	0.643684	0.000529895	0.00630575	1
f__Porphyromonadaceae	Urine specific gravity	Lifestyle questionnaire	1.17136	0.11532	0.00874262	0.00320684	0.14	-0.0247487	0.171479	40	0.315913	2.46711	0.113568	0.0238118	0.00693965	0.38	0.0673968	0.138071	22.1667	0.643684	0.000529895	0.00630575	1
g__Bifidobacterium	Urine specific gravity	Lifestyle questionnaire	1.01107	0.0847651	0.0543185	0.000392405	0.03	-0.0247487	0.454917	57.6667	0.593429	0.211229	0.0816484	0.104727	0.00234793	0.15	0.0673968	0.335462	60.8333	0.768414	0.0126477	0.0892283	1
s__Dialister_micraerophilus_t__Dialister_micraerophilus_unclassified	Urine specific gravity	Lifestyle questionnaire	2.12122	0.0687877	0.118615	0	0	-0.0247487	0.546362	62.3333	0.689962	1.70017	0.0750971	0.135752	1.85224e-18	0.01	0.0673968	0.350188	56.5	0.806246	0.0323513	0.132752	1
g__Dialister	Urine specific gravity	Lifestyle questionnaire	1.34922	0.0740465	0.0929106	0.00088731	0.03	-0.0247487	0.478847	52.8333	0.652773	1.78596	0.0750971	0.135752	0.000231268	0.01	0.0673968	0.350188	50.1667	0.806246	0.0261434	0.124442	1
s__Prevotella_bivia_t__Prevotella_bivia_unclassified	Urine specific gravity	Lifestyle questionnaire	1.84415	0.0617332	0.16144	0	0	-0.0247487	0.56929	69	0.740908	2.36194	0.079126	0.115933	0	0	0.0673968	0.341485	49.6667	0.783824	0.0384681	0.143053	1
s__Prevotella_bivia	Urine specific gravity	Lifestyle questionnaire	1.53764	0.0617332	0.16144	0	0	-0.0247487	0.56929	73.6667	0.740908	2.02313	0.079126	0.115933	0.000197773	0.01	0.0673968	0.341485	45.6667	0.783824	0.0384681	0.143053	1
o__Bacteroidales	Urine specific gravity	Lifestyle questionnaire	1.59802	0.0636913	0.148529	0	0	-0.0247487	0.552858	71.6667	0.722717	4.06832	0.128514	0.0104695	9.21128e-07	0.02	0.0673968	0.121798	17.3333	0.643684	0.0126403	0.0892283	1
s__Dialister_micraerophilus	Urine specific gravity	Lifestyle questionnaire	1.16446	0.0687877	0.118615	0	0	-0.0247487	0.546362	77.6667	0.689962	1.73282	0.0750971	0.135752	9.76949e-08	0.01	0.0673968	0.350188	53.5	0.806246	0.0323513	0.132752	1
c__Bacteroidia	Urine specific gravity	Lifestyle questionnaire	1.36245	0.0636913	0.148529	4.60931e-05	0.01	-0.0247487	0.552858	66.8333	0.722717	4.49845	0.128514	0.0104695	0.000505157	0.05	0.0673968	0.121798	11.8333	0.643684	0.0126403	0.0892283	1
g__Escherichia	Urine specific gravity	Lifestyle questionnaire	1.39595	0.0872018	0.0477245	0	0	-0.0247487	0.417071	65	0.56356	2.63407	0.0748534	0.13703	0	0	0.0673968	0.350188	49.6667	0.807853	0.0170672	0.110612	1
f__Actinomycetaceae	Urine specific gravity	Lifestyle questionnaire	0.111819	0.0751477	0.0881385	0.00345244	0.29	-0.0247487	0.478847	65.8333	0.648685	1.63846	0.0683815	0.174443	0	0	0.0673968	0.419185	64.3333	0.838045	0.0344746	0.136749	1
s__Escherichia_unclassified	Urine specific gravity	Lifestyle questionnaire	0.506789	0.0709929	0.10723	0	0	-0.0247487	0.525687	90	0.670199	0.296864	0.0734643	0.14449	0.000114402	0.01	0.0673968	0.363483	73.1667	0.807853	0.0316814	0.132752	1
o__Enterobacteriales	Urine specific gravity	Lifestyle questionnaire	1.22073	0.0771977	0.0797813	0	0	-0.0247487	0.478847	71	0.637751	2.4072	0.0550223	0.274703	0	0	0.0673968	0.570621	56.3333	0.899086	0.0628296	0.191711	1
f__Prevotellaceae	Urine specific gravity	Lifestyle questionnaire	1.60195	0.0585227	0.184412	0	0	-0.0247487	0.588361	74.6667	0.764591	3.7594	0.114631	0.0225225	0	0	0.0673968	0.138071	29.3333	0.643684	0.0214109	0.110612	1
p__Bacteroidetes	Urine specific gravity	Lifestyle questionnaire	1.07313	0.0564373	0.200573	0	0	-0.0247487	0.610837	87	0.777514	5.39013	0.128213	0.0106526	0.00156523	0.06	0.0673968	0.121798	10.6667	0.643684	0.0223082	0.110612	1
g__Prevotella	Urine specific gravity	Lifestyle questionnaire	1.25676	0.058543	0.184259	0	0	-0.0247487	0.588361	81	0.764286	3.62866	0.114631	0.0225225	0	0	0.0673968	0.138071	30.3333	0.643684	0.0213793	0.110612	1
s__Lactobacillus_jensenii_t__Lactobacillus_jensenii_unclassified	Urine specific gravity	Lifestyle questionnaire	0.386889	-0.0600992	0.172847	-0.000346367	0.04	-0.0247487	0.588361	78.6667	0.755326	2.20604	-0.117065	0.0197943	-0.000190836	0.02	0.0673968	0.138071	32.1667	0.643684	0.0185552	0.110612	1
f__Enterobacteriaceae	Urine specific gravity	Lifestyle questionnaire	0.752083	0.0771977	0.0797813	0	0	-0.0247487	0.478847	81.3333	0.637751	2.02239	0.0550223	0.274703	0	0	0.0673968	0.570621	60.6667	0.899086	0.0628296	0.191711	1
s__Prevotella_buccalis	Urine specific gravity	Lifestyle questionnaire	0.627377	0.0646205	0.142684	0	0	-0.0247487	0.55218	90	0.720023	0.719696	0.1199	0.0169836	0.00790276	0.3	0.0673968	0.136718	41.8333	0.643684	0.0127469	0.0892283	1
s__Prevotella_timonensis_t__GCF_000177055	Urine specific gravity	Lifestyle questionnaire	0.360486	0.0575477	0.191844	0	0	-0.0247487	0.593241	99	0.767534	0.137979	0.124912	0.0128607	6.00197e-18	0.01	0.0673968	0.121798	61	0.643684	0.020952	0.110612	1
s__Lactobacillus_jensenii	Urine specific gravity	Lifestyle questionnaire	0.110538	-0.0540357	0.220434	0	0	-0.0247487	0.615587	104.667	0.789457	2.483	-0.107719	0.0321088	0	0	0.0673968	0.161547	40.3333	0.659332	0.031889	0.132752	1
s__Prevotella_buccalis_t__GCF_000177075	Urine specific gravity	Lifestyle questionnaire	-0.567111	0.0646205	0.142684	0	0	-0.0247487	0.55218	108.333	0.720023	1.29318	0.1199	0.0169836	4.17818e-08	0.12	0.0673968	0.136718	42.3333	0.643684	0.0127469	0.0892283	1
s__Prevotella_timonensis	Urine specific gravity	Lifestyle questionnaire	-0.0125883	0.0575477	0.191844	0	0	-0.0247487	0.593241	106.333	0.767534	0.342428	0.124912	0.0128607	0.000198236	0.01	0.0673968	0.121798	55.5	0.643684	0.020952	0.110612	1
o__Bacteroidales	Height (cm)	Lifestyle questionnaire	1.99419	-0.0933717	0.0317803	0	0	-0.0762597	0.249925	31	0.505968	2.79568	-0.122291	0.0154096	0	0	0.0673459	0.155059	46.3333	0.643684	0.00111345	0.0290645	1
c__Bacteroidia	Height (cm)	Lifestyle questionnaire	1.92985	-0.0933717	0.0317803	0	0	-0.0762597	0.249925	32.3333	0.505968	2.85835	-0.122291	0.0154096	-7.85076e-06	0.01	0.0673459	0.155059	37.1667	0.643684	0.00111345	0.0290645	1
p__Bacteroidetes	Height (cm)	Lifestyle questionnaire	2.12514	-0.0921007	0.0341914	0	0	-0.0762597	0.249925	28.6667	0.520374	3.37566	-0.122505	0.0152292	-0.000242297	0.02	0.0673459	0.155059	23	0.643684	0.0012212	0.0290645	1
o__Clostridiales	Height (cm)	Lifestyle questionnaire	0.724973	-0.108942	0.0121694	0	0	-0.0762597	0.16307	50	0.353645	0.942423	-0.108451	0.0318168	-5.66955e-06	0.08	0.0673459	0.213438	57.1667	0.658588	0.000967393	0.0290645	1
g__Peptoniphilus	Height (cm)	Lifestyle questionnaire	0.666673	-0.111915	0.00999367	0	0	-0.0762597	0.16307	50.3333	0.3274	-1.00018	-0.0879934	0.0818601	-8.38446e-05	0.01	0.0673459	0.454465	86.8333	0.7521	0.00421856	0.0611323	1
f__Prevotellaceae	Height (cm)	Lifestyle questionnaire	1.50294	-0.0917842	0.0348154	0	0	-0.0762597	0.249925	40.6667	0.520774	2.96641	-0.0885	0.0801096	0	0	0.0673459	0.454465	48.6667	0.7521	0.00660389	0.0654885	1
g__Prevotella	Height (cm)	Lifestyle questionnaire	2.00778	-0.0919792	0.0344297	0	0	-0.0762597	0.249925	31.6667	0.520374	3.37152	-0.0885	0.0801096	0	0	0.0673459	0.454465	46.3333	0.7521	0.00655962	0.0654885	1
s__Peptoniphilus_harei_t__GCF_000183565	Height (cm)	Lifestyle questionnaire	0.974367	-0.0976637	0.0246833	0	0	-0.0762597	0.220698	47.3333	0.485464	-0.92659	-0.0983684	0.0516431	-2.31117e-05	0.05	0.0673459	0.31979	81.8333	0.70848	0.00291286	0.0495187	1
c__Clostridia	Height (cm)	Lifestyle questionnaire	-0.257233	-0.108942	0.0121694	0	0	-0.0762597	0.16307	68.6667	0.353645	0.979543	-0.108451	0.0318168	-0.00177598	0.11	0.0673459	0.213438	42	0.658588	0.000967393	0.0290645	1
s__Peptoniphilus_harei	Height (cm)	Lifestyle questionnaire	0.594565	-0.0976637	0.0246833	0	0	-0.0762597	0.220698	54	0.485464	0.431383	-0.0983684	0.0516431	-0.00233968	0.08	0.0673459	0.31979	55.6667	0.70848	0.00291286	0.0495187	1
s__Prevotella_bivia	Height (cm)	Lifestyle questionnaire	2.0311	-0.0783736	0.0716873	0	0	-0.0762597	0.391545	33	0.62523	2.54363	-0.109842	0.0296751	-0.00854841	0.32	0.0673459	0.213438	16.1667	0.655267	0.00513717	0.0611323	1
s__Prevotella_bivia_t__Prevotella_bivia_unclassified	Height (cm)	Lifestyle questionnaire	1.90176	-0.0783736	0.0716873	0	0	-0.0762597	0.391545	36.6667	0.62523	2.76438	-0.109842	0.0296751	-0.00032766	0.25	0.0673459	0.213438	19.6667	0.655267	0.00513717	0.0611323	1
o__Caudovirales	Albumin (g/L)	Lifestyle questionnaire	1.62176	-0.120825	0.00513532	-0.0205225	0.61	0.0595941	0.129025	25.6667	0.279217	0.439528	-0.105317	0.0352385	-0.00432715	0.13	0.182591	0.899661	38.8333	0.668846	0.000815022	0.0969877	1
s__Lactobacillus_vaginalis	BMI	Lifestyle questionnaire	0.691478	-0.0790467	0.071974	-0.00146453	0.08	0.0420123	0.998644	46.5	0.62523	2.83207	-0.155667	0.00179227	-0.0124865	0.43	0.137753	0.057711	10.6667	0.643684	0.00272073	0.161884	1
s__Lactobacillus_vaginalis_t__GCF_000159435	BMI	Lifestyle questionnaire	0.369877	-0.0790467	0.071974	-4.59569e-05	0.06	0.0420123	0.998644	64	0.62523	2.86669	-0.155667	0.00179227	-1.33082e-05	0.19	0.137753	0.057711	14.3333	0.643684	0.00272073	0.161884	1
f__Clostridiales_Family_XI_Incertae_Sedis	Platelet count (g/L)	Lifestyle questionnaire	2.57184	-0.122319	0.00460733	0	0	0.0716161	0.298165	38.6667	0.256945	0.267034	-0.0799877	0.111096	-1.97432e-05	0.01	-0.0168472	0.869389	58.5	0.771058	0.00669368	0.152725	1
c__Saccharomycetes	Platelet count (g/L)	Lifestyle questionnaire	2.42947	-0.0871884	0.0438213	-0.00683067	0.29	0.0716161	0.353228	19.3333	0.552034	2.92418	-0.126056	0.0118379	-8.41972e-05	0.25	-0.0168472	0.635298	13.3333	0.643684	0.00154897	0.0921638	1
o__Saccharomycetales	Platelet count (g/L)	Lifestyle questionnaire	2.59069	-0.0871884	0.0438213	-1.38053e-05	0.15	0.0716161	0.353228	28.6667	0.552034	2.79762	-0.126056	0.0118379	-1.05732e-06	0.07	-0.0168472	0.635298	19.5	0.643684	0.00154897	0.0921638	1
c__Clostridia	Platelet count (g/L)	Lifestyle questionnaire	2.05807	-0.120384	0.00530148	-1.76569e-05	0.01	0.0716161	0.298165	36	0.282589	0.74708	-0.0783137	0.118798	0	0	-0.0168472	0.869389	57.3333	0.785987	0.0077004	0.152725	1
o__Clostridiales	Platelet count (g/L)	Lifestyle questionnaire	1.82977	-0.120384	0.00530148	-4.91155e-06	0.01	0.0716161	0.298165	39.1667	0.282589	0.850562	-0.0783137	0.118798	0	0	-0.0168472	0.869389	55	0.785987	0.0077004	0.152725	1
p__Ascomycota	Platelet count (g/L)	Lifestyle questionnaire	2.29344	-0.0803451	0.063305	-0.00410276	0.15	0.0716161	0.353228	27.5	0.612584	3.03455	-0.126056	0.0118379	-0.00677632	0.35	-0.0168472	0.635298	8.16667	0.643684	0.00282322	0.111988	1
s__Lactobacillus_iners	Aspartic acid (μmol/L)	Metabolites	2.1936	0.0994528	0.0156675	0.0107987	0.35	0.140684	0.244654	23.8333	0.317098	3.60666	0.10106	0.0405795	0.014623	0.41	0.0413387	0.513657	6.66667	0.631941	0.00158186	0.188241	1
p__Bacteroidetes	α-Aminobutyric acid (μmol/L)	Metabolites	4.99269	0.130877	0.00144277	0.00692842	0.32	0.0362367	0.141539	2	0.101782	2.92174	0.0814219	0.0992733	0	0	0.129836	0.649731	17.6667	0.762276	0.00507187	0.1231	1
g__Prevotella	α-Aminobutyric acid (μmol/L)	Metabolites	4.51241	0.0974739	0.0178723	0.000601093	0.05	0.0362367	0.226755	16	0.337343	2.79067	0.0669483	0.175533	0	0	0.129836	0.739135	24.6667	0.832533	0.0187027	0.171202	1
f__Prevotellaceae	α-Aminobutyric acid (μmol/L)	Metabolites	4.07856	0.0974929	0.0178499	0.00120857	0.09	0.0362367	0.226755	12.8333	0.337343	2.79678	0.0669483	0.175533	0	0	0.129836	0.739135	24.3333	0.832533	0.0186984	0.171202	1
o__Bacteroidales	α-Aminobutyric acid (μmol/L)	Metabolites	4.82342	0.106968	0.00931686	0	0	0.0362367	0.141539	28.3333	0.264004	3.00361	0.0798698	0.105908	0	0	0.129836	0.649731	17.6667	0.765133	0.00663835	0.1231	1
c__Bacteroidia	α-Aminobutyric acid (μmol/L)	Metabolites	4.39575	0.106968	0.00931686	0	0	0.0362367	0.141539	30	0.264004	2.8636	0.0798698	0.105908	0	0	0.129836	0.649731	18.6667	0.765133	0.00663835	0.1231	1
s__Prevotella_bivia_t__Prevotella_bivia_unclassified	α-Aminobutyric acid (μmol/L)	Metabolites	2.94861	0.0796088	0.0532782	4.64893e-06	0.08	0.0362367	0.334473	29.8333	0.490408	2.22939	0.101957	0.0388201	0	0	0.129836	0.516431	18.3333	0.628819	0.00424105	0.1231	1
s__Prevotella_bivia	α-Aminobutyric acid (μmol/L)	Metabolites	2.69486	0.0796088	0.0532782	0.00285549	0.15	0.0362367	0.334473	21.8333	0.490408	1.7706	0.101957	0.0388201	0	0	0.129836	0.516431	22.3333	0.628819	0.00424105	0.1231	1
p__Bacteroidetes	Progesterone (ng/mL)	Metabolites	0.99238	-0.176707	1.58087e-05	-0.0224298	0.8	0.0753086	0.00107	30	0.0131041	2.68284	-0.061243	0.215357	0	0	0.0378829	0.807589	67	0.851687	0.0231927	0.178484	1
f__Prevotellaceae	Progesterone (ng/mL)	Metabolites	1.81435	-0.168084	4.0727e-05	0	0	0.0753086	0.001655	32.3333	0.0220379	2.57115	-0.0719396	0.145424	0	0	0.0378829	0.70081	63.6667	0.81344	0.01058	0.178484	1
o__Bacteroidales	Progesterone (ng/mL)	Metabolites	1.61766	-0.17722	1.49211e-05	0	0	0.0753086	0.00107	34.3333	0.0129061	2.36191	-0.0561905	0.255711	0	0	0.0378829	0.818696	72.3333	0.872479	0.0326979	0.193018	1
g__Prevotella	Progesterone (ng/mL)	Metabolites	1.35485	-0.168075	4.07658e-05	0	0	0.0753086	0.001655	38.6667	0.0220379	2.14469	-0.0719396	0.145424	0	0	0.0378829	0.70081	67	0.81344	0.01058	0.178484	1
c__Bacteroidia	Progesterone (ng/mL)	Metabolites	1.28404	-0.17722	1.49211e-05	0	0	0.0753086	0.00107	39	0.0129061	2.6952	-0.0561905	0.255711	0	0	0.0378829	0.818696	68.3333	0.872479	0.0326979	0.193018	1
s__Ureaplasma_unclassified	Progesterone (ng/mL)	Metabolites	1.68733	-0.0898473	0.029097	-0.00163443	0.09	0.0753086	0.217377	25.6667	0.404057	1.9699	-0.0819836	0.0969553	-0.0115172	0.45	0.0378829	0.666568	27	0.760894	0.0079446	0.178484	1
s__Prevotella_bivia	Progesterone (ng/mL)	Metabolites	1.43259	-0.0967443	0.0187511	-0.00118579	0.16	0.0753086	0.181261	27.6667	0.341659	1.95178	-0.106493	0.0308878	-0.00262052	0.1	0.0378829	0.364035	34.5	0.602366	0.00123201	0.0733047	1
s__Lactobacillus_vaginalis	Progesterone (ng/mL)	Metabolites	2.1641	0.0527587	0.200658	0.00749577	0.36	0.0753086	0.501162	37.6667	0.740473	0.781592	0.0945755	0.0553908	0.00525869	0.22	0.0378829	0.454292	44	0.672893	0.0327805	0.193018	1
s__Lactobacillus_vaginalis_t__GCF_000159435	Progesterone (ng/mL)	Metabolites	2.23497	0.0527587	0.200658	1.04653e-05	0.17	0.0753086	0.501162	43	0.740473	0.566336	0.0945755	0.0553908	0.000343812	0.21	0.0378829	0.454292	57	0.672893	0.0327805	0.193018	1
s__Ureaplasma_parvum	Progesterone (ng/mL)	Metabolites	1.17275	-0.0810177	0.0491861	-0.000237152	0.01	0.0753086	0.237733	48	0.480645	1.96311	-0.0678313	0.169893	-0.000623327	0.01	0.0378829	0.70081	55.6667	0.832533	0.0239979	0.178484	1
g__Ureaplasma	Progesterone (ng/mL)	Metabolites	1.69817	-0.0839673	0.0414666	0	0	0.0753086	0.233825	45.3333	0.452824	4.38656	-0.0717706	0.146375	-0.0366145	0.56	0.0378829	0.70081	13.1667	0.81344	0.0176422	0.178484	1
s__Prevotella_bivia_t__Prevotella_bivia_unclassified	Progesterone (ng/mL)	Metabolites	0.853827	-0.0967443	0.0187511	-1.35845e-05	0.11	0.0753086	0.181261	46.8333	0.341659	2.15185	-0.106493	0.0308878	-3.77718e-06	0.05	0.0378829	0.364035	48.6667	0.602366	0.00123201	0.0733047	1
s__Lactobacillus_crispatus_t__Lactobacillus_crispatus_unclassified	Progesterone (ng/mL)	Metabolites	2.20483	0.0529888	0.198699	3.09843e-06	0.2	0.0753086	0.501162	43.6667	0.738174	3.36247	0.135765	0.00583736	4.22289e-05	0.14	0.0378829	0.186226	28.3333	0.436979	0.0209176	0.178484	1
s__Lactobacillus_crispatus	Progesterone (ng/mL)	Metabolites	1.80255	0.0529888	0.198699	0.00747486	0.35	0.0753086	0.501162	40	0.738174	3.1572	0.136328	0.00563462	0.0305528	0.57	0.0378829	0.186226	7.5	0.436979	0.0208761	0.178484	1
g__Anaerococcus	Progesterone (ng/mL)	Metabolites	-0.0364348	-0.138968	0.000712312	0	0	0.0753086	0.014998	70.6667	0.0716538	-0.384795	-0.07254	0.142085	-0.00303226	0.17	0.0378829	0.70081	68.6667	0.81209	0.0101956	0.178484	1
g__Lactobacillus	Progesterone (ng/mL)	Metabolites	2.5279	0.0462501	0.262021	0	0	0.0753086	0.564027	55	0.786174	4.60309	0.13782	0.00512768	6.29299e-05	0.12	0.0378829	0.186226	25.5	0.436979	0.0356841	0.193018	1
s__Ureaplasma_parvum_t__Ureaplasma_parvum_unclassified	Progesterone (ng/mL)	Metabolites	-0.262753	-0.0810177	0.0491861	0	0	0.0753086	0.237733	86.3333	0.480645	2.55151	-0.0678313	0.169893	-7.19544e-05	0.01	0.0378829	0.70081	58.3333	0.832533	0.0239979	0.178484	1
f__Lactobacillaceae	Progesterone (ng/mL)	Metabolites	2.69166	0.0462501	0.262021	0	0	0.0753086	0.564027	54	0.786174	5.24494	0.137972	0.00507846	0.00495051	0.2	0.0378829	0.186226	9.83333	0.436979	0.0356709	0.193018	1
s__Prevotella_disiens_t__Prevotella_disiens_unclassified	Progesterone (ng/mL)	Metabolites	0.107314	-0.133293	0.00117326	0	0	0.0753086	0.018321	69.3333	0.0890869	-0.721607	-0.063406	0.199557	0.000342582	0.03	0.0378829	0.765744	88.1667	0.845685	0.0201464	0.178484	1
s__Prevotella_disiens	Progesterone (ng/mL)	Metabolites	-0.00369277	-0.133293	0.00117326	0	0	0.0753086	0.018321	71.3333	0.0890869	0.0824392	-0.0636596	0.197761	-0.00161367	0.14	0.0378829	0.765744	67.8333	0.843612	0.0197875	0.178484	1
f__Lactobacillaceae	Lead (Pb) (μg/L)	Metabolites	4.89382	-0.112841	0.00607208	-0.00714633	0.28	0.116123	0.102719	5.83333	0.20781	2.23087	-0.116204	0.0184411	0	0	0.0193908	0.772965	5	0.571821	0.000300449	0.0178767	1
o__Lactobacillales	Lead (Pb) (μg/L)	Metabolites	4.86984	-0.118623	0.00390877	-0.00203723	0.09	0.116123	0.102719	7.66667	0.172796	2.4589	-0.0974419	0.0483663	0	0	0.0193908	0.921892	5.33333	0.660681	0.00136634	0.0510086	1
g__Lactobacillus	Lead (Pb) (μg/L)	Metabolites	4.62901	-0.112841	0.00607208	-9.49607e-05	0.12	0.116123	0.102719	14.5	0.20781	1.10696	-0.116277	0.0183674	0	0	0.0193908	0.772965	20.6667	0.571821	0.000298645	0.0178767	1
c__Bacilli	Lead (Pb) (μg/L)	Metabolites	5.01226	-0.118352	0.00399214	-0.000167743	0.02	0.116123	0.102719	14.6667	0.174166	2.03698	-0.0934647	0.0583316	0	0	0.0193908	0.921892	8.33333	0.676802	0.00194213	0.0510086	1
p__Firmicutes	Lead (Pb) (μg/L)	Metabolites	4.99438	-0.11829	0.00401143	-0.000405162	0.02	0.116123	0.102719	14.3333	0.174624	2.51194	-0.092333	0.0614595	0	0	0.0193908	0.921892	6.33333	0.678257	0.00214322	0.0510086	1
o__Burkholderiales	Lead (Pb) (μg/L)	Metabolites	3.64238	-0.0887119	0.0312022	0	0	0.116123	0.400295	34	0.413791	-0.297018	-0.100682	0.0413387	0	0	0.0193908	0.921892	51	0.631941	0.0026311	0.0521834	1
s__Lactobacillus_crispatus_t__Lactobacillus_crispatus_unclassified	Lead (Pb) (μg/L)	Metabolites	2.35505	-0.0645049	0.117554	0	0	0.116123	0.76207	49	0.630209	2.0447	-0.115913	0.0187385	0	0	0.0193908	0.772965	6	0.571821	0.00928777	0.138156	1
s__Lactobacillus_crispatus	Lead (Pb) (μg/L)	Metabolites	1.4732	-0.0645049	0.117554	0	0	0.116123	0.76207	60.3333	0.630209	1.25721	-0.116493	0.0181501	0	0	0.0193908	0.772965	18.3333	0.571821	0.00920774	0.138156	1
s__Prevotella_timonensis_t__GCF_000177055	Glutamine (μmol/L)	Metabolites	-0.387942	-0.0809957	0.0492479	-4.89462e-05	0.02	0.226032	0.206556	106.333	0.480645	1.13972	-0.107366	0.0295325	0	0	-0.0068432	0.829728	31.3333	0.594489	0.00310318	0.184639	1
s__Prevotella_timonensis	Glutamine (μmol/L)	Metabolites	-0.6097	-0.0809957	0.0492479	-0.000145565	0.02	0.226032	0.206556	107.833	0.480645	0.862459	-0.107366	0.0295325	0	0	-0.0068432	0.829728	36	0.594489	0.00310318	0.184639	1
p__Firmicutes	25-Hydroxy vitamin D3 (ng/mL)	Metabolites	5.43475	-0.0752077	0.0679257	-0.00980012	0.42	0.224375	0.414745	13.3333	0.529859	5.71793	-0.114842	0.019868	-0.00047801	0.02	0.0257686	0.364248	29.8333	0.585495	0.00385387	0.113391	1
g__Lactobacillus	25-Hydroxy vitamin D3 (ng/mL)	Metabolites	4.6057	-0.0734797	0.0745145	-1.63093e-05	0.03	0.224375	0.414745	34.5	0.545082	3.37212	-0.121559	0.0136621	-9.5651e-05	0.06	0.0257686	0.363703	31.8333	0.544865	0.00388755	0.113391	1
c__Bacilli	25-Hydroxy vitamin D3 (ng/mL)	Metabolites	5.11368	-0.0726129	0.0780104	-0.000661422	0.02	0.224375	0.414745	29	0.552882	4.98872	-0.115087	0.0196043	-0.000253642	0.02	0.0257686	0.364248	33	0.585495	0.00476432	0.113391	1
o__Lactobacillales	25-Hydroxy vitamin D3 (ng/mL)	Metabolites	5.41896	-0.0716526	0.0820382	0	0	0.224375	0.414745	44.6667	0.561434	5.29687	-0.119411	0.0154298	-0.00143623	0.05	0.0257686	0.363703	19.8333	0.555534	0.00475001	0.113391	1
f__Lactobacillaceae	25-Hydroxy vitamin D3 (ng/mL)	Metabolites	5.06753	-0.0734797	0.0745145	-0.00104738	0.05	0.224375	0.414745	24.6667	0.545082	4.31894	-0.121217	0.0139313	-0.00196679	0.08	0.0257686	0.363703	18.1667	0.55168	0.00391133	0.113391	1
o__Burkholderiales	Homocysteine (μmol/L)	Metabolites	4.84401	0.120766	0.00330418	0	0	0.127385	0.029163	53	0.157182	1.64194	0.0871595	0.0775679	0.00694681	0.45	0.0358303	0.376433	25.6667	0.73589	0.00327015	0.194574	1
f__Actinomycetaceae	Homocysteine (μmol/L)	Metabolites	1.69794	-0.0954972	0.0203406	0	0	0.127385	0.096027	83.3333	0.353103	2.94016	-0.0939282	0.0570892	-5.54939e-06	0.01	0.0358303	0.322949	21.6667	0.67378	0.00299768	0.194574	1
c__Betaproteobacteria	Leucine (μmol/L)	Metabolites	7.17259	0.114884	0.0052081	0.00448711	0.21	0.0544449	0.211449	9	0.195491	2.24903	0.105528	0.0324483	0.00111462	0.09	0.0862248	0.594886	19	0.610027	0.000709002	0.0843713	1
o__Burkholderiales	Leucine (μmol/L)	Metabolites	5.45914	0.0745496	0.0703761	0.00788815	0.34	0.0544449	0.746467	10.8333	0.538236	2.18441	0.157502	0.00135839	0	0	0.0862248	0.056034	27.6667	0.251228	0.00257292	0.153088	1
p__Bacteroidetes	17α-hydroxyprogesterone (ng/mL)	Metabolites	1.60763	-0.165459	5.38306e-05	-0.0218712	0.4	0.0280249	0.003398	28.3333	0.0232806	1.74106	-0.0714784	0.148029	0.00624163	0.15	-0.00880549	0.626276	47.6667	0.813626	0.0109642	0.144971	1
f__Prevotellaceae	17α-hydroxyprogesterone (ng/mL)	Metabolites	1.85859	-0.15292	0.000192637	-0.000608198	0.02	0.0280249	0.005686	63.5	0.0516582	1.4312	-0.0788516	0.110447	0.000475777	0.03	-0.00880549	0.626276	68.1667	0.770467	0.0061206	0.144971	1
c__Bacteroidia	17α-hydroxyprogesterone (ng/mL)	Metabolites	1.98947	-0.164286	6.08957e-05	0	0	0.0280249	0.003398	78.6667	0.0252387	1.87159	-0.0716184	0.147235	0.00012073	0.01	-0.00880549	0.626276	71.3333	0.81344	0.010848	0.144971	1
g__Prevotella	17α-hydroxyprogesterone (ng/mL)	Metabolites	1.70716	-0.15274	0.000196059	0	0	0.0280249	0.005686	84	0.0516582	1.71359	-0.0788516	0.110447	0.00078427	0.04	-0.00880549	0.626276	58.3333	0.770467	0.00612098	0.144971	1
o__Bacteroidales	17α-hydroxyprogesterone (ng/mL)	Metabolites	1.44323	-0.164286	6.08957e-05	0	0	0.0280249	0.003398	85.6667	0.0252387	2.06799	-0.0716184	0.147235	1.60568e-07	0.01	-0.00880549	0.626276	72.1667	0.81344	0.010848	0.144971	1
g__Ureaplasma	17α-hydroxyprogesterone (ng/mL)	Metabolites	2.77338	-0.0712253	0.0838838	-0.00632799	0.19	0.0280249	0.326399	38.8333	0.566073	3.13117	-0.0800358	0.105182	-0.00270662	0.09	-0.00880549	0.626276	37.6667	0.765	0.0178729	0.175434	1
s__Prevotella_bivia	17α-hydroxyprogesterone (ng/mL)	Metabolites	1.4904	-0.0857686	0.0372756	-0.0400624	0.86	0.0280249	0.284242	33.8333	0.430978	3.07689	-0.120484	0.0145231	-0.013934	0.45	-0.00880549	0.307323	15.8333	0.553267	0.00134155	0.0532149	1
s__Prevotella_bivia_t__Prevotella_bivia_unclassified	17α-hydroxyprogesterone (ng/mL)	Metabolites	1.5405	-0.0857686	0.0372756	-0.00591773	0.77	0.0280249	0.284242	37.8333	0.430978	2.45046	-0.120484	0.0145231	-0.00209237	0.37	-0.00880549	0.307323	26.5	0.553267	0.00134155	0.0532149	1
g__Anaerococcus	17α-hydroxyprogesterone (ng/mL)	Metabolites	0.649692	-0.125067	0.00233926	-0.0103139	0.51	0.0280249	0.050387	46.6667	0.138917	1.55831	-0.101383	0.0399381	-0.0263878	0.53	-0.00880549	0.375769	30.5	0.631941	0.000893688	0.0532149	1
s__Ureaplasma_parvum	17α-hydroxyprogesterone (ng/mL)	Metabolites	2.56165	-0.0801943	0.0515445	-0.00238694	0.09	0.0280249	0.28468	49.1667	0.484559	1.87186	-0.072152	0.144236	0	0	-0.00880549	0.626276	76	0.81344	0.019165	0.175434	1
s__Ureaplasma_parvum_t__Ureaplasma_parvum_unclassified	17α-hydroxyprogesterone (ng/mL)	Metabolites	2.60246	-0.0801943	0.0515445	-0.000155103	0.07	0.0280249	0.28468	61.8333	0.484559	1.41854	-0.072152	0.144236	0	0	-0.00880549	0.626276	85	0.81344	0.019165	0.175434	1
s__Ureaplasma_unclassified	17α-hydroxyprogesterone (ng/mL)	Metabolites	2.10948	-0.0705021	0.0870831	-0.01199	0.5	0.0280249	0.326399	38.8333	0.575081	3.48293	-0.100853	0.040993	-0.0419423	0.92	-0.00880549	0.375769	11	0.631941	0.00820174	0.144971	1
s__Ureaplasma_parvum	Alanine (μmol/L)	Metabolites	5.23937	0.140176	0.000638942	0.00163122	0.04	0.116579	0.032426	20.3333	0.0702272	1.49585	0.0799354	0.10562	0.00177947	0.06	-0.00625226	0.903217	24.6667	0.765133	0.00564551	0.134363	1
s__Ureaplasma_parvum_t__Ureaplasma_parvum_unclassified	Alanine (μmol/L)	Metabolites	4.49137	0.140176	0.000638942	0	0	0.116579	0.032426	51.6667	0.0702272	1.21091	0.0799354	0.10562	5.90165e-06	0.04	-0.00625226	0.903217	34.6667	0.765133	0.00564551	0.134363	1
g__Ureaplasma	Alanine (μmol/L)	Metabolites	4.89425	0.144005	0.000450209	0	0	0.116579	0.032426	49	0.0609283	1.36692	0.0771814	0.118223	0.000841637	0.04	-0.00625226	0.903217	29.1667	0.786548	0.00704168	0.13966	1
g__Propionibacteriaceae_unclassified	Alanine (μmol/L)	Metabolites	1.07339	0.105298	0.0104864	0.00223396	0.1	0.116579	0.206235	43.6667	0.274856	0.285046	0.0933246	0.0587115	0.00606269	0.26	-0.00625226	0.903217	42.8333	0.676802	0.00239417	0.0949689	1
s__Lactobacillus_iners	Alanine (μmol/L)	Metabolites	1.04079	0.104389	0.0111753	0.0186778	0.53	0.116579	0.206235	32.5	0.283605	2.53046	0.109729	0.0261156	0.0160618	0.38	-0.00625226	0.903217	9.33333	0.590982	0.000695306	0.0827414	1
s__Lactobacillus_iners_t__Lactobacillus_iners_unclassified	Alanine (μmol/L)	Metabolites	0.609118	0.0872388	0.0341268	0.0189346	0.48	0.116579	0.532903	45.3333	0.425506	2.17304	0.105354	0.0327365	0.0121392	0.34	-0.00625226	0.903217	13.5	0.610027	0.00223535	0.0949689	1
s__Ureaplasma_unclassified	Serine (μmol/L)	Metabolites	3.33879	0.111456	0.00672913	0.00298287	0.16	0.0466107	0.262808	10	0.223488	3.61915	0.124379	0.0116135	0	0	0.0389521	0.239528	17.3333	0.515713	0.000168226	0.00480655	1
p__Tenericutes	Serine (μmol/L)	Metabolites	3.29204	0.105539	0.0103099	0.000252818	0.02	0.0466107	0.262808	19.3333	0.27311	3.69458	0.128742	0.00897658	0	0	0.0389521	0.211715	15.3333	0.469569	0.000185985	0.00480655	1
c__Mollicutes	Serine (μmol/L)	Metabolites	3.07512	0.105539	0.0103099	9.92399e-18	0.01	0.0466107	0.262808	29.8333	0.27311	3.42044	0.128742	0.00897658	0	0	0.0389521	0.211715	17	0.469569	0.000185985	0.00480655	1
g__Ureaplasma	Serine (μmol/L)	Metabolites	4.41809	0.104215	0.0113122	0.00364732	0.09	0.0466107	0.262808	7.83333	0.285054	3.60468	0.144865	0.00324567	0.00235682	0.07	0.0389521	0.178512	9.16667	0.357258	0.000105965	0.00480655	1
f__Mycoplasmataceae	Serine (μmol/L)	Metabolites	3.45627	0.102166	0.0130339	2.83569e-19	0.01	0.0466107	0.262808	28	0.298356	3.36784	0.128733	0.00898184	0	0	0.0389521	0.211715	18	0.469569	0.000242347	0.00480655	1
o__Mycoplasmatales	Serine (μmol/L)	Metabolites	3.23749	0.102166	0.0130339	4.52828e-06	0.01	0.0466107	0.262808	27.3333	0.298356	3.6498	0.128733	0.00898184	0	0	0.0389521	0.211715	16.3333	0.469569	0.000242347	0.00480655	1
s__Ureaplasma_parvum	Serine (μmol/L)	Metabolites	2.71278	0.0890286	0.0306023	0	0	0.0466107	0.262808	41.3333	0.410798	3.81673	0.170563	0.00051506	0.00714954	0.14	0.0389521	0.042492	6	0.146923	0.000484146	0.00720167	1
s__Ureaplasma_parvum_t__Ureaplasma_parvum_unclassified	Serine (μmol/L)	Metabolites	2.30174	0.0890286	0.0306023	0	0	0.0466107	0.262808	46	0.410798	4.10414	0.170563	0.00051506	1.41973e-05	0.08	0.0389521	0.042492	8.83333	0.146923	0.000484146	0.00720167	1
s__Lactobacillus_crispatus	Testosterone (ng/mL)	Metabolites	2.62899	0.138404	0.00074917	0.0180823	0.59	0.0758576	0.025347	17	0.0716538	3.19288	0.136367	0.00562099	0	0	0.106583	0.099135	20.3333	0.436979	2.02895e-05	0.00135844	1
s__Lactobacillus_crispatus_t__Lactobacillus_crispatus_unclassified	Testosterone (ng/mL)	Metabolites	1.80807	0.138404	0.00074917	8.13576e-06	0.24	0.0758576	0.025347	33.5	0.0716538	4.64185	0.135304	0.00600819	0	0	0.106583	0.099135	16.3333	0.447424	2.28309e-05	0.00135844	1
f__Lactobacillaceae	Testosterone (ng/mL)	Metabolites	4.71355	0.0799912	0.0521406	9.13023e-05	0.02	0.0758576	0.352175	16	0.48676	7.04265	0.183854	0.000178295	0.00507478	0.25	0.106583	0.014891	2	0.0690399	0.00136864	0.038754	1
c__Bacilli	Testosterone (ng/mL)	Metabolites	5.04808	0.0760687	0.0648254	0.0002637	0.01	0.0758576	0.365543	18.5	0.526501	5.34316	0.162086	0.00097438	0	0	0.106583	0.031997	13	0.210241	0.00216481	0.0429354	1
g__Lactobacillus	Testosterone (ng/mL)	Metabolites	5.0522	0.0799912	0.0521406	9.07528e-09	0.01	0.0758576	0.352175	17.6667	0.48676	6.97149	0.183705	0.000180496	4.47793e-06	0.06	0.106583	0.014891	7	0.0690399	0.00136875	0.038754	1
o__Lactobacillales	Testosterone (ng/mL)	Metabolites	4.00351	0.0786118	0.0563424	0	0	0.0758576	0.352175	25.3333	0.497503	5.62819	0.166074	0.000724605	0	0	0.106583	0.02989	12.3333	0.187617	0.00162832	0.038754	1
p__Firmicutes	Testosterone (ng/mL)	Metabolites	4.46552	0.0694225	0.0920419	0	0	0.0758576	0.504987	25.6667	0.578953	6.07318	0.166387	0.000707755	0	0	0.106583	0.02989	11.6667	0.187617	0.00430125	0.0731212	1
f__Lactobacillaceae	Aldosterone (ng/mL)	Metabolites	3.77939	0.0823486	0.0455655	0.000576609	0.02	0.052709	0.318958	44.1667	0.468465	4.28467	0.0882414	0.0739426	0.000285495	0.03	0.00572589	0.386156	18.6667	0.721486	0.00714109	0.108126	1
g__Lactobacillus	Aldosterone (ng/mL)	Metabolites	4.46007	0.0823486	0.0455655	0	0	0.052709	0.318958	61.3333	0.468465	4.02213	0.0879191	0.075008	0	0	0.00572589	0.386156	28.3333	0.725764	0.00726898	0.108126	1
s__Ureaplasma_parvum	Arginine (μmol/L)	Metabolites	4.55799	0.0997	0.0154096	0.00253349	0.12	0.00810056	0.577075	10.1667	0.316592	1.33566	0.0950689	0.0541246	9.60205e-05	0.01	0.0915155	0.853414	43.8333	0.66894	0.0024175	0.0641873	1
s__Ureaplasma_parvum_t__Ureaplasma_parvum_unclassified	Arginine (μmol/L)	Metabolites	4.78555	0.0997	0.0154096	3.53637e-06	0.08	0.00810056	0.577075	21.5	0.316592	0.688823	0.0950689	0.0541246	0	0	0.0915155	0.853414	65.3333	0.66894	0.0024175	0.0641873	1
s__Ureaplasma_unclassified	Arginine (μmol/L)	Metabolites	4.59392	0.0948182	0.0212545	0.00220714	0.11	0.00810056	0.577075	11.1667	0.355325	2.05837	0.123603	0.0121479	0.00789396	0.25	0.0915155	0.853414	11.3333	0.524229	0.000557859	0.0641873	1
g__Ureaplasma	Arginine (μmol/L)	Metabolites	4.14067	0.0843271	0.040599	0.00115262	0.03	0.00810056	0.577075	22.1667	0.448709	3.52087	0.118661	0.0160921	0.00642914	0.2	0.0915155	0.853414	7.66667	0.55577	0.00160694	0.0641873	1
o__Mycoplasmatales	Arginine (μmol/L)	Metabolites	3.99232	0.0865836	0.0355008	1.58689e-06	0.02	0.00810056	0.577075	33.8333	0.429333	3.13684	0.0906057	0.0664993	0	0	0.0915155	0.853414	44.6667	0.697276	0.00520201	0.0641873	1
f__Mycoplasmataceae	Arginine (μmol/L)	Metabolites	3.9267	0.0865836	0.0355008	2.55756e-05	0.01	0.00810056	0.577075	35.1667	0.429333	2.69441	0.0906057	0.0664993	0	0	0.0915155	0.853414	46	0.697276	0.00520201	0.0641873	1
p__Tenericutes	Arginine (μmol/L)	Metabolites	3.59618	0.0856873	0.0374566	0.000253498	0.02	0.00810056	0.577075	29.6667	0.430978	2.42435	0.0906361	0.0664077	0	0	0.0915155	0.853414	46.6667	0.697276	0.00539389	0.0641873	1
c__Mollicutes	Arginine (μmol/L)	Metabolites	3.4355	0.0856873	0.0374566	2.908e-19	0.01	0.00810056	0.577075	43	0.430978	3.06463	0.0906361	0.0664077	0	0	0.0915155	0.853414	44.3333	0.697276	0.00539389	0.0641873	1
c__Betaproteobacteria	Carnosine (μmol/L)	Metabolites	3.64901	-0.100413	0.0146864	-0.00530362	0.45	0.0696061	0.187525	14	0.311127	0.10673	-0.139365	0.00464636	0	0	0.181817	0.090794	41.3333	0.436862	0.000186877	0.0222384	1
s__Ureaplasma_parvum_t__Ureaplasma_parvum_unclassified	Carnosine (μmol/L)	Metabolites	2.70326	-0.0839285	0.0415609	0	0	0.0696061	0.317205	44.6667	0.452824	1.2288	-0.126237	0.0104169	0	0	0.181817	0.122771	19	0.494249	0.00135085	0.0535837	1
s__Ureaplasma_parvum	Carnosine (μmol/L)	Metabolites	2.6508	-0.0839285	0.0415609	0	0	0.0696061	0.317205	45.3333	0.452824	-0.00416224	-0.126237	0.0104169	0	0	0.181817	0.122771	45	0.494249	0.00135085	0.0535837	1
o__Burkholderiales	Carnosine (μmol/L)	Metabolites	2.96008	-0.0720632	0.0802959	0	0	0.0696061	0.440542	47.6667	0.556874	1.39223	-0.261271	7.68928e-08	0	0	0.181817	5e-06	11.3333	9.95466e-05	0.00322372	0.0959057	1
p__Firmicutes	Corticosterone (ng/mL)	Metabolites	3.93385	0.092678	0.024372	0.00749658	0.31	-0.020092	0.192589	17.6667	0.379981	4.65635	0.0975045	0.0482216	7.98066e-05	0.01	0.0705499	0.486938	42.8333	0.660681	0.00263491	0.0735754	1
o__Lactobacillales	Corticosterone (ng/mL)	Metabolites	3.74343	0.092229	0.0250741	0.000250464	0.1	-0.020092	0.192589	43.8333	0.384234	4.8453	0.0976637	0.0478553	0	0	0.0705499	0.486938	53	0.660681	0.00265935	0.0735754	1
c__Bacilli	Corticosterone (ng/mL)	Metabolites	3.82425	0.0902039	0.0284615	0.00238783	0.11	-0.020092	0.192589	33.8333	0.401569	4.63601	0.0966746	0.0501694	0	0	0.0705499	0.486938	54.3333	0.660681	0.0030914	0.0735754	1
g__Lactobacillus	Corticosterone (ng/mL)	Metabolites	3.82741	0.0911281	0.0268696	0.000126639	0.12	-0.020092	0.192589	45.8333	0.390975	5.53384	0.118398	0.0163306	0.000153989	0.21	0.0705499	0.299394	22.3333	0.55577	0.00093313	0.0555213	1
f__Lactobacillaceae	Corticosterone (ng/mL)	Metabolites	4.63188	0.0911281	0.0268696	0.00610468	0.25	-0.020092	0.192589	19	0.390975	5.27832	0.118749	0.0160135	0.0110951	0.44	0.0705499	0.299394	7.33333	0.55577	0.000919483	0.0555213	1
s__Lactobacillus_iners	Corticosterone (ng/mL)	Metabolites	2.73323	0.0907152	0.027571	0.00063529	0.03	-0.020092	0.192589	53.1667	0.396027	6.47455	0.0867376	0.0790202	0.00639002	0.27	0.0705499	0.566884	13.5	0.736542	0.00568084	0.11267	1
o__Pseudomonadales	Phosphoserine (μmol/L)	Metabolites	0.61033	0.0820364	0.0463941	0	0	0.209418	0.254541	94.6667	0.468771	3.06403	0.114971	0.0197287	0.000166758	0.02	0.158916	0.191484	26.3333	0.585495	0.00218611	0.0867158	1
c__Bacilli	Vitamin B1 (ng/mL)	Metabolites	3.75091	-0.116122	0.0047403	-0.00054328	0.02	0.106336	0.239375	7	0.18648	6.03231	-0.11224	0.0228622	0	0	0.113496	0.333956	53	0.590152	0.000380949	0.0180789	1
o__Lactobacillales	Vitamin B1 (ng/mL)	Metabolites	3.89961	-0.116788	0.00450452	-2.46759e-07	0.01	0.106336	0.239375	7.66667	0.184389	6.73059	-0.11833	0.0163923	-0.00493055	0.19	0.113496	0.333956	10.6667	0.55577	0.000218339	0.0180789	1
f__Lactobacillaceae	Vitamin B1 (ng/mL)	Metabolites	2.94874	-0.11532	0.00503875	-0.00210634	0.11	0.106336	0.239375	7.66667	0.192248	6.1391	-0.103228	0.0364407	-0.000286198	0.02	0.113496	0.334441	41.1667	0.618244	0.000860274	0.0205177	1
g__Lactobacillus	Vitamin B1 (ng/mL)	Metabolites	2.87573	-0.11532	0.00503875	-5.50604e-06	0.01	0.106336	0.239375	12.6667	0.192248	5.48617	-0.103204	0.0364845	-0.000155801	0.01	0.113496	0.334441	47.6667	0.618362	0.000862089	0.0205177	1
p__Firmicutes	Vitamin B1 (ng/mL)	Metabolites	3.78778	-0.113236	0.00589594	-0.00152204	0.09	0.106336	0.239375	5.66667	0.204701	6.03828	-0.111098	0.0242958	-0.00129089	0.06	0.113496	0.333956	26.6667	0.590982	0.000455769	0.0180789	1
p__Viruses_noname	Vitamin B1 (ng/mL)	Metabolites	3.46207	0.0710544	0.0846311	0.000756346	0.06	0.106336	0.687204	14.5	0.56765	4.20223	0.109494	0.0264385	-0.000275685	0.01	0.113496	0.333956	47.8333	0.590982	0.00616822	0.066729	1
c__Viruses_noname	Vitamin B1 (ng/mL)	Metabolites	2.67936	0.0710544	0.0846311	8.44708e-18	0.02	0.106336	0.687204	21.8333	0.56765	3.99452	0.109494	0.0264385	0	0	0.113496	0.333956	61	0.590982	0.00616822	0.066729	1
g__Finegoldia	Vitamin B1 (ng/mL)	Metabolites	2.71876	-0.0897528	0.0292674	0	0	0.106336	0.519237	17.3333	0.404057	-0.364993	-0.0969512	0.049513	-0.000587191	0.01	0.113496	0.351762	82	0.660681	0.00310318	0.0412077	1
s__Finegoldia_magna_t__Finegoldia_magna_unclassified	Vitamin B1 (ng/mL)	Metabolites	2.44541	-0.0897528	0.0292674	0	0	0.106336	0.519237	22	0.404057	-1.36768	-0.0969512	0.049513	-1.61759e-05	0.01	0.113496	0.351762	105	0.660681	0.00310318	0.0412077	1
o__Viruses_noname	Vitamin B1 (ng/mL)	Metabolites	2.81598	0.0780024	0.0582862	5.50578e-05	0.01	0.106336	0.687204	16.8333	0.504401	4.40611	0.114119	0.0206638	0.000134753	0.04	0.113496	0.333956	41.6667	0.58616	0.00311655	0.0412077	1
s__Finegoldia_magna	Vitamin B1 (ng/mL)	Metabolites	1.84331	-0.0897528	0.0292674	0	0	0.106336	0.519237	34	0.404057	-0.726416	-0.0969512	0.049513	-3.50807e-05	0.01	0.113496	0.351762	99.8333	0.660681	0.00310318	0.0412077	1
g__Viruses_noname	Vitamin B1 (ng/mL)	Metabolites	1.04473	0.0766951	0.062644	0	0	0.106336	0.687204	54	0.519267	5.58232	0.0864316	0.0800875	0.00217931	0.74	0.113496	0.385479	20.5	0.736542	0.0101861	0.0865822	1
f__Viruses_noname	Vitamin B1 (ng/mL)	Metabolites	0.619622	0.0766951	0.062644	0	0	0.106336	0.687204	61.6667	0.519267	6.21104	0.0864316	0.0800875	0.0664133	0.86	0.113496	0.385479	11.1667	0.736542	0.0101861	0.0865822	1
s__Streptococcus_anginosus_t__Streptococcus_anginosus_unclassified	Arsenic (As) (μg/L)	Metabolites	0.730439	0.0658573	0.115003	0	0	0.201564	0.343477	74.3333	0.627397	1.71175	0.0894428	0.0845116	0	0	0.076513	0.376876	57.6667	0.747065	0.0199029	0.124655	1
s__Streptococcus_anginosus	Arsenic (As) (μg/L)	Metabolites	0.698492	0.0658573	0.115003	0	0	0.201564	0.343477	75.6667	0.627397	1.58209	0.0894428	0.0845116	6.53356e-05	0.01	0.076513	0.376876	49.3333	0.747065	0.0199029	0.124655	1
f__Siphoviridae	Arsenic (As) (μg/L)	Metabolites	-0.173934	-0.0892808	0.0324661	0	0	0.201564	0.199715	84.6667	0.417092	-0.361017	-0.057674	0.266544	0	0	0.076513	0.628283	104	0.874793	0.0447036	0.197027	1
g__Porphyromonas	Arsenic (As) (μg/L)	Metabolites	0.830015	-0.0705607	0.0912318	0	0	0.201564	0.343477	69	0.578051	-1.18216	-0.0841442	0.104692	-1.3198e-06	0.01	0.076513	0.431856	93.1667	0.764413	0.0191931	0.124655	1
o__Caudovirales	Arsenic (As) (μg/L)	Metabolites	0.255254	-0.0803757	0.0542817	0	0	0.201564	0.289979	78	0.492871	0.744314	-0.0882477	0.0887651	0	0	0.076513	0.385427	78	0.752367	0.0102312	0.0854875	1
f__Porphyromonadaceae	Arsenic (As) (μg/L)	Metabolites	0.116313	-0.0627079	0.133465	0	0	0.201564	0.347352	93	0.658748	-0.837899	-0.0841442	0.104692	-1.93183e-05	0.01	0.076513	0.431856	89.1667	0.764413	0.0283595	0.153399	1
g__Lactobacillus	25-hydroxy vitamin D (ng/mL)	Metabolites	5.01414	-0.0727857	0.0773032	-1.55506e-05	0.07	0.187456	0.424123	38	0.551406	3.96829	-0.113567	0.0212899	-0.000161022	0.07	0.0654476	0.558646	28.6667	0.58616	0.0048603	0.161291	1
p__Firmicutes	25-hydroxy vitamin D (ng/mL)	Metabolites	6.17986	-0.0732068	0.0756011	-0.0155601	0.52	0.187456	0.424123	13.3333	0.547111	5.83368	-0.106995	0.0301015	-0.000309635	0.02	0.0654476	0.558646	31.5	0.597942	0.00558652	0.161291	1
c__Bacilli	25-hydroxy vitamin D (ng/mL)	Metabolites	5.90643	-0.0707559	0.0859495	-0.00103657	0.04	0.187456	0.425476	28	0.572058	5.07737	-0.106758	0.0304716	-3.17955e-05	0.01	0.0654476	0.558646	41.6667	0.600512	0.00677694	0.161291	1
f__Lactobacillaceae	25-hydroxy vitamin D (ng/mL)	Metabolites	5.11109	-0.0727857	0.0773032	-0.0018677	0.09	0.187456	0.424123	23.6667	0.551406	4.40909	-0.113215	0.0216977	-0.00158279	0.07	0.0654476	0.558646	19.8333	0.58616	0.00490059	0.161291	1
o__Lactobacillales	25-hydroxy vitamin D (ng/mL)	Metabolites	5.06191	-0.0698435	0.0900822	0	0	0.187456	0.425476	53.6667	0.577281	5.69123	-0.110779	0.02471	-0.000910755	0.04	0.0654476	0.558646	23.8333	0.590982	0.00658862	0.161291	1
s__Ureaplasma_parvum	25-hydroxy vitamin D (ng/mL)	Metabolites	2.06034	-0.0948668	0.0211879	0	0	0.187456	0.28724	59.3333	0.355251	1.72529	-0.076004	0.123958	-0.00888387	0.15	0.0654476	0.70606	32.1667	0.787529	0.0105336	0.179071	1
s__Ureaplasma_parvum_t__Ureaplasma_parvum_unclassified	25-hydroxy vitamin D (ng/mL)	Metabolites	1.89666	-0.0948668	0.0211879	0	0	0.187456	0.28724	61.6667	0.355251	2.22114	-0.076004	0.123958	-0.000140708	0.07	0.0654476	0.70606	44.6667	0.787529	0.0105336	0.179071	1
g__Peptoniphilus	Testosterone level	Metabolites	1.99116	-0.119687	0.00359699	-0.00304982	0.06	0.0782753	0.121698	33.5	0.167193	NA	-0.106024	0.0316383	0	0	-0.0385434	0.782759	55.6667	0.604659	0.000620762	0.0380915	1
s__Peptoniphilus_harei_t__GCF_000183565	Testosterone level	Metabolites	1.40749	-0.110515	0.0072112	-1.74744e-05	0.21	0.0782753	0.133079	44.3333	0.230409	NA	-0.103134	0.0366132	0	0	-0.0385434	0.782759	58.6667	0.619297	0.00096029	0.0380915	1
s__Peptoniphilus_harei	Testosterone level	Metabolites	1.24064	-0.110515	0.0072112	-0.00731839	0.27	0.0782753	0.133079	44.3333	0.230409	NA	-0.103134	0.0366132	0	0	-0.0385434	0.782759	58.3333	0.619297	0.00096029	0.0380915	1
o__Burkholderiales	Progesterone level	Metabolites	4.88947	0.0769435	0.0617958	0	0	0.0824144	0.217493	48	0.516765	2.5938	0.0921563	0.0619603	0.00254416	0.05	-0.0162975	0.745417	25.5	0.679472	0.00765777	0.0759725	1
s__Torque_teno_virus_t__PRJNA70005	Progesterone level	Metabolites	2.89257	0.076333	0.0638974	-1.5585e-07	0.02	0.0824144	0.217493	55.8333	0.522902	3.15847	0.0724635	0.142508	2.31264e-08	0.01	-0.0162975	0.745417	32.1667	0.81209	0.0213015	0.133415	1
g__Anelloviridae_noname	Progesterone level	Metabolites	2.16406	0.076333	0.0638974	-0.000229254	0.02	0.0824144	0.217493	59.3333	0.522902	3.22569	0.0724635	0.142508	3.60155e-05	0.01	-0.0162975	0.745417	30.1667	0.81209	0.0213015	0.133415	1
s__Torque_teno_virus	Progesterone level	Metabolites	2.1245	0.076333	0.0638974	-4.2348e-05	0.02	0.0824144	0.217493	62.1667	0.522902	3.43564	0.0724635	0.142508	9.93631e-08	0.01	-0.0162975	0.745417	29.3333	0.81209	0.0213015	0.133415	1
s__Peptoniphilus_harei_t__GCF_000183565	Estradiol level	Metabolites	2.21862	-0.125446	0.00226802	-1.36764e-05	0.28	0.052329	0.222432	32.1667	0.137561	0.77759	-0.0855979	0.0830541	-0.000113527	0.24	-0.0221876	0.470071	44	0.746052	0.00363993	0.159642	1
s__Peptoniphilus_harei	Estradiol level	Metabolites	2.01033	-0.125446	0.00226802	-0.0214468	0.48	0.052329	0.222432	28.6667	0.137561	1.38263	-0.0855979	0.0830541	-0.0138893	0.41	-0.0221876	0.470071	23.5	0.746052	0.00363993	0.159642	1
s__Atopobium_vaginae_t__Atopobium_vaginae_unclassified	Estradiol level	Metabolites	3.25455	-0.0742465	0.0715291	0	0	0.052329	0.414869	41.6667	0.541476	2.31407	-0.0849787	0.0853142	0	0	-0.0221876	0.470071	50.6667	0.750961	0.0122999	0.182961	1
g__Atopobium	Estradiol level	Metabolites	2.55248	-0.0769727	0.0616968	0	0	0.052329	0.386925	47.6667	0.516765	1.88023	-0.089152	0.0709993	0	0	-0.0221876	0.470071	52	0.708274	0.00880413	0.159642	1
o__Coriobacteriales	Estradiol level	Metabolites	2.90989	-0.0766209	0.0628992	0	0	0.052329	0.386925	43.3333	0.520118	2.574	-0.0950178	0.0542545	0	0	-0.0221876	0.470071	45.6667	0.66894	0.00686249	0.159642	1
f__Coriobacteriaceae	Estradiol level	Metabolites	2.76781	-0.0766209	0.0628992	0	0	0.052329	0.386925	44.6667	0.520118	2.54903	-0.0950178	0.0542545	0	0	-0.0221876	0.470071	46.3333	0.66894	0.00686249	0.159642	1
g__Finegoldia	γ-hydroxylysine (μmol/L)	Metabolites	1.85356	0.0886363	0.0313469	0.014991	0.45	0.0994873	0.339561	32.5	0.413791	1.74322	0.0930917	0.0593476	7.20151e-10	0.01	-0.0378282	0.510119	20.1667	0.676802	0.00411275	0.163139	1
s__Finegoldia_magna	γ-hydroxylysine (μmol/L)	Metabolites	1.7834	0.0886363	0.0313469	0.000127377	0.28	0.0994873	0.339561	54.3333	0.413791	1.38292	0.0930917	0.0593476	2.05865e-10	0.01	-0.0378282	0.510119	26	0.676802	0.00411275	0.163139	1
s__Finegoldia_magna_t__Finegoldia_magna_unclassified	γ-hydroxylysine (μmol/L)	Metabolites	1.75255	0.0886363	0.0313469	3.88549e-06	0.15	0.0994873	0.339561	66.3333	0.413791	0.694167	0.0930917	0.0593476	1.06941e-05	0.01	-0.0378282	0.510119	39.3333	0.676802	0.00411275	0.163139	1
c__Bacilli	Vitamin A (ng/mL)	Metabolites	2.8872	-0.078967	0.0552342	-0.000786728	0.04	0.0149317	0.542193	25.3333	0.495708	4.95946	-0.096279	0.0511207	-0.00166759	0.07	0.0966364	0.351455	46.3333	0.663912	0.00565568	0.180781	1
o__Lactobacillales	Vitamin A (ng/mL)	Metabolites	2.80931	-0.0789844	0.0551806	-0.00100326	0.05	0.0149317	0.542193	24	0.495708	5.3261	-0.0947029	0.0550616	-0.000212601	0.02	0.0966364	0.363406	58.1667	0.672893	0.00607667	0.180781	1
g__Lactobacillus	Vitamin A (ng/mL)	Metabolites	3.5432	-0.079825	0.0526325	-4.79426e-06	0.06	0.0149317	0.542193	29.5	0.48881	4.81538	-0.106832	0.0303556	-2.66594e-05	0.05	0.0966364	0.351455	56.1667	0.59893	0.00344351	0.180781	1
f__Lactobacillaceae	Vitamin A (ng/mL)	Metabolites	3.2765	-0.079825	0.0526325	-0.00129012	0.09	0.0149317	0.542193	18.1667	0.48881	4.80634	-0.106884	0.0302736	-0.00192814	0.06	0.0966364	0.351455	42.1667	0.59893	0.00343671	0.180781	1
o__Clostridiales	Corticosterone level	Metabolites	2.94298	-0.154059	0.000172236	-1.80242e-16	0.04	0.0738815	0.017482	26.8333	0.0496588	0.844201	-0.073481	0.136972	0	0	0.0811045	0.521679	61.3333	0.80464	0.00940421	0.128575	1
c__Clostridia	Corticosterone level	Metabolites	2.497	-0.154059	0.000172236	-0.00337993	0.07	0.0738815	0.017482	27.8333	0.0496588	0.752405	-0.073481	0.136972	0	0	0.0811045	0.521679	62.6667	0.80464	0.00940421	0.128575	1
s__Peptoniphilus_harei	Corticosterone level	Metabolites	2.30235	-0.145924	0.000376517	-0.00942819	0.31	0.0738815	0.019108	28.6667	0.0591802	NA	-0.080782	0.101967	0	0	0.0811045	0.521679	67.6667	0.762276	0.00523715	0.117515	1
f__Actinomycetaceae	Corticosterone level	Metabolites	2.19139	-0.0858883	0.0370104	-0.000329739	0.03	0.0738815	0.292603	42.1667	0.430978	1.43363	-0.105169	0.0330465	-0.00289985	0.24	0.0811045	0.521679	30	0.610027	0.00245398	0.117515	1
s__Dialister_micraerophilus_t__Dialister_micraerophilus_unclassified	Corticosterone level	Metabolites	3.14292	-0.0934448	0.0232123	0	0	0.0738815	0.239644	32.6667	0.371808	1.93792	-0.0668129	0.176409	-2.10251e-08	0.01	0.0811045	0.586439	51.8333	0.832533	0.0199244	0.150548	1
s__Dialister_micraerophilus	Corticosterone level	Metabolites	3.01348	-0.0934448	0.0232123	0	0	0.0738815	0.239644	34.3333	0.371808	2.19418	-0.0668129	0.176409	-4.65686e-09	0.01	0.0811045	0.586439	50	0.832533	0.0199244	0.150548	1
s__Peptoniphilus_harei_t__GCF_000183565	Corticosterone level	Metabolites	1.65054	-0.145924	0.000376517	-4.41293e-06	0.21	0.0738815	0.019108	41.5	0.0591802	NA	-0.080782	0.101967	0	0	0.0811045	0.521679	68	0.762276	0.00523715	0.117515	1
g__Dialister	Corticosterone level	Metabolites	3.24709	-0.0888244	0.0309879	0	0	0.0738815	0.285934	32.6667	0.412881	NA	-0.0668129	0.176409	-4.06898e-06	0.01	0.0811045	0.586439	73.1667	0.832533	0.0215068	0.150548	1
f__Clostridiales_Family_XI_Incertae_Sedis	Corticosterone level	Metabolites	3.01385	-0.135826	0.000941171	-0.000163851	0.01	0.0738815	0.023882	26.6667	0.0835878	1.76478	-0.0624862	0.20617	0	0	0.0811045	0.618509	57.6667	0.847748	0.0214474	0.150548	1
o__Actinomycetales	Corticosterone level	Metabolites	5.95597	-0.0898606	0.029073	0	0	0.0738815	0.281039	20.3333	0.404057	3.76092	-0.131598	0.00755323	-0.00125009	0.07	0.0811045	0.521679	16.6667	0.469569	0.000670742	0.0798182	1
o__Selenomonadales	Corticosterone level	Metabolites	3.65856	-0.0838305	0.0418004	-4.12246e-17	0.04	0.0738815	0.292603	29	0.452824	1.01525	-0.0762244	0.122868	0	0	0.0811045	0.521679	58	0.787529	0.0135579	0.128575	1
c__Negativicutes	Corticosterone level	Metabolites	3.15469	-0.0838305	0.0418004	-0.000913881	0.09	0.0738815	0.292603	26.5	0.452824	1.47172	-0.0762244	0.122868	0	0	0.0811045	0.521679	54.6667	0.787529	0.0135579	0.128575	1
g__Peptoniphilus	Corticosterone level	Metabolites	1.56317	-0.129986	0.00155577	-0.00250784	0.05	0.0738815	0.035091	43.1667	0.108598	NA	-0.0814244	0.0992627	0	0	0.0811045	0.521679	67	0.762276	0.00508218	0.117515	1
f__Veillonellaceae	Corticosterone level	Metabolites	3.21117	-0.0838305	0.0418004	-1.30637e-05	0.08	0.0738815	0.292603	29	0.452824	1.74657	-0.0756335	0.125806	0	0	0.0811045	0.521679	52	0.787529	0.014046	0.128575	1
c__Gammaproteobacteria	Corticosterone level	Metabolites	1.11204	-0.0726329	0.0779286	0	0	0.0738815	0.464198	68.6667	0.552499	0.907916	-0.0681742	0.167741	0	0	0.0811045	0.586439	62.6667	0.832533	0.0301767	0.199501	1
g__Ureaplasma	Threonine (μmol/L)	Metabolites	3.32035	0.132573	0.00124828	0.00306766	0.17	-0.00434842	0.172036	4.66667	0.0924577	3.13232	0.132077	0.0073354	0.00265324	0.06	0.0132069	0.272055	10.3333	0.469569	3.68397e-05	0.00438393	1
c__Mollicutes	Threonine (μmol/L)	Metabolites	3.66284	0.114271	0.0054549	0	0	-0.00434842	0.172036	13	0.199737	2.44093	0.111163	0.0242121	0	0	0.0132069	0.272927	32.3333	0.590982	0.000440067	0.00696679	1
p__Tenericutes	Threonine (μmol/L)	Metabolites	3.4696	0.114271	0.0054549	0	0	-0.00434842	0.172036	13.3333	0.199737	3.04577	0.111163	0.0242121	0	0	0.0132069	0.272927	30.3333	0.590982	0.000440067	0.00696679	1
s__Ureaplasma_unclassified	Threonine (μmol/L)	Metabolites	3.45681	0.125705	0.00222057	0.000971382	0.04	-0.00434842	0.172036	6.16667	0.136453	3.50921	0.120919	0.0141695	0.000408236	0.01	0.0132069	0.272055	17.8333	0.553267	0.000134316	0.00501358	1
o__Mycoplasmatales	Threonine (μmol/L)	Metabolites	3.70833	0.112013	0.00645775	0	0	-0.00434842	0.172036	13	0.217739	3.03338	0.111213	0.024148	0	0	0.0132069	0.272927	30	0.590982	0.000468355	0.00696679	1
f__Mycoplasmataceae	Threonine (μmol/L)	Metabolites	3.44255	0.112013	0.00645775	0	0	-0.00434842	0.172036	14.6667	0.217739	3.87599	0.111213	0.024148	0	0	0.0132069	0.272927	27	0.590982	0.000468355	0.00696679	1
s__Ureaplasma_parvum	Threonine (μmol/L)	Metabolites	3.22266	0.111354	0.00677976	0	0	-0.00434842	0.172036	17.3333	0.22358	1.36884	0.12443	0.0115791	0.00824696	0.15	0.0132069	0.272055	21	0.515713	0.000168524	0.00501358	1
s__Ureaplasma_parvum_t__Ureaplasma_parvum_unclassified	Threonine (μmol/L)	Metabolites	2.97887	0.111354	0.00677976	0	0	-0.00434842	0.172036	19.6667	0.22358	1.0007	0.12443	0.0115791	1.60893e-05	0.09	0.0132069	0.272055	35.8333	0.515713	0.000168524	0.00501358	1
f__Lactobacillaceae	Dehydroepiandrosterone (ng/mL)	Metabolites	4.57121	0.0955538	0.020266	0.0081027	0.33	0.0821758	0.146928	10.3333	0.352115	6.42588	0.151866	0.00201946	0.00787334	0.31	0.161427	0.062287	11	0.307824	0.000248321	0.0148136	1
g__Lactobacillus	Dehydroepiandrosterone (ng/mL)	Metabolites	4.44048	0.0955538	0.020266	9.59651e-06	0.15	0.0821758	0.146928	19.1667	0.352115	6.279	0.15166	0.0020485	0.000127809	0.11	0.161427	0.062287	31.8333	0.307824	0.000248968	0.0148136	1
o__Lactobacillales	Dehydroepiandrosterone (ng/mL)	Metabolites	4.05202	0.0910824	0.0269465	0.000155461	0.03	0.0821758	0.182338	20.5	0.390975	5.85292	0.135135	0.00607194	0.00044339	0.01	0.161427	0.089987	40.3333	0.45018	0.000545108	0.0170804	1
s__Lactobacillus_crispatus_t__Lactobacillus_crispatus_unclassified	Dehydroepiandrosterone (ng/mL)	Metabolites	1.67289	0.0750591	0.0684726	8.39588e-05	0.12	0.0821758	0.277999	50.1667	0.531485	3.18408	0.106311	0.031177	4.5014e-06	0.01	0.161427	0.235913	60.5	0.602994	0.00496502	0.0473306	1
c__Bacilli	Dehydroepiandrosterone (ng/mL)	Metabolites	3.51807	0.0886447	0.0313307	0.000682383	0.02	0.0821758	0.204456	22.1667	0.413791	6.14096	0.13393	0.00654454	0	0	0.161427	0.089987	54	0.4687	0.000717268	0.0170804	1
p__Firmicutes	Dehydroepiandrosterone (ng/mL)	Metabolites	3.51498	0.0881815	0.0322295	8.45907e-05	0.01	0.0821758	0.204456	28.1667	0.41625	5.79465	0.136267	0.00565627	0.000511077	0.01	0.161427	0.089987	40	0.436979	0.000717664	0.0170804	1
s__Lactobacillus_crispatus	Dehydroepiandrosterone (ng/mL)	Metabolites	0.840978	0.0750591	0.0684726	0.00550451	0.27	0.0821758	0.277999	55	0.531485	2.73235	0.106833	0.030354	0.00067363	0.07	0.161427	0.235913	41.1667	0.59893	0.00488336	0.0473306	1
p__Actinobacteria	Dehydroepiandrosterone (ng/mL)	Metabolites	2.57195	-0.0825237	0.0451063	-0.000656792	0.05	0.0821758	0.228915	30.1667	0.467901	4.77924	-0.0941186	0.0565851	0	0	0.161427	0.315559	61.6667	0.672893	0.00517057	0.0473306	1
c__Actinobacteria	Dehydroepiandrosterone (ng/mL)	Metabolites	2.51303	-0.0825237	0.0451063	-3.44296e-18	0.03	0.0821758	0.228915	40.6667	0.467901	4.00407	-0.0941186	0.0565851	0	0	0.161427	0.315559	63.3333	0.672893	0.00517057	0.0473306	1
s__Lactobacillus_iners	Dehydroepiandrosterone (ng/mL)	Metabolites	3.32783	0.0683743	0.0970701	0	0	0.0821758	0.323036	47.3333	0.589293	2.59486	0.093821	0.0573744	0.000628704	0.04	0.161427	0.315559	49.3333	0.674784	0.0119265	0.101376	1
c__Saccharomycetes	Taurine (μmol/L)	Metabolites	2.39612	-0.0898214	0.0291436	0	0	0.00686889	0.659394	46.6667	0.404057	1.94578	-0.0998324	0.043093	-6.54395e-17	0.11	0.0642561	0.380481	33.5	0.642779	0.00260906	0.0941835	1
[truncated: 1,008 more rows]
